# Supplementary material for: Reconstructing aspects of human embryogenesis with pluripotent stem cells
Source: Nat Commun. 2021 Sep 21;12:5550. doi: 10.1038/s41467-021-25853-4 (PMC8455697; doi:10.1038/s41467-021-25853-4)
Supplement: Supplementary file 4 — Supplementary Data 1 [file 41467_2021_25853_MOESM4_ESM.xlsx]

## Sheet: Lineage score genes
geneName	type
PRDM14	ALL-EPI
DPPA5	ALL-EPI
GDF3	ALL-EPI
ESRG	ALL-EPI
KLF17	ALL-EPI
IFITM1	ALL-EPI
ARGFX	ALL-EPI
MEG3	ALL-EPI
TDGF1	ALL-EPI
NODAL	ALL-EPI
UNC5B	ALL-EPI
SOX2	ALL-EPI
TDGF1P3	ALL-EPI
CBFA2T2	ALL-EPI
MAN1C1	ALL-EPI
DND1	ALL-EPI
LRP4	ALL-EPI
BCOR	ALL-EPI
DPPA2	ALL-EPI
SLC25A12	ALL-EPI
GUCA1A	ALL-EPI
NANOG	ALL-EPI
SLC16A9	ALL-EPI
FBP1	ALL-EPI
FGF4	ALL-EPI
CCDC80	ALL-EPI
SUSD2	ALL-EPI
UTF1	ALL-EPI
BTLA	ALL-EPI
ZSCAN10	ALL-EPI
ETV4	ALL-EPI
MT1X	ALL-EPI
PIM2	ALL-EPI
MAP4K1	ALL-EPI
ACE	ALL-EPI
LDLRAP1	ALL-EPI
LIM2	ALL-EPI
UPP1	ALL-EPI
WNT3	ALL-EPI
CHST2	ALL-EPI
CXCL12	ALL-EPI
TBC1D16	ALL-EPI
CDHR1	ALL-EPI
NRBP2	ALL-EPI
FAM46B	ALL-EPI
TNFRSF8	ALL-EPI
ETV1	ALL-EPI
CPT1A	ALL-EPI
AARS2	ALL-EPI
MUC4	ALL-EPI
PBX3	ALL-EPI
ITFG3	ALL-EPI
FOXD3-AS1	ALL-EPI
NGEF	ALL-EPI
VASH2	ALL-EPI
RASD1	ALL-EPI
2021-09-06	ALL-EPI
APOBEC3D	ALL-EPI
ATP8B2	ALL-EPI
LINC01108	ALL-EPI
SERINC5	ALL-EPI
FAM124A	ALL-EPI
PSORS1C2	ALL-EPI
SHPK	ALL-EPI
CFLAR	ALL-EPI
USP28	ALL-EPI
SH3PXD2A	ALL-EPI
APOBEC3C	ALL-EPI
IGSF1	ALL-EPI
CAPG	ALL-EPI
VSNL1	ALL-EPI
UBTD1	ALL-EPI
CAMKV	ALL-EPI
DOCK6	ALL-EPI
GK	ALL-EPI
SERPINB6	ALL-EPI
ANKRD45	ALL-EPI
ZYG11A	ALL-EPI
RRAD	ALL-EPI
TRIM56	ALL-EPI
PLA2G4F	ALL-EPI
MIAT	ALL-EPI
SAT1	ALL-EPI
DPPA4	ALL-EPI
GGT1	ALL-EPI
PITPNM2	ALL-EPI
ABHD12B	ALL-EPI
ZIC3	ALL-EPI
LAPTM4B	ALL-EPI
PRUNE2	ALL-EPI
IL23A	ALL-EPI
GPRC5C	ALL-EPI
VENTX	ALL-EPI
ST6GALNAC3	ALL-EPI
CASP8	ALL-EPI
CREBL2	ALL-EPI
HEY2	ALL-EPI
NLRP9	ALL-EPI
ASH2L	ALL-EPI
POU5F1	ALL-EPI
LINC00261	ALL-PE
P4HA1	ALL-PE
COL4A1	ALL-PE
HNF1B	ALL-PE
FRZB	ALL-PE
AMOTL1	ALL-PE
PDGFRA	ALL-PE
CADM1	ALL-PE
NID2	ALL-PE
APOA1	ALL-PE
RSPO3	ALL-PE
CTSE	ALL-PE
GATA4	ALL-PE
DPP4	ALL-PE
FN1	ALL-PE
MYL4	ALL-PE
TRIM2	ALL-PE
COL4A2	ALL-PE
DENND2C	ALL-PE
NID1	ALL-PE
IGF1	ALL-PE
DEPDC7	ALL-PE
FLRT3	ALL-PE
LOC101929344	ALL-PE
BMP6	ALL-PE
CAMK2D	ALL-PE
CELA3A	ALL-PE
CDH2	ALL-PE
DUSP4	ALL-PE
CDH11	ALL-PE
SP8	ALL-PE
ROBO1	ALL-PE
PITX2	ALL-PE
FOXA2	ALL-PE
BMP2	ALL-PE
SALL1	ALL-PE
ADD3	ALL-PE
APOA2	ALL-PE
OTX2	ALL-PE
RGS5	ALL-PE
SLCO2A1	ALL-PE
TMEM123	ALL-PE
CELA3B	ALL-PE
ALDH1A1	ALL-PE
MTTP	ALL-PE
ITIH5	ALL-PE
PROS1	ALL-PE
KCNJ16	ALL-PE
PRCP	ALL-PE
MARCKS	ALL-PE
SERPINE2	ALL-PE
PIK3R1	ALL-PE
COL18A1	ALL-PE
SYT13	ALL-PE
LOC400043	ALL-PE
LEPRE1	ALL-PE
CACHD1	ALL-PE
VIL1	ALL-PE
GCNT3	ALL-PE
EDEM1	ALL-PE
TNIP3	ALL-PE
HNF4A	ALL-PE
CPN1	ALL-PE
HABP2	ALL-PE
LRRC16A	ALL-PE
KIFAP3	ALL-PE
GPR161	ALL-PE
GCKR	ALL-PE
FST	ALL-PE
NOG	ALL-PE
AMBN	ALL-PE
RNASE1	ALL-PE
ID2	ALL-PE
PGM1	ALL-PE
DYNLT3	ALL-PE
CCAT1	ALL-PE
GNA13	ALL-PE
HMGCR	ALL-PE
PDPN	ALL-PE
ANKRD1	ALL-PE
ABHD6	ALL-PE
PHLDB2	ALL-PE
VWA5A	ALL-PE
SMAD9	ALL-PE
CALCR	ALL-PE
MAP2K6	ALL-PE
PTK2B	ALL-PE
PAPSS1	ALL-PE
TMEM88	ALL-PE
FRMD6	ALL-PE
GPC3	ALL-PE
CNIH3	ALL-PE
CERS6	ALL-PE
POMC	ALL-PE
GATA6	ALL-PE
CMBL	ALL-PE
FAM198B	ALL-PE
LOC101929767	ALL-PE
FGG	ALL-PE
KIT	ALL-PE
PTGES	ALL-TE
DAB2	ALL-TE
ATP6V1B1	ALL-TE
EMP2	ALL-TE
TACSTD2	ALL-TE
SLC7A4	ALL-TE
PRSS8	ALL-TE
ATP6V0A4	ALL-TE
SLC28A3	ALL-TE
S100A6	ALL-TE
FABP3	ALL-TE
TMPRSS13	ALL-TE
PPT1	ALL-TE
SLC34A2	ALL-TE
LRP2	ALL-TE
ABCG2	ALL-TE
ENPEP	ALL-TE
BASP1	ALL-TE
KRT19	ALL-TE
HIP1	ALL-TE
FRMD4B	ALL-TE
GRHL2	ALL-TE
TGFBR3	ALL-TE
CAST	ALL-TE
GATA3	ALL-TE
EFNA1	ALL-TE
OLFML1	ALL-TE
FOLR1	ALL-TE
ALPP	ALL-TE
C4BPB	ALL-TE
DNAJC6	ALL-TE
JDP2	ALL-TE
PDGFA	ALL-TE
CLDN10	ALL-TE
PALLD	ALL-TE
KRT18	ALL-TE
GM2A	ALL-TE
GYLTL1B	ALL-TE
TMPRSS2	ALL-TE
ANKRD6	ALL-TE
MYC	ALL-TE
PIP5K1B	ALL-TE
LRRFIP1	ALL-TE
SLC12A3	ALL-TE
CLDN4	ALL-TE
SLC7A2	ALL-TE
ADAM15	ALL-TE
GPRC5A	ALL-TE
TCF7L1	ALL-TE
CITED4	ALL-TE
HSPB11	ALL-TE
OSBPL6	ALL-TE
ARHGAP23	ALL-TE
NIM1K	ALL-TE
MYOF	ALL-TE
S100A16	ALL-TE
PLAC8	ALL-TE
GATA2	ALL-TE
ADK	ALL-TE
PDLIM1	ALL-TE
FAM101B	ALL-TE
KRT8	ALL-TE
RAB25	ALL-TE
TMEM171	ALL-TE
TAGLN2	ALL-TE
MYO6	ALL-TE
CYP26A1	ALL-TE
TMEM106C	ALL-TE
CD24	ALL-TE
ATP8B1	ALL-TE
TFRC	ALL-TE
TEAD1	ALL-TE
GAB2	ALL-TE
SLC19A3	ALL-TE
SH3GL3	ALL-TE
FHL2	ALL-TE
WNT7A	ALL-TE
VAMP8	ALL-TE
TET2	ALL-TE
SLC7A5	ALL-TE
FASN	ALL-TE
MYCT1	ALL-TE
PPME1	ALL-TE
PWWP2B	ALL-TE
ACTN1	ALL-TE
CLDN3	ALL-TE
GREB1L	ALL-TE
FBXL18	ALL-TE
GALNT10	ALL-TE
GLIPR2	ALL-TE
SUN3	ALL-TE
NPC2	ALL-TE
ANXA6	ALL-TE
TSPAN15	ALL-TE
ARHGEF26	ALL-TE
SYBU	ALL-TE
ELOVL6	ALL-TE
CD53	ALL-TE
LAD1	ALL-TE
MYLPF	ALL-TE

## Sheet: EPSC score genes
Genes
FGF3
COL3A1
DKK1
HOXA1
ASPN
MBNL3
CDX1
EGFLAM
SP5
NTRK2
MYL4
MSX1
WLS
HOXB1
LEF1
DHRS2
COL2A1
NRGN
TEK
FOLR1
PAX3
WNT8A
CNTFR
PLAGL1
MAPK8IP2
PITX1
PRTG
PROS1
PLCL2
FST
TSPAN11
SOAT1
TNFRSF19
FIGNL2
RGS5
FOXB1
ISLR
TMEM88
IRX1
MAP2
CCR7
ATP6V1B1
HAND1
NKD1
EFNB1
FZD2
ZNF503
GBX2
CDKN1A
CD99L2
TMEM132C
APCDD1
IGFBP5
NKX6-1
CCDC92
ECM1
HOXB2
IGF2
NBPF9
COLEC12
MMP2
NCALD
C16orf89
EDA2R
TRIM22
MEIS2
LCMT2
TNNT2
TMEM88B
GNG11
PRAC
RGAG4
CCDC102A
ZNF440
FAM123B
C17orf96
ODC1
NAT8L
ACTA2
ZNF521
PKNOX2
SNAI2
YAF2
SP6
CHPF2
CPE
HES3
FOXI3
NR2F1
SDSL
CCDC160
UTP14A
GLIPR2
CRB2
COMMD8
ARL4C
IFI6
TSKU
SEMA3C
NAP1L3
FNDC5
FAM111B
ZNF629
GPR56
ALX1
PPP1R10
PHOX2A
FAM125B
CENPI
GAD1
CDR1
SPSB4
TNNC1
BOC
WNT5B
STRA6
FGF17
SHISA3
MIXL1
SH3KBP1
NCOA5
AMH
JAKMIP2
RAI1
EIF5
C15orf59
PITX2
NBPF15
NBPF14
NBPF10
C5orf38
PDGFRB
CEBPD
PIK3R3
SPANXC
ZNF703
NBPF16
EFS
NETO2
ANKRD1
SREBF1
FAM127C
TIGD5
IGDCC4
B3GALTL
SKAP2
LOC100506032
INTS5
LPAR4
SPANXB1
ASXL1
TTC3
LRRC4
DLK1
MTM1
RNF43
FAM171A2
EPB49
ZNF124
ZNF75A
FAM127A
SFXN2
NTN1
RBM12
DDX28
PRDM4
FZD1
ERCC6L
PJA1
GJA5
TOE1
ROR2
ZBTB33
SPHK2
METTL1
AXIN2
KIAA1245
H2AFY
GYPC
GDPD2
CNTNAP1
NRIP1
WTIP
NRSN2
SMPD1
DGCR8
ZNF428
RRAGB
ZNF518B
ALG14
RHOBTB3
USP51
CPXM1
CCDC71
TMSB15B
MAGED2
CRABP1
NEXN
ATG4A
ARNT2
VPS18
CRABP2
CDH11
ENOX2
MAF
ADI1
KLHL13
B3GALT6
TBL1X
ID3
APEX2
RASL10B
MAGED1
USP3
PLAC1
DZIP1
FBXL13
ZNF498
MSRB3
ZFX
LHFP
C2orf18
KRBA1
H2AFY2
SETD1B
TRMT6
GPCPD1
CCNF
MSL3
PHLDA3
TNMD
CORO2B
C6orf138
PHF23
TAF9B
ZNF416
PLXNA3
NCOA6
SULT1A1
DPF1
ZMAT3
NKX1-2
DERA
C1orf54
SRSF7
POP1
GINS3
BRCC3
SMO
JMJD4
DOLK
MAGED4
C1GALT1C1
RGMA
ABCD1
LOC729162
DBNL
TP53I11
ZNF37A
SMARCA1
FOSL1
SPANXB2
KIAA0317
FJX1
CCKBR
MAGED4B
IGDCC3
EXOC3L1
IKBIP
C12orf5
COL4A6
TAF6L
ZFP30
ZNF268
TESK1
EPDR1
CANT1
LDOC1L
PTPN21
CSTF2
STOX1
CHMP6
ZNF275
FZD10
KLHL4
CITED2
MSX2
MOBKL2A
PHC2
CCND1
SRSF6
UBQLN2
PTX3
ZNF625
STX18
CES2
ZC3H4
TAOK2
FAM199X
TMEM164
CRIP2
MN1
COL4A5
CSK
SCML1
EID2
FAM13B
IKBKG
ZNF828
ZNF618
ZNF362
LDOC1
BTRC
NSDHL
RRP1
SLC16A2
NKRF
TBX15
DUSP15
MED17
TRPM7
RAB11FIP3
SH3BP5L
MLLT11
SRSF2
CD99
PRR3
OAF
FBXL14
SPIN4
OFD1
ZNF480
COL5A1
C1orf131
ZNF434
SCARF2
SOCS6
EPHA4
NFIB
CSF1
TBL2
HCCS
SACS
IRX2
SNAPC4
SRRT
ANGPTL2
NBPF1
ZNF711
TMSB15A
LANCL2
CC2D1B
HDAC6
FGFBP3
EXOC7
PIGA
ZNF673
RPS6KA3
TMEM109
WNT10B
NFRKB
ARHGEF17
FASTKD5
MAT2A
FOXP4
NIN
MAPK1IP1L
TCF7
FAM89B
TDG
TRO
RUFY2
CMTM3
POLR3H
CPT1B
RNF25
ANAPC2
GPR162
COMMD3-BMI1
FGF18
SETD4
ATMIN
EID1
NDST1
UHRF1
TIMM8A
TMEM127
TGS1
SIK1
C12orf4
ZNF385C
TSPYL4
PCDHGC3
BMI1
GNL3L
NUCB2
POLE2
ZNF45
BCL7B
SLC27A4
SEMA6C
DDX5
NAV1
GAS6
NAP1L5
DNAJA1
MLLT6
TAB3
DOCK11
SETMAR
FAIM
TAF1
TMEM35
ZNF786
KITLG
CETN2
PRMT7
LOC100507699
BGN
EZH2
HMGN2
USP27X
NSF
ATG4B
C1orf187
POM121C
CNKSR3
PANX1
C6orf204
C7orf25
HGSNAT
RBM3
HSD17B10
ZBTB22
TSPAN6
UBE2A
MAP3K11
NARFL
ZMYM3
CHST15
C1QTNF6
GSPT2
HEG1
SEMA3B
MEX3B
ZNF423
XPA
SDK2
ZBTB38
SLC9A6
MBD3
TIPIN
LINGO1
GBA
SRSF5
SMAP2
FEN1
RALGDS
C7orf74
NQO1
IQCC
ZIK1
EIF1AX
MYD88
DPYSL5
PCYT2
MRTO4
FAM178A
CRTC3
NOTCH2NL
GBP5
DDX20
WDR73
SLC35A4
ZNF200
INPPL1
SOCS3
EXOC6
ZBTB1
HS6ST2
PIR
ARMCX5
C20orf177
LRRN2
ZBED1
HTATSF1
ENC1
NANP
ZBTB2
C9orf7
NOL8
ZDHHC9
SLC16A9
TYMS
MOCS3
SDHAF2
NHS
ZNF611
ZFP36L2
DPYSL4
TMEM132A
TMEM2
MAGEH1
SF1
CBFB
OPA3
CCDC97
CREM
ANKRD18B
SCML2
C1orf159
LSS
POM121
SRSF3
PCBP4
ZNF48
ZIC3
ZBTB9
RBBP6
C16orf7
SLC6A8
EXOSC4
THBS3
SLC10A3
RING1
WBP5
U2SURP
MAP2K4
PLEKHG2
TCHP
TGFBRAP1
C7orf49
ZNF765
FAM3A
MALT1
PHF15
TBC1D13
TP53RK
CCDC8
NSRP1
RPRD2
STK17A
TSPYL2
BCAS2
GPATCH8
CA2
FABP3
VPS36
CCDC94
ZMPSTE24
C21orf91
MFSD5
CENPE
N6AMT2
CBX8
NOTUM
FBXL19
EHBP1L1
BCLAF1
ZNF114
CTXN1
LOC100653096
BCORL1
KLHL15
IL13RA1
CXorf26
PQLC1
HNRNPH2
VMA21
CXorf40B
PRKRIR
KIF7
MARCKS
C10orf10
COMMD3
DHDDS
NFIX
CCDC167
APOO
SETBP1
CHST14
C9orf100
SUV39H1
NDUFB11
NCAPG
SMC1A
FBXO9
LYRM5
PRSS23
SRC
PDF
BBS9
CHM
LRIG3
NOL9
DDX51
NKAIN4
TMEM185A
SDC1
HPRT1
PTCH1
PLAGL2
F8A2
RPUSD1
FAM58A
SHROOM2
ZKSCAN2
ZNF180
ARMCX1
OVCA2
FADS2
CDC42EP1
CXorf56
F8
MYL7
TK1
PDE3B
ARL2BP
KIN
NXF1
SH3PXD2B
DBF4
ACAT2
KIF18B
TMEM98
TMEM104
HDAC8
AMOTL2
C16orf55
CXorf40A
F8A3
CRYBA4
SMG8
ATXN1L
FAM73B
KIF4A
MRAS
FTSJ2
CBX6
DMWD
MUDENG
SPIN2B
CCDC18
LRCH3
STK36
DYRK2
PHF20L1
UBL4A
C4orf48
TNS3
SHANK3
PSMG1
USP11
HDHD1
GDF11
ZNF385A
C5orf24
RRP36
TCEAL8
TSSC4
MEPCE
TELO2
CUEDC1
BRPF1
LRP3
PNMA1
CEP78
ZNF189
TRAK2
C8orf58
PPM1D
XIAP
APLP1
GLTPD1
FDXR
ZBTB45
CLP 1
NXT2
FAM108A1
PDZD11
RNF40
SPA17
PLEKHO1
BMP4
GINS2
RRP7A
WNK3
RALGPS2
SALL1
FABP7
ITIH5
MTERFD3
CBX2
POLA1
FKRP
FBLN5
SMARCD3
THOC2
SRCAP
NAALAD2
TGFBR1
TRMT2B
ADAT1
DDX52
NOP58
FAM122C
RBM10
SPATA5L1
PYCRL
COMMD5
TOMM34
MTRNR2L2
KIAA0232
ZNF410
BCL7C
PIGQ
SASS6
ZNF107
C11orf57
BCL7A
STARD7
GPSM1
ATP6V1D
C9orf69
USP16
CES3
NUP50
TMEM222
CLYBL
PLCD1
RNF145
C9orf23
GPATCH3
B3GNT5
FAM156A
CTDSP1
SMYD2
RANBP10
AP4B1
USP42
RLF
CIRH1A
UPF3B
SPAG1
RIPK1
FAM188A
SNX4
MPP6
KIAA0101
PHF16
TFDP1
FCHSD2
HAUS5
C10orf114
ZNF672
TNFRSF10D
MAB21L3
RRM2
ZNF35
BRMS1L
PCDH18
NEIL3
UBTF
SESN1
SLC6A9
ZNF642
IER5
CDC6
GTF2H1
RBM5
C19orf47
TP53BP1
PHTF1
IFNAR1
ZNF135
RPS27L
GYG2
STK38
TTC12
MMGT1
TRAF3
LTV1
JUB
DYRK1B
PSKH1
FHL1
SUV39H2
ZNF771
BEND3
MAEA
SETX
C11orf95
FAM120C
ZNF512B
PGRMC1
TM7SF2
CXCL11
FAM171A1
PARVA
TMEM201
FAM122B
CASP2
COMMD9
TRMU
SOX12
MED12
TRAF3IP1
REV1
PIGW
SLC38A7
RUNDC1
VGLL4
TBX5
TSPAN14
PC
ADAM23
MAD2L1BP
MTMR1
LUZP1
AHDC1
CELSR1
PAFAH1B1
BMP2K
POLR3B
ZNF468
CUL5
MCTS1
NISCH
ERBB2IP
MAP7D1
ACP2
MECP2
C2orf3
ANKFY1
SH3BGRL
ZNF274
ARHGAP17
PRKX
FAM57A
NUP62
ZNF84
KCTD15
C21orf2
IER5L
RBAK
CPS1
PSME3
ZCCHC24
TMEM138
EED
DYRK3
PCNA
RSC1A1
NONO
MSTO1
AKT1S1
RAP2C
SETD1A
SNX12
TUBA1A
ZWINT
ZNF266
EXOSC6
SURF6
PCF11
TP53I3
BIN3
GMNN
C3orf63
SEPX1
E2F7
UTP3
INHBA
GZF1
CENPV
APBA2
SLC25A14
MEX3A
SLC12A7
ECSCR
SYDE1
BRD9
GEMIN4
PMM2
NGFRAP1
PHF6
PDE1B
RBMXL1
C1orf124
FANCC
NOP56
UMPS
CDKN2AIP
COL9A2
CAMK2D
KIAA1841
IP6K1
CD82
SIRT2
PAMR1
ZNF689
SERTAD2
POLR1A
TRIM5
RIC8A
SGK196
SCAMP4
FGD1
FAM102A
IDH3G
ZNF286A
TMEM237
TMEM115
DCTN5
WDR13
RLIM
EIF2B1
HEXIM1
DDX3X
PRR12
THAP7
KRT19
CHD7
TRIM3
DACT3
OPHN1
DDX17
CENPB
TRAM2
BAZ1A
SNAPIN
ORC5
POP4
TADA2A
ZNF71
KIAA1586
B3GAT3
GPKOW
EML1
FADS1
CHD3
WBP4
RABL2A
G6PD
TCF25
PCNXL3
AADAT
CNO
C17orf70
ADNP
NOTCH2
SFMBT1
FRS2
KLHL22
PSMD10
DNAJB12
NCKAP5L
UBE2J1
SELRC1
ATP6V0D1
WDR6
C6orf47
PON2
SLC38A1
SYAP1
E2F3
WIBG
PCNT
CPSF6
ARFGAP1
RABL2B
VAMP7
PSEN2
MCOLN1
AMDHD2
KLF11
ZNF302
MAPRE3
TRIM36
CHMP1A
USP47
MUM1
ABCF2
ZC4H2
SLBP
CCDC101
TBC1D25
HIPK3
ZNF747
LRRC14
RBM28
VPS24
PRDM2
RFC3
ICK
PLAT
ABHD14A
AARS2
SMEK1
ZNF552
WFIKKN1
HP1BP3
KIAA0753
H2AFX
SLC2A6
ZAK
EMILIN1
DPH1
AIMP2
FAM89A
LOXL1
MAGOHB
C14orf80
RNF103
ACADSB
LIMCH1
TSPAN18
KLHDC8B
TWSG1
PHF2
POGLUT1
C12orf43
ZNF347
FAM40A
FAM50A
MTRNR2L9
PSPC1
NDN
CEP164
VPS54
LAGE3
CDC27
MRPL55
NELF
C1orf106
SPIN3
NYNRIN
VDAC3
RBMX2
ZNF777
ZBTB39
TMEM199
PCYT1A
PPP1R8
ZBTB26
ZNF614
PRICKLE1
ZNF358
AEN
DDX42
ZNF853
ST3GAL2
PXMP2
