# Supplementary material for: Reconstructing aspects of human embryogenesis with pluripotent stem cells
Source: Nat Commun. 2021 Sep 21;12:5550. doi: 10.1038/s41467-021-25853-4 (PMC8455697; doi:10.1038/s41467-021-25853-4)
Supplement: Supplementary file 5 — Supplementary Data 2 [file 41467_2021_25853_MOESM5_ESM.xlsx]

## Sheet: HYPO
	D5 HLCs			D6 HLCs			Hypoblast			D5 Dunnet pval	D6 Dunnet pval	D5 cat	Sig.	D6 cat	Sig.		Overview	down	up	ns
LINC00261	-0.05425	7.45e-09	446	-0.04883	0.1492	757	4.4143	4.996	9	<0.0001	<0.0001	down		down		LINC00261	D5	34	10	52
P4HA1	0.630068	1.14531	446	-0.00503	0.849359	757	-0.11985	1.5145	9	0.0243	0.7474	up		ns		P4HA1	D6	35	8	53
COL4A1	-0.11327	0.955487	446	0.797919	0.71338	757	-0.81461	1.10668	9	0.0133	<0.0001	up		up		COL4A1
HNF1B	-0.03968	1.12e-08	446	-0.03096	0.239713	757	4.4224	4.98876	9	<0.0001	<0.0001	down		down		HNF1B
FRZB	0.908045	1.46578	446	-0.35089	0.507885	757	0.268528	1.54685	9	0.0657	0.0691	ns		ns		FRZB
AMOTL1	0.078387	1.24416	446	0.234695	1.14512	757	1.46177	2.72032	9	0.0009	0.0029	down		down		AMOTL1
PDGFRA	-0.10942	0.946496	446	0.428648	1.37772	757	2.35524	2.49167	9	<0.0001	<0.0001	down		down		PDGFRA
CADM1	-0.19029	0.914177	446	0.5639	1.32148	757	1.83058	2.58233	9	<0.0001	0.0019	down		down		CADM1
NID2	0.486269	1.20135	446	0.269718	1.02306	757	0.06777	1.30141	9	0.304	0.6456	ns		ns		NID2
APOA1	-0.09688	0.688303	446	0.306803	1.40607	757	4.76144	4.65582	9	<0.0001	<0.0001	down		down		APOA1
RSPO3	-0.08564	0.979575	446	0.53749	1.40271	757	2.80808	3.03037	9	<0.0001	<0.0001	down		down		RSPO3
CTSE	-0.00212	0.474146	446	0.001886	0.514588	757	-0.0246	0	9	0.9818	0.9695	ns		ns		CTSE
GATA4	0.115527	1.1382	446	0.123431	1.05329	757	1.73252	2.94927	9	<0.0001	<0.0001	down		down		GATA4
DPP4	-0.025	0.948326	446	0.30078	1.54573	757	0.95034	3.19954	9	0.0424	0.1756	down		ns		DPP4
FN1	-0.27584	0.841649	446	0.942464	0.593077	757	-0.76012	0.825773	9	0.0492	<0.0001	up		up		FN1
MYL4	0.834551	1.69261	446	-0.1294	0.720457	757	0.113569	1.42961	9	0.0741	0.6207	ns		ns		MYL4
TRIM2	0.145213	1.21991	446	0.019229	0.901131	757	2.67439	4.20227	9	<0.0001	<0.0001	down		down		TRIM2
COL4A2	-0.0311	1.01161	446	0.773574	0.703859	757	-0.8939	0.893281	9	0.0025	<0.0001	up		up		COL4A2
DENND2C	0.152815	1.44749	446	-0.01211	0.770157	757	3.27243	4.75711	9	<0.0001	<0.0001	down		down		DENND2C
NID1	0.004298	1.02829	446	0.289087	1.17484	757	1.92624	2.7087	9	<0.0001	<0.0001	down		down		NID1
IGF1	-0.04388	0.383624	446	0.103221	1.21598	757	3.29196	4.7433	9	<0.0001	<0.0001	down		down		IGF1
DEPDC7	0.059257	1.10485	446	0.01117	0.892832	757	-0.06863	0	9	0.7102	0.8877	ns		ns		DEPDC7
FLRT3	0.151275	1.36835	446	0.295242	1.20523	757	0.38314	2.11588	9	0.6483	0.9321	ns		ns		FLRT3
BMP6	-0.26959	0.312583	446	0.545796	1.55376	757	0.376662	1.92624	9	0.1562	0.7006	ns		ns		BMP6
CAMK2D	0.298291	1.4804	446	0.046456	0.969135	757	-0.31128	0	9	0.1558	0.3814	ns		ns		CAMK2D
CELA3A	0	0	446	0	0	757	0	0	9	NA	NA	ns		ns		CELA3A
CDH2	-0.38088	0.668352	446	0.830256	1.18121	757	0.054997	1.25316	9	0.2165	0.0256	down		ns		CDH2
DUSP4	0.44803	1.4149	446	-0.03031	0.865392	757	1.01375	2.00899	9	0.1603	0.0061	ns		down		DUSP4
CDH11	-0.24218	0.852816	446	0.81624	0.904731	757	-0.18566	1.07269	9	0.9473	0.0011	ns		up		CDH11
SP8	-0.04205	4.47e-08	446	-0.02879	0.364743	757	1.07373	3.15591	9	<0.0001	<0.0001	down		down		SP8
ROBO1	0.309361	1.52091	446	0.030334	0.987195	757	1.16152	2.70567	9	0.05	0.0067	ns		down		ROBO1
PITX2	0.644739	1.0152	446	-0.04959	0.840505	757	-0.74426	0.947835	9	<0.0001	0.0247	up		up		PITX2
FOXA2	-0.03158	0.673277	446	-0.066	0.296098	757	4.40179	5.00719	9	<0.0001	<0.0001	down		down		FOXA2
BMP2	-0.07723	0.868906	446	0.343555	1.38585	757	1.24807	2.90766	9	0.0017	0.0323	down		down		BMP2
SALL1	0.110482	1.33766	446	0.076774	1.13805	757	-0.1415	1.49e-08	9	0.6186	0.649	ns		ns		SALL1
ADD3	-0.20506	0.948251	446	0.580289	1.06891	757	0.757346	2.08467	9	0.0066	0.6556	down		ns		ADD3
APOA2	-0.05072	0.607124	446	-0.01425	0.864155	757	2.73769	4.01916	9	<0.0001	<0.0001	down		down		APOA2
OTX2	-0.0871	2.09e-07	446	-0.06681	0.395102	757	2.15448	4.19361	9	<0.0001	<0.0001	down		down		OTX2
RGS5	0.767657	1.15206	446	-0.01835	0.875349	757	-0.91494	5.96e-08	9	<0.0001	0.0072	up		down		RGS5
SLCO2A1	-0.00875	0.805999	446	-0.00726	0.740201	757	2.15671	4.19242	9	<0.0001	<0.0001	down		down		SLCO2A1
TMEM123	-0.17922	0.942407	446	0.463776	1.01788	757	1.25184	1.84935	9	<0.0001	0.0223	down		down		TMEM123
CELA3B	-0.01437	6.33e-08	446	-0.01437	1.23e-07	757	1.09833	3.14721	9	<0.0001	<0.0001	down		down		CELA3B
ALDH1A1	-0.03251	1.64e-07	446	-0.01114	0.427085	757	1.08222	3.15291	9	<0.0001	<0.0001	down		down		ALDH1A1
MTTP	-0.01725	0.474862	446	0.036179	0.85446	757	-0.03976	0	9	0.994	0.8008	ns		ns		MTTP
ITIH5	-0.01665	0.474833	446	0.000628	0.630737	757	2.19177	4.17368	9	<0.0001	<0.0001	down		down		ITIH5
PROS1	0.183798	1.40945	446	0.113138	1.08031	757	0.702478	2.63328	9	0.2221	0.1728	ns		ns		PROS1
KCNJ16	-0.01437	6.43e-08	446	-0.01437	1.24e-07	757	1.09833	3.14721	9	<0.0001	<0.0001	down		down		KCNJ16
PRCP	0.180012	1.20398	446	0.107603	1.07495	757	0.408841	1.67114	9	0.6269	0.4467	ns		ns		PRCP
MARCKS	0.125398	0.972437	446	0.4367	0.76969	757	0.066352	1.48969	9	0.9328	0.2045	ns		ns		MARCKS
SERPINE2	-0.6721	0.605588	446	0.953403	0.660358	757	-0.62584	0.618075	9	0.9227	<0.0001	ns		up		SERPINE2
PIK3R1	0.253631	1.46463	446	0.100752	1.10068	757	0.285581	1.71761	9	0.9962	0.6784	ns		ns		PIK3R1
COL18A1	0.172697	1.12826	446	0.429989	0.94057	757	-0.82848	0.776263	9	0.0046	0.0003	up		up		COL18A1
SYT13	-0.03119	1.01e-07	446	-0.01793	0.364349	757	-0.03119	3.73e-09	9	>0.9999	0.9805	ns		ns		SYT13
CACHD1	-0.03777	0.950211	446	0.207388	1.27782	757	2.95786	4.49238	9	<0.0001	<0.0001	down		down		CACHD1
VIL1	-0.03835	9.69e-08	446	-0.02509	0.364609	757	1.07702	3.15475	9	<0.0001	<0.0001	down		down		VIL1
GCNT3	0.002537	0.473925	446	-0.01993	1.75e-07	757	-0.01993	0	9	0.9027	>0.9999	ns		ns		GCNT3
EDEM1	0.161417	1.3998	446	0.212571	1.16674	757	0.620545	2.58087	9	0.3391	0.3684	ns		ns		EDEM1
TNIP3	-0.0055	0.474306	446	0.011756	0.630035	757	1.08624	3.15149	9	<0.0001	<0.0001	down		down		TNIP3
HNF4A	-0.03251	1.04e-07	446	-0.00774	0.482336	757	-0.03251	0	9	>0.9999	0.9433	ns		ns		HNF4A
CPN1	-0.01437	6.43e-08	446	-0.01437	1.24e-07	757	1.09833	3.14721	9	<0.0001	<0.0001	down		down		CPN1
HABP2	-0.01437	6.43e-08	446	-0.00114	0.363738	757	-0.01437	0	9	>0.9999	0.9805	ns		ns		HABP2
LRRC16A	0.435081	1.54171	446	-0.03414	0.876511	757	0.426082	2.02639	9	0.9997	0.2823	ns		ns		LRRC16A
KIFAP3	0.178835	1.31642	446	0.181995	1.09368	757	0.341747	1.9108	9	0.6972	0.7016	ns		ns		KIFAP3
GPR161	0.370556	1.46892	446	0.086692	1.09316	757	-0.30424	0	9	0.129	0.3721	ns		ns		GPR161
GCKR	0	0	446	0	0	757	0	0	9	NA	NA	ns		ns		GCKR
FST	0.156928	1.03379	446	-0.1947	0.442713	757	0.286058	1.67594	9	0.652	0.0632	ns		ns		FST
NOG	0.32928	1.75718	446	0.062677	1.07189	757	-0.1673	0	9	0.3345	0.657	ns		ns		NOG
AMBN	-0.01986	2.05e-08	446	-0.00662	0.363937	757	-0.01986	0	9	>0.9999	0.9805	ns		ns		AMBN
RNASE1	0.00286	1.04528	446	0.032763	1.06769	757	0.956838	3.05235	9	0.0105	0.0143	down		down		RNASE1
ID2	0.914506	1.05031	446	-0.46305	0.618079	757	-0.81731	0	9	<0.0001	0.1948	up		ns		ID2
PGM1	0.31901	1.25281	446	-0.02535	0.89115	757	1.47892	2.2411	9	0.0013	<0.0001	down		down		PGM1
DYNLT3	-0.12716	0.906088	446	0.550516	1.15207	757	-0.04491	1.19668	9	0.9068	0.1106	ns		ns		DYNLT3
CCAT1	-0.03149	1.04e-07	446	0.021516	0.727271	757	-0.03149	0	9	>0.9999	0.847	ns		ns		CCAT1
GNA13	0.000808	1.08811	446	0.090858	1.04363	757	0.24489	1.62467	9	0.569	0.6828	ns		ns		GNA13
HMGCR	0.292963	1.15765	446	-0.09186	0.867352	757	1.52573	2.02953	9	0.0003	<0.0001	down		down		HMGCR
PDPN	0.823582	1.04074	446	-0.14948	0.781342	757	-0.57071	1.01732	9	<0.0001	0.1746	up		ns		PDPN
ANKRD1	-0.30592	0.312875	446	0.508193	1.49561	757	0.283608	1.76431	9	0.1704	0.6443	ns		ns		ANKRD1
ABHD6	-0.05519	0.464607	446	-0.00535	0.77338	757	-0.09308	0	9	0.9642	0.7115	ns		ns		ABHD6
PHLDB2	-0.08841	0.989138	446	0.515179	1.20476	757	-0.06551	1.35084	9	0.9979	0.1564	ns		ns		PHLDB2
VWA5A	0.130998	1.39229	446	0.076703	1.12154	757	-0.15044	0	9	0.5672	0.6449	ns		ns		VWA5A
SMAD9	0.339909	1.52142	446	0.058554	1.08692	757	-0.28549	0	9	0.1676	0.4312	ns		ns		SMAD9
CALCR	-0.0337	3.73e-08	446	-0.0337	3.73e-08	757	-0.0337	0	9	>0.9999	>0.9999	ns		ns		CALCR
MAP2K6	0.283362	1.66064	446	-0.03722	0.831379	757	2.0995	4.22299	9	<0.0001	<0.0001	down		down		MAP2K6
PTK2B	0.400825	1.96798	446	0.02982	0.95705	757	-0.13685	0	9	0.3081	0.7473	ns		ns		PTK2B
PAPSS1	0.543448	1.26819	446	0.047935	0.903781	757	-0.15345	1.17903	9	0.063	0.64	ns		ns		PAPSS1
TMEM88	0.713277	0.97974	446	0.040243	0.808212	757	-1.37144	1.19e-07	9	<0.0001	<0.0001	up		up		TMEM88
FRMD6	0.107824	1.20387	446	0.295403	1.22403	757	0.387455	2.18734	9	0.5716	0.9122	ns		ns		FRMD6
GPC3	-0.0834	0.964379	446	0.384641	1.3279	757	0.08619	1.31473	9	0.6907	0.5073	ns		ns		GPC3
CNIH3	0.258149	1.57446	446	0.066734	1.09318	757	0.873098	3.02529	9	0.1776	0.0723	ns		ns		CNIH3
CERS6	0.27446	1.4184	446	0.151748	1.12797	757	0.41841	2.13451	9	0.7587	0.6072	ns		ns		CERS6
POMC	-0.08337	0.290597	446	-0.07516	0.353224	757	-0.09715	7.45e-09	9	0.9856	0.9388	ns		ns		POMC
GATA6	0.438504	1.19255	446	-0.04164	0.837931	757	0.96854	1.89989	9	0.1397	0.0032	ns		down	**	GATA6
CMBL	0.407448	1.59733	446	0.015708	0.957236	757	-0.28693	0	9	0.1051	0.5114	ns		ns		CMBL
FAM198B	0.105672	1.24756	446	0.165876	1.37315	757	-0.11739	7.45e-09	9	0.6577	0.6051	ns		ns		FAM198B
FGG	-0.02215	6.33e-08	446	0.017572	0.629668	757	-0.02215	1.86e-09	9	>0.9999	0.8956	ns		ns		FGG
KIT	0.120364	1.24053	446	0.009546	0.90966	757	-0.0876	0	9	0.631	0.842	ns		ns		KIT

## Sheet: EPI
	D5 ELC_mean	D5 ELC_std	D5 ELC_no-of-cells	D6 ELCs_mean	D6 ELCs_std	D6 ELCs_no-of-cells	Epiblast_mean	Epiblast_std	Epiblast_no-of-cells	D5 Dunnet pval	D6 Dunnet pval	D5 cat	D6 cat		overview
PRDM14	-0.01536	0.501396	400	-0.00517	0.458898	170	0.55015	2.36246	34	<0.0001	0.0001	down	down	PRDM14		no. down	no. up	no. ns
DPPA5	-0.06136	1.42e-07	400	-0.06136	1.49e-08	170	5.22969	4.99048	34	<0.0001	<0.0001	down	down	DPPA5	D5	41	3	52
GDF3	-0.04064	0.546704	400	-0.01598	0.653303	170	2.57375	4.43529	34	<0.0001	<0.0001	down	down	GDF3	D6	41	5	50
KLF17	-0.02448	6.71e-08	400	-0.02448	3.73e-08	170	0.860035	2.84331	34	<0.0001	<0.0001	down	down	KLF17
IFITM1	0.091474	1.28021	400	0.112192	1.06217	170	2.45764	4.15464	34	<0.0001	<0.0001	down	down	IFITM1
ARGFX	-0.04001	4.1e-08	400	-0.04001	3.73e-08	170	2.32235	4.2588	34	<0.0001	<0.0001	down	down	ARGFX
MEG3	-0.03829	9.69e-08	400	0.017738	0.728318	170	1.43793	3.55521	34	<0.0001	<0.0001	down	down	MEG3
TDGF1	-0.08867	0.676172	400	-0.01108	0.76698	170	3.49593	4.04462	34	<0.0001	<0.0001	down	down	TDGF1
NODAL	-0.13436	0.530806	400	-0.04794	0.699274	170	2.08926	3.14722	34	<0.0001	<0.0001	down	down	NODAL
UNC5B	0.142843	1.27307	400	0.126555	1.07656	170	-0.14239	1.26668	34	0.2581	0.3207	ns	ns	UNC5B
SOX2	-0.10097	0.530313	400	0.141806	1.36404	170	1.65778	3.35763	34	<0.0001	<0.0001	down	down	SOX2
CBFA2T2	0.236316	1.46127	400	0.060816	0.954701	170	1.13093	3.21607	34	0.0014	0.0003	down	down	CBFA2T2
MAN1C1	-5.25e-05	0.869294	400	0.055048	0.979902	170	1.40609	3.56843	34	<0.0001	<0.0001	down	down	MAN1C1
DND1	0.022126	0.88659	400	0.087583	1.14231	170	2.52104	4.38244	34	<0.0001	<0.0001	down	down	DND1
LRP4	0.262539	1.54248	400	-0.08364	0.634445	170	0.520133	2.38251	34	0.4031	0.0352	ns	down	LRP4
BCOR	0.190044	1.38939	400	0.247967	1.37819	170	0.450947	2.23461	34	0.4077	0.5753	ns	ns	BCOR
DPPA2	-0.08386	0.197318	400	-0.06504	0.373057	170	1.97166	4.05672	34	<0.0001	<0.0001	down	down	DPPA2
SLC25A12	0.159016	1.36882	400	0.064725	1.00777	170	0.63337	2.78288	34	0.0835	0.0456	ns	down	SLC25A12
GUCA1A	0.286804	1.73591	400	0.040582	0.921231	170	0.325561	1.88686	34	0.9753	0.4301	ns	ns	GUCA1A
NANOG	-0.08182	0.419959	400	0.048145	0.966825	170	1.67044	3.85583	34	<0.0001	<0.0001	down	down	NANOG
SLC16A9	0.194298	1.56008	400	-0.03085	0.711078	170	0.171934	1.71085	34	0.9894	0.5533	ns	ns	SLC16A9
FBP1	-0.02847	0.502053	400	0.064675	1.08403	170	1.12917	3.23917	34	<0.0001	<0.0001	down	down	FBP1
FGF4	-0.05615	2.24e-07	400	0.003002	0.769001	170	1.42269	3.56153	34	<0.0001	<0.0001	down	down	FGF4
CCDC80	-0.14199	0.869178	400	0.713328	1.2919	170	-0.47285	0.66254	34	0.0915	<0.0001	ns	up	CCDC80
SUSD2	-0.0288	0.781259	400	0.001384	0.777893	170	2.38544	4.22954	34	<0.0001	<0.0001	down	down	SUSD2
UTF1	-0.07114	1.86e-07	400	-0.06009	0.14373	170	5.85306	4.95654	34	<0.0001	<0.0001	down	down	UTF1
BTLA	-0.01437	4.66e-08	400	-0.01437	2.14e-08	170	-0.01437	0	34	>0.9999	>0.9999	ns	ns	BTLA
ZSCAN10	-0.06329	0.511781	400	-0.07615	0.240177	170	0.491969	2.37701	34	<0.0001	<0.0001	down	down	ZSCAN10
ETV4	-0.35681	0.142849	400	0.511607	1.38662	170	0.455331	2.02289	34	<0.0001	0.8691	down	ns	ETV4
MT1X	-0.12951	0.908432	400	0.488724	1.12045	170	1.94087	2.42109	34	<0.0001	<0.0001	down	down	MT1X
PIM2	0.021386	1.04296	400	0.110831	1.27578	170	1.65889	3.86118	34	<0.0001	<0.0001	down	down	PIM2
MAP4K1	0.258597	1.76967	400	0.006487	0.94725	170	-0.09656	2.24e-08	34	0.2607	0.8557	ns	ns	MAP4K1
ACE	-0.03183	0.50222	400	0.237976	1.69436	170	0.238824	1.6992	34	0.2121	>0.9999	ns	ns	ACE
LDLRAP1	0.007208	1.13494	400	0.161781	1.23891	170	0.451642	2.01916	34	0.0633	0.2814	ns	ns	LDLRAP1
LIM2	-0.02753	7.45e-09	400	-0.02753	5.59e-09	170	0.857249	2.84418	34	<0.0001	<0.0001	down	down	LIM2
UPP1	-0.34365	0.890061	400	0.64449	0.94068	170	1.68858	1.56115	34	<0.0001	<0.0001	down	down	UPP1
WNT3	0.349178	1.75944	400	-0.03815	0.806598	170	0.121973	1.71954	34	0.5253	0.7175	ns	ns	WNT3
CHST2	0.743931	1.31549	400	-0.41073	0.417316	170	-0.1389	1.13922	34	<0.0001	0.2685	up	ns	CHST2
CXCL12	0.115211	1.42035	400	0.04874	1.073	170	0.173808	1.71052	34	0.9282	0.7597	ns	ns	CXCL12
TBC1D16	0.148438	1.39282	400	0.415102	1.54803	170	-0.04917	1.25975	34	0.5578	0.1198	ns	ns	TBC1D16
CDHR1	0.011493	0.708066	400	0.020351	0.767665	170	-0.0387	1.49e-08	34	0.8289	0.7947	ns	ns	CDHR1
NRBP2	0.108728	1.29829	400	0.096591	1.18923	170	1.01271	3.22496	34	0.0008	0.0013	down	down	NRBP2
FAM46B	0.313396	1.60563	400	-0.04186	0.69896	170	0.460139	2.24965	34	0.7078	0.0963	ns	ns	FAM46B
TNFRSF8	-0.03594	0.444738	400	-0.05821	2.24e-08	170	-0.05821	2.24e-08	34	0.866	>0.9999	ns	ns	TNFRSF8
ETV1	-0.18979	0.397133	400	0.42294	1.61633	170	0.6215	2.73314	34	0.0001	0.4461	down	ns	ETV1
CPT1A	-0.02894	0.6904	400	0.05435	1.07966	170	0.218552	1.70273	34	0.1701	0.4283	ns	ns	CPT1A
AARS2	0.044058	1.22055	400	0.358222	1.65891	170	0.129181	1.71829	34	0.8664	0.4877	ns	ns	AARS2
MUC4	-0.02028	3.73e-08	400	-0.02028	9.31e-09	170	-0.02028	0	34	>0.9999	>0.9999	ns	ns	MUC4
PBX3	-0.17433	0.770624	400	0.44961	1.61202	170	0.255897	1.80022	34	0.0519	0.4721	ns	ns	PBX3
FOXD3-AS1	-0.05139	0.737744	400	-0.02821	0.666435	170	2.1698	4.16075	34	<0.0001	<0.0001	down	down	FOXD3-AS1
NGEF	-0.05299	1.71e-07	400	0.24269	1.69853	170	-0.05299	1.86e-08	34	>0.9999	0.1148	ns	ns	NGEF
VASH2	0.056577	1.09853	400	0.08304	1.09354	170	0.022403	1.0913	34	0.9616	0.8981	ns	ns	VASH2
RASD1	0.217948	1.53308	400	0.233232	1.33977	170	0.701489	2.80125	34	0.123	0.1602	ns	ns	RASD1
APOBEC3D	0.019676	0.86758	400	0.062561	1.08426	170	-0.05574	1.12e-08	34	0.7815	0.6149	ns	ns	APOBEC3D
ATP8B2	0.177029	1.47452	400	0.239683	1.32778	170	0.052906	1.67023	34	0.769	0.6176	ns	ns	ATP8B2
LINC01108	-0.02032	1.04e-07	400	-0.02032	7.45e-09	170	-0.02032	3.73e-09	34	>0.9999	>0.9999	ns	ns	LINC01108
SERINC5	0.304109	1.38933	400	0.111525	1.05065	170	0.137905	1.63244	34	0.6045	0.9853	ns	ns	SERINC5
FAM124A	-0.06061	2.72e-07	400	-0.06061	6.33e-08	170	0.235291	1.69982	34	<0.0001	0.0002	down	down	FAM124A
PSORS1C2	-0.03273	0	400	-0.03273	0	170	0.262346	1.69511	34	<0.0001	0.0002	down	down	PSORS1C2
SHPK	0.148563	1.45566	400	0.150157	1.26423	170	0.140849	1.71626	34	0.9988	0.9984	ns	ns	SHPK
CFLAR	-0.47365	0.203317	400	0.429702	1.26388	170	1.62053	2.24672	34	<0.0001	<0.0001	down	down	CFLAR
USP28	-0.03865	0.861331	400	0.138958	1.18388	170	1.57863	2.99075	34	<0.0001	<0.0001	down	down	USP28
SH3PXD2A	-0.07419	1.00308	400	0.428446	1.49834	170	-0.31939	8.94e-08	34	0.3053	0.0008	ns	up	SH3PXD2A
APOBEC3C	0.226443	1.34221	400	0.067025	1.15262	170	-0.04744	1.30083	34	0.3127	0.7747	ns	ns	APOBEC3C
IGSF1	0.001184	0.960232	400	0.082245	1.14654	170	0.498647	2.37534	34	0.0222	0.0747	down	ns	IGSF1
CAPG	0.151452	1.25585	400	0.207154	1.00703	170	-0.07181	1.32287	34	0.3877	0.2874	ns	ns	CAPG
VSNL1	0.558062	1.97121	400	-0.07893	0.673981	170	-0.20678	4.47e-08	34	0.0147	0.8176	up	ns	VSNL1
UBTD1	0.026451	1.2386	400	0.534986	1.54699	170	-0.22085	0.71716	34	0.3822	0.0036	ns	up	UBTD1
CAMKV	-0.04402	7.82e-08	400	-0.00998	0.442493	170	0.251392	1.69701	34	0.0006	0.0043	down	down	CAMKV
DOCK6	0.138487	1.44799	400	0.481239	1.86951	170	0.144056	1.7157	34	0.9995	0.433	ns	ns	DOCK6
GK	0.140923	1.33382	400	0.165021	1.28958	170	1.23258	3.41913	34	0.0001	0.0003	down	down	GK
SERPINB6	0.166303	1.12577	400	0.193058	1.02818	170	0.206219	1.71424	34	0.9521	0.995	ns	ns	SERPINB6
ANKRD45	0.004172	0.708586	400	-0.04606	2.98e-08	170	0.249414	1.69736	34	0.0734	0.0376	ns	down	ANKRD45
ZYG11A	-0.02967	1.34e-07	400	-0.02967	1.86e-08	170	-0.02967	7.45e-09	34	>0.9999	>0.9999	ns	ns	ZYG11A
RRAD	0.337636	1.67374	400	-0.1449	0.299572	170	0.973511	3.15797	34	0.0342	0.0003	down	down	RRAD
TRIM56	0.331832	1.49265	400	0.075667	1.027	170	-0.06381	1.26725	34	0.1472	0.7222	ns	ns	TRIM56
PLA2G4F	-0.01437	4.66e-08	400	-0.01437	2.14e-08	170	-0.01437	0	34	>0.9999	>0.9999	ns	ns	PLA2G4F
MIAT	0.051255	1.01248	400	0.052054	1.00554	170	-0.05729	1.12e-08	34	0.6672	0.6863	ns	ns	MIAT
SAT1	-0.1888	0.935779	400	0.516868	1.15133	170	1.30608	2.14261	34	<0.0001	0.0003	down	down	SAT1
DPPA4	0.167571	1.13482	400	0.214673	1.03144	170	0.532945	1.73266	34	0.1073	0.1934	ns	ns	DPPA4
GGT1	0.053806	1.1931	400	0.64726	2.0688	170	-0.20726	0	34	0.4154	0.0032	ns	up	GGT1
PITPNM2	0.081554	1.20023	400	0.244426	1.424	170	-0.15913	4.47e-08	34	0.3632	0.1169	ns	ns	PITPNM2
ABHD12B	-0.05713	8.2e-08	400	-0.05713	1.86e-08	170	0.830261	2.85257	34	<0.0001	<0.0001	down	down	ABHD12B
ZIC3	0.055352	1.18061	400	0.115024	1.24133	170	-0.11834	4.47e-08	34	0.5166	0.3766	ns	ns	ZIC3
LAPTM4B	-0.07538	1.00601	400	0.383679	0.917114	170	-0.41463	1.36372	34	0.0853	<0.0001	ns	up	LAPTM4B
PRUNE2	-0.03061	0.502159	400	0.085237	1.09727	170	0.24001	1.699	34	0.0911	0.4076	ns	ns	PRUNE2
IL23A	-0.01666	0.735464	400	-0.00081	0.72811	170	-0.07664	0	34	0.7759	0.7056	ns	ns	IL23A
GPRC5C	0.536964	1.29245	400	-0.06965	0.989704	170	-0.33239	0.994203	34	0.0001	0.3241	up	ns	GPRC5C
VENTX	-0.03653	0.198735	400	0.071714	1.08327	170	1.13546	3.23687	34	<0.0001	<0.0001	down	down	VENTX
ST6GALNAC3	0.473736	1.68249	400	0.194126	1.24534	170	-0.07962	1.24841	34	0.067	0.4491	ns	ns	ST6GALNAC3
CASP8	0.027493	1.1605	400	0.400755	1.63299	170	0.050741	1.32625	34	0.9874	0.2162	ns	ns	CASP8
CREBL2	0.178479	1.4383	400	0.021816	1.03388	170	0.113701	1.72098	34	0.9143	0.8545	ns	ns	CREBL2
HEY2	0.16739	1.40426	400	0.133965	1.1437	170	0.038066	1.48359	34	0.7251	0.8408	ns	ns	HEY2
NLRP9	-0.01437	4.66e-08	400	-0.01437	2.14e-08	170	0.280167	1.69201	34	<0.0001	0.0002	down	down	NLRP9
ASH2L	0.316702	1.29893	400	0.060024	0.991861	170	0.377243	1.89178	34	0.9137	0.2457	ns	ns	ASH2L
POU5F1	-0.20606	0.577316	400	-0.05926	0.805238	170	3.90734	1.55053	34	<0.0001	<0.0001	down	down	POU5F1

## Sheet: TE
	D5 TLCs			D6 TLCs			Trophectoderm			D5 Dunnet pval	D6 Dunnet pval	D5 cat	D6 cat		overview	down	up	ns
PTGES	-0.05071	0.71547	81	-0.21063	0.202498	168	1.71198	2.38289	487	<0.0001	<0.0001	down	down	PTGES	D5	48	9	43
DAB2	-0.24799	0.571931	81	-0.07471	0.689889	168	1.61563	1.82551	487	<0.0001	<0.0001	down	down	DAB2	D6	59	16	25
ATP6V1B1	-0.13712	4.47e-08	81	-0.13712	1.94e-07	168	1.19165	2.82568	487	<0.0001	<0.0001	down	down	ATP6V1B1
EMP2	0.632767	1.33119	81	-0.074	0.720086	168	0.657535	1.65333	487	0.9871	<0.0001	ns	down	EMP2
TACSTD2	-0.11053	0.497722	81	-0.17693	0.084917	168	1.56027	2.58831	487	<0.0001	<0.0001	down	down	TACSTD2
SLC7A4	0.021102	0.787048	81	-0.13314	1.94e-07	168	1.10389	2.80764	487	0.0002	<0.0001	down	down	SLC7A4
PRSS8	0.348135	1.40234	81	-0.14503	0.357345	168	1.3589	2.58912	487	0.0002	<0.0001	down	down	PRSS8
ATP6V0A4	-0.12505	0	81	-0.12505	2.24e-07	168	1.06511	2.80222	487	<0.0001	<0.0001	down	down	ATP6V0A4
SLC28A3	-0.10273	3.73e-08	81	-0.07601	0.345194	168	0.823665	2.7883	487	0.0015	<0.0001	down	down	SLC28A3
S100A6	-0.27015	1.49e-07	81	-0.25824	0.108658	168	2.14316	1.82395	487	<0.0001	<0.0001	down	down	S100A6
FABP3	-0.15857	0.442955	81	-0.16432	0.483669	168	1.71849	2.30491	487	<0.0001	<0.0001	down	down	FABP3
TMPRSS13	-0.06038	4.47e-08	81	-0.03769	0.293191	168	0.270145	1.79331	487	0.1167	0.0379	ns	down	TMPRSS13
PPT1	0.027707	1.03209	81	0.006522	0.822581	168	0.491418	1.5937	487	0.0116	0.0002	down	down	PPT1
SLC34A2	0.240376	1.59482	81	-0.11721	8.94e-08	168	0.412809	2.20114	487	0.6848	0.0032	ns	down	SLC34A2
LRP2	-0.00505	0.751475	81	-0.16937	0.288171	168	1.62019	2.50078	487	<0.0001	<0.0001	down	down	LRP2
ABCG2	0.013506	0.875531	81	-0.17018	0.314747	168	1.67971	2.44074	487	<0.0001	<0.0001	down	down	ABCG2
ENPEP	0.16659	1.20777	81	-0.10393	1.49e-08	168	0.651183	2.54656	487	0.1081	0.0001	ns	down	ENPEP
BASP1	-0.06928	0.927523	81	0.161388	0.69371	168	1.51293	1.07042	487	<0.0001	<0.0001	down	down	BASP1
KRT19	0.886191	0.832732	81	-0.08057	0.762796	168	-0.3647	1.06345	487	<0.0001	0.0025	up	up	KRT19
HIP1	0.134294	1.31364	81	-0.02675	0.740983	168	0.498481	1.99333	487	0.1474	0.0013	ns	down	HIP1
FRMD4B	0.163748	1.1456	81	-0.16626	0.633238	168	0.192192	1.4915	487	0.9789	0.0045	ns	down	FRMD4B
GRHL2	0.81885	2.71341	81	-0.06594	3.73e-08	168	0.182096	1.5605	487	0.0014	0.1429	up	ns	GRHL2
TGFBR3	0.149794	1.17045	81	0.007602	0.823125	168	0.092738	1.42044	487	0.9148	0.7025	ns	ns	TGFBR3
CAST	0.379587	1.13681	81	-0.00335	0.772226	168	-0.47637	1.02245	487	<0.0001	<0.0001	up	up	CAST
GATA3	0.259896	1.14127	81	-0.17502	0.51764	168	1.91018	1.92778	487	<0.0001	<0.0001	down	down	GATA3
EFNA1	0.715365	2.27565	81	-0.11268	0.338546	168	0.730034	2.47209	487	0.9979	<0.0001	ns	down	EFNA1
OLFML1	0.096664	1.15301	81	-0.04502	0.523097	168	0.348202	2.04319	487	0.3948	0.0219	ns	down	OLFML1
FOLR1	-0.1481	0.432692	81	-0.21275	0.160838	168	1.91564	2.32167	487	<0.0001	<0.0001	down	down	FOLR1
ALPP	-0.10858	7.45e-08	81	-0.10858	2.24e-08	168	0.907375	2.79819	487	0.0004	<0.0001	down	down	ALPP
C4BPB	-0.09153	0.665705	81	0.308849	1.38669	168	0.451639	2.12728	487	0.0307	0.6273	down	ns	C4BPB
DNAJC6	0.114746	1.3066	81	-0.02064	0.659247	168	0.197154	1.6865	487	0.8692	0.186	ns	ns	DNAJC6
JDP2	-0.04478	1.0831	81	0.034375	0.954953	168	0.602092	1.70529	487	0.0007	<0.0001	down	down	JDP2
PDGFA	-0.23834	0.532932	81	0.24859	1.03113	168	0.727616	2.07347	487	<0.0001	0.0051	down	down	PDGFA
CLDN10	-0.12811	0.469437	81	-0.21889	0.112327	168	1.60383	2.46942	487	<0.0001	<0.0001	down	down	CLDN10
PALLD	0.03685	1.11697	81	0.692287	0.949281	168	-0.36895	1.08549	487	0.003	<0.0001	up	up	PALLD
KRT18	-0.28994	0.872114	81	0.824749	0.442595	168	0.82769	0.453538	487	<0.0001	0.9974	down	ns	KRT18
GM2A	-0.08756	0.833249	81	0.011647	0.873091	168	0.399584	1.94752	487	0.0293	0.0184	down	down	GM2A
GYLTL1B	-0.15643	0	81	-0.15643	3.58e-07	168	1.1371	2.7155	487	<0.0001	<0.0001	down	down	GYLTL1B
TMPRSS2	-0.10147	7.45e-09	81	0.111833	1.0704	168	0.566118	2.44547	487	0.0138	0.0271	down	down	TMPRSS2
ANKRD6	0.198581	1.56075	81	0.136163	1.17144	168	0.406466	2.12519	487	0.5856	0.2062	ns	ns	ANKRD6
MYC	-0.15338	1.01133	81	0.349708	1.04943	168	-0.18466	1.21959	487	0.968	<0.0001	ns	up	MYC
PIP5K1B	0.047085	1.11277	81	-0.07733	5.96e-08	168	0.436934	2.21132	487	0.1473	0.0037	ns	down	PIP5K1B
LRRFIP1	-0.16846	0.934802	81	0.29169	0.856448	168	0.773249	1.59655	487	<0.0001	0.0003	down	down	LRRFIP1
SLC12A3	-0.12049	8.94e-08	81	-0.12049	9.69e-08	168	1.02191	2.78491	487	<0.0001	<0.0001	down	down	SLC12A3
CLDN4	0.144218	0.960388	81	-0.23259	0.330673	168	2.22847	1.92283	487	<0.0001	<0.0001	down	down	CLDN4
SLC7A2	0.029035	0.934813	81	-0.1158	0.523002	168	1.69535	2.03988	487	<0.0001	<0.0001	down	down	SLC7A2
ADAM15	-0.09071	0.750279	81	0.18441	1.139	168	0.417331	1.77689	487	0.0139	0.1821	down	ns	ADAM15
GPRC5A	0.134091	1.24337	81	0.272642	1.10229	168	0.543454	2.00635	487	0.1033	0.1641	ns	ns	GPRC5A
TCF7L1	0.073043	1.24313	81	0.131685	1.0435	168	-0.05505	1.28166	487	0.617	0.1689	ns	ns	TCF7L1
CITED4	-0.30179	0.466801	81	0.153786	0.894817	168	1.52761	1.91762	487	<0.0001	<0.0001	down	down	CITED4
HSPB11	0.166058	1.05414	81	0.158035	0.8884	168	-0.4868	1.07627	487	<0.0001	<0.0001	up	up	HSPB11
OSBPL6	0.133767	1.32481	81	0.349543	1.45541	168	0.209831	1.84043	487	0.9149	0.5874	ns	ns	OSBPL6
ARHGAP23	0.097279	1.3898	81	0.342521	1.41611	168	-0.10928	1.04803	487	0.2669	<0.0001	ns	up	ARHGAP23
NIM1K	-0.03117	5.59e-09	81	-0.03117	4.47e-08	168	0.051222	0.905368	487	0.5757	0.3751	ns	ns	NIM1K
MYOF	0.147969	1.14464	81	0.218802	1.01628	168	0.303161	1.59077	487	0.5954	0.7575	ns	ns	MYOF
S100A16	-0.55567	0.551081	81	0.310808	0.807566	168	1.58419	1.38828	487	<0.0001	<0.0001	down	down	S100A16
PLAC8	-0.09475	0.59608	81	-0.06542	0.468056	168	1.23001	2.75869	487	<0.0001	<0.0001	down	down	PLAC8
GATA2	-0.10994	0.675412	81	-0.13921	0.461801	168	1.83695	2.13714	487	<0.0001	<0.0001	down	down	GATA2
ADK	-0.27426	0.787443	81	0.402399	1.06535	168	-0.01613	1.31888	487	0.1472	0.0003	ns	up	ADK
PDLIM1	-0.01813	1.04887	81	0.726617	0.777357	168	-0.25545	1.18931	487	0.1353	<0.0001	ns	up	PDLIM1
FAM101B	0.154399	1.18747	81	-0.09551	0.81053	168	0.314569	1.52959	487	0.5431	0.0016	ns	down	FAM101B
KRT8	0.192799	0.749808	81	0.660375	0.509383	168	0.577562	0.654487	487	<0.0001	0.2676	down	ns	KRT8
RAB25	0.687463	1.56197	81	-0.14979	0.524224	168	1.61525	2.3225	487	0.0002	<0.0001	down	down	RAB25
TMEM171	-0.06938	3.73e-08	81	0.08855	1.07265	168	0.158062	1.49615	487	0.2776	0.8005	ns	ns	TMEM171
TAGLN2	-0.20743	1.12851	81	0.388691	0.607219	168	-0.22259	1.27481	487	0.9921	<0.0001	ns	up	TAGLN2
MYO6	0.135521	1.1438	81	0.333012	1.17229	168	0.11744	1.39707	487	0.9916	0.1318	ns	ns	MYO6
CYP26A1	-0.03703	0.748141	81	-0.12068	1.34e-07	168	0.032619	0.93797	487	0.7153	0.0646	ns	ns	CYP26A1
TMEM106C	0.252516	1.35481	81	0.238622	1.02381	168	0.166134	1.50143	487	0.8413	0.8037	ns	ns	TMEM106C
CD24	0.734065	1.4723	81	-0.02458	0.824148	168	0.824791	1.25192	487	0.7734	<0.0001	ns	down	CD24
ATP8B1	-0.03281	0.632033	81	-0.09152	0.15455	168	0.707311	2.5698	487	0.0069	<0.0001	down	down	ATP8B1
TFRC	-0.13063	0.784578	81	-0.05756	0.754033	168	0.757717	1.81087	487	<0.0001	<0.0001	down	down	TFRC
TEAD1	0.252702	1.19583	81	0.338281	0.943972	168	-0.21796	1.09779	487	0.0006	<0.0001	up	up	TEAD1
GAB2	0.219441	1.55868	81	0.137666	1.09926	168	0.371011	2.12852	487	0.749	0.3017	ns	ns	GAB2
SLC19A3	0.11901	1.39715	81	-0.00747	0.830836	168	0.134903	1.61726	487	0.9946	0.4672	ns	ns	SLC19A3
SH3GL3	0.286241	1.42571	81	-0.18176	0.657173	168	0.140922	1.44074	487	0.5766	0.0115	ns	down	SH3GL3
FHL2	0.044502	1.07776	81	0.529565	1.20479	168	0.099858	1.36339	487	0.9218	0.0005	ns	up	FHL2
WNT7A	-0.0728	6.71e-08	81	0.057402	1.00804	168	0.382192	2.0918	487	0.0634	0.0788	ns	ns	WNT7A
VAMP8	0.638229	1.45233	81	-0.27101	0.566227	168	1.0644	1.63388	487	0.0274	<0.0001	down	down	VAMP8
TET2	-0.0807	0.628826	81	-0.13814	0.423973	168	1.19174	2.53081	487	<0.0001	<0.0001	down	down	TET2
SLC7A5	0.023298	1.10704	81	-0.06024	0.73443	168	0.608915	1.5804	487	0.0009	<0.0001	down	down	SLC7A5
FASN	-0.13395	1.00434	81	0.119019	0.950124	168	0.734054	1.68175	487	<0.0001	<0.0001	down	down	FASN
MYCT1	0.01769	0.913135	81	-0.05968	0.31945	168	0.327456	1.99079	487	0.222	0.0182	ns	down	MYCT1
PPME1	0.124854	1.31981	81	0.457751	1.17684	168	0.033846	1.37425	487	0.81	0.0008	ns	up	PPME1
PWWP2B	0.045013	1.11483	81	0.05883	1.06415	168	0.616313	2.36036	487	0.037	0.0043	down	down	PWWP2B
ACTN1	-0.40271	0.880563	81	0.904531	0.72502	168	-0.53367	0.949186	487	0.3926	<0.0001	ns	up	ACTN1
CLDN3	0.057554	0.91564	81	-0.05452	0.753267	168	1.18736	2.77354	487	<0.0001	<0.0001	down	down	CLDN3
GREB1L	0.274091	1.57228	81	-0.00179	0.748869	168	0.565785	2.27069	487	0.3778	0.0024	ns	down	GREB1L
FBXL18	-0.04694	0.806004	81	0.321861	1.5946	168	0.025895	1.26305	487	0.87	0.0229	ns	up	FBXL18
GALNT10	0.188691	1.37814	81	0.161215	0.996596	168	0.136851	1.5273	487	0.9408	0.976	ns	ns	GALNT10
GLIPR2	-0.21718	0.871159	81	0.341804	0.942385	168	0.72024	1.73636	487	<0.0001	0.0105	down	down	GLIPR2
SUN3	-0.18229	1.34e-07	81	-0.14202	0.30347	168	1.54513	2.63922	487	<0.0001	<0.0001	down	down	SUN3
NPC2	0.667244	1.58532	81	0.2975	0.809875	168	0.077032	1.27399	487	0.0001	0.0863	up	ns	NPC2
ANXA6	0.305809	1.21795	81	0.209424	0.905175	168	-0.38221	1.07868	487	<0.0001	<0.0001	up	up	ANXA6
TSPAN15	-0.214	0.91967	81	0.772922	1.1588	168	0.060381	1.26373	487	0.1125	<0.0001	ns	up	TSPAN15
ARHGEF26	0.057677	1.07538	81	0.030109	0.86111	168	0.048633	1.35251	487	0.9976	0.9817	ns	ns	ARHGEF26
SYBU	0.385173	2.05837	81	-0.08283	1.12e-07	168	0.020688	1.01639	487	0.0094	0.4778	up	ns	SYBU
ELOVL6	0.094884	1.16165	81	0.049158	0.897245	168	0.323258	1.56411	487	0.3136	0.0561	ns	ns	ELOVL6
CD53	-0.20908	1.49e-07	81	-0.20908	2.53e-07	168	1.79455	2.4626	487	<0.0001	<0.0001	down	down	CD53
LAD1	-0.05021	0.405021	81	-0.06038	0.328508	168	0.663865	2.59203	487	0.0103	0.0003	down	down	LAD1
MYLPF	0.343821	1.66936	81	-0.05709	0.5716	168	0.461059	2.20341	487	0.8428	0.0047	ns	down	MYLPF

## Sheet: Lineage genes
geneName	type
PRDM14	ALL-EPI
DPPA5	ALL-EPI
GDF3	ALL-EPI
ESRG	ALL-EPI
KLF17	ALL-EPI
IFITM1	ALL-EPI
ARGFX	ALL-EPI
MEG3	ALL-EPI
TDGF1	ALL-EPI
NODAL	ALL-EPI
UNC5B	ALL-EPI
SOX2	ALL-EPI
TDGF1P3	ALL-EPI
CBFA2T2	ALL-EPI
MAN1C1	ALL-EPI
DND1	ALL-EPI
LRP4	ALL-EPI
BCOR	ALL-EPI
DPPA2	ALL-EPI
SLC25A12	ALL-EPI
GUCA1A	ALL-EPI
NANOG	ALL-EPI
SLC16A9	ALL-EPI
FBP1	ALL-EPI
FGF4	ALL-EPI
CCDC80	ALL-EPI
SUSD2	ALL-EPI
UTF1	ALL-EPI
BTLA	ALL-EPI
ZSCAN10	ALL-EPI
ETV4	ALL-EPI
MT1X	ALL-EPI
PIM2	ALL-EPI
MAP4K1	ALL-EPI
ACE	ALL-EPI
LDLRAP1	ALL-EPI
LIM2	ALL-EPI
UPP1	ALL-EPI
WNT3	ALL-EPI
CHST2	ALL-EPI
CXCL12	ALL-EPI
TBC1D16	ALL-EPI
CDHR1	ALL-EPI
NRBP2	ALL-EPI
FAM46B	ALL-EPI
TNFRSF8	ALL-EPI
ETV1	ALL-EPI
CPT1A	ALL-EPI
AARS2	ALL-EPI
MUC4	ALL-EPI
PBX3	ALL-EPI
ITFG3	ALL-EPI
FOXD3-AS1	ALL-EPI
NGEF	ALL-EPI
VASH2	ALL-EPI
RASD1	ALL-EPI
2021-09-06	ALL-EPI
APOBEC3D	ALL-EPI
ATP8B2	ALL-EPI
LINC01108	ALL-EPI
SERINC5	ALL-EPI
FAM124A	ALL-EPI
PSORS1C2	ALL-EPI
SHPK	ALL-EPI
CFLAR	ALL-EPI
USP28	ALL-EPI
SH3PXD2A	ALL-EPI
APOBEC3C	ALL-EPI
IGSF1	ALL-EPI
CAPG	ALL-EPI
VSNL1	ALL-EPI
UBTD1	ALL-EPI
CAMKV	ALL-EPI
DOCK6	ALL-EPI
GK	ALL-EPI
SERPINB6	ALL-EPI
ANKRD45	ALL-EPI
ZYG11A	ALL-EPI
RRAD	ALL-EPI
TRIM56	ALL-EPI
PLA2G4F	ALL-EPI
MIAT	ALL-EPI
SAT1	ALL-EPI
DPPA4	ALL-EPI
GGT1	ALL-EPI
PITPNM2	ALL-EPI
ABHD12B	ALL-EPI
ZIC3	ALL-EPI
LAPTM4B	ALL-EPI
PRUNE2	ALL-EPI
IL23A	ALL-EPI
GPRC5C	ALL-EPI
VENTX	ALL-EPI
ST6GALNAC3	ALL-EPI
CASP8	ALL-EPI
CREBL2	ALL-EPI
HEY2	ALL-EPI
NLRP9	ALL-EPI
ASH2L	ALL-EPI
POU5F1	ALL-EPI
LINC00261	ALL-PE
P4HA1	ALL-PE
COL4A1	ALL-PE
HNF1B	ALL-PE
FRZB	ALL-PE
AMOTL1	ALL-PE
PDGFRA	ALL-PE
CADM1	ALL-PE
NID2	ALL-PE
APOA1	ALL-PE
RSPO3	ALL-PE
CTSE	ALL-PE
GATA4	ALL-PE
DPP4	ALL-PE
FN1	ALL-PE
MYL4	ALL-PE
TRIM2	ALL-PE
COL4A2	ALL-PE
DENND2C	ALL-PE
NID1	ALL-PE
IGF1	ALL-PE
DEPDC7	ALL-PE
FLRT3	ALL-PE
LOC101929344	ALL-PE
BMP6	ALL-PE
CAMK2D	ALL-PE
CELA3A	ALL-PE
CDH2	ALL-PE
DUSP4	ALL-PE
CDH11	ALL-PE
SP8	ALL-PE
ROBO1	ALL-PE
PITX2	ALL-PE
FOXA2	ALL-PE
BMP2	ALL-PE
SALL1	ALL-PE
ADD3	ALL-PE
APOA2	ALL-PE
OTX2	ALL-PE
RGS5	ALL-PE
SLCO2A1	ALL-PE
TMEM123	ALL-PE
CELA3B	ALL-PE
ALDH1A1	ALL-PE
MTTP	ALL-PE
ITIH5	ALL-PE
PROS1	ALL-PE
KCNJ16	ALL-PE
PRCP	ALL-PE
MARCKS	ALL-PE
SERPINE2	ALL-PE
PIK3R1	ALL-PE
COL18A1	ALL-PE
SYT13	ALL-PE
LOC400043	ALL-PE
LEPRE1	ALL-PE
CACHD1	ALL-PE
VIL1	ALL-PE
GCNT3	ALL-PE
EDEM1	ALL-PE
TNIP3	ALL-PE
HNF4A	ALL-PE
CPN1	ALL-PE
HABP2	ALL-PE
LRRC16A	ALL-PE
KIFAP3	ALL-PE
GPR161	ALL-PE
GCKR	ALL-PE
FST	ALL-PE
NOG	ALL-PE
AMBN	ALL-PE
RNASE1	ALL-PE
ID2	ALL-PE
PGM1	ALL-PE
DYNLT3	ALL-PE
CCAT1	ALL-PE
GNA13	ALL-PE
HMGCR	ALL-PE
PDPN	ALL-PE
ANKRD1	ALL-PE
ABHD6	ALL-PE
PHLDB2	ALL-PE
VWA5A	ALL-PE
SMAD9	ALL-PE
CALCR	ALL-PE
MAP2K6	ALL-PE
PTK2B	ALL-PE
PAPSS1	ALL-PE
TMEM88	ALL-PE
FRMD6	ALL-PE
GPC3	ALL-PE
CNIH3	ALL-PE
CERS6	ALL-PE
POMC	ALL-PE
GATA6	ALL-PE
CMBL	ALL-PE
FAM198B	ALL-PE
LOC101929767	ALL-PE
FGG	ALL-PE
KIT	ALL-PE
PTGES	ALL-TE
DAB2	ALL-TE
ATP6V1B1	ALL-TE
EMP2	ALL-TE
TACSTD2	ALL-TE
SLC7A4	ALL-TE
PRSS8	ALL-TE
ATP6V0A4	ALL-TE
SLC28A3	ALL-TE
S100A6	ALL-TE
FABP3	ALL-TE
TMPRSS13	ALL-TE
PPT1	ALL-TE
SLC34A2	ALL-TE
LRP2	ALL-TE
ABCG2	ALL-TE
ENPEP	ALL-TE
BASP1	ALL-TE
KRT19	ALL-TE
HIP1	ALL-TE
FRMD4B	ALL-TE
GRHL2	ALL-TE
TGFBR3	ALL-TE
CAST	ALL-TE
GATA3	ALL-TE
EFNA1	ALL-TE
OLFML1	ALL-TE
FOLR1	ALL-TE
ALPP	ALL-TE
C4BPB	ALL-TE
DNAJC6	ALL-TE
JDP2	ALL-TE
PDGFA	ALL-TE
CLDN10	ALL-TE
PALLD	ALL-TE
KRT18	ALL-TE
GM2A	ALL-TE
GYLTL1B	ALL-TE
TMPRSS2	ALL-TE
ANKRD6	ALL-TE
MYC	ALL-TE
PIP5K1B	ALL-TE
LRRFIP1	ALL-TE
SLC12A3	ALL-TE
CLDN4	ALL-TE
SLC7A2	ALL-TE
ADAM15	ALL-TE
GPRC5A	ALL-TE
TCF7L1	ALL-TE
CITED4	ALL-TE
HSPB11	ALL-TE
OSBPL6	ALL-TE
ARHGAP23	ALL-TE
NIM1K	ALL-TE
MYOF	ALL-TE
S100A16	ALL-TE
PLAC8	ALL-TE
GATA2	ALL-TE
ADK	ALL-TE
PDLIM1	ALL-TE
FAM101B	ALL-TE
KRT8	ALL-TE
RAB25	ALL-TE
TMEM171	ALL-TE
TAGLN2	ALL-TE
MYO6	ALL-TE
CYP26A1	ALL-TE
TMEM106C	ALL-TE
CD24	ALL-TE
ATP8B1	ALL-TE
TFRC	ALL-TE
TEAD1	ALL-TE
GAB2	ALL-TE
SLC19A3	ALL-TE
SH3GL3	ALL-TE
FHL2	ALL-TE
WNT7A	ALL-TE
VAMP8	ALL-TE
TET2	ALL-TE
SLC7A5	ALL-TE
FASN	ALL-TE
MYCT1	ALL-TE
PPME1	ALL-TE
PWWP2B	ALL-TE
ACTN1	ALL-TE
CLDN3	ALL-TE
GREB1L	ALL-TE
FBXL18	ALL-TE
GALNT10	ALL-TE
GLIPR2	ALL-TE
SUN3	ALL-TE
NPC2	ALL-TE
ANXA6	ALL-TE
TSPAN15	ALL-TE
ARHGEF26	ALL-TE
SYBU	ALL-TE
ELOVL6	ALL-TE
CD53	ALL-TE
LAD1	ALL-TE
MYLPF	ALL-TE
