# Supplementary material for: Reconstructing aspects of human embryogenesis with pluripotent stem cells
Source: Nat Commun. 2021 Sep 21;12:5550. doi: 10.1038/s41467-021-25853-4 (PMC8455697; doi:10.1038/s41467-021-25853-4)
Supplement: Supplementary file 6 — Source Data [file 41467_2021_25853_MOESM6_ESM.xlsx]

## Sheet: Fig.2b
				Day 2								Day 3
				Pard6b	GATA3 Mean	DAPI Mean						Pard6b	GATA3 Mean	DAPI Mean
				No	118.417	93.137		Unpaired t test				Yes	125.119	99.517		Unpaired t test
				No	90.534	77.62		P value	0.0033			No	118.675	73.524		P value	0.0433
				Yes	132.753	115.699		P value summary	**			No	132.302	77.761		P value summary	*
				Yes	85.979	103.28		Significantly different (P < 0.05)?	Yes			Yes	187.724	95.925		Significantly different (P < 0.05)?	Yes
				Yes	98.823	84.822		One- or two-tailed P value?	Two-tailed			No	107.948	38.956		One- or two-tailed P value?	Two-tailed
				No	97.804	90.802		t, df	t=3.104, df=44			Yes	113.792	42.688		t, df	t=2.117, df=28
				No	73.485	71.528						Yes	101.09	85.62
				No	73.604	61.066		How big is the difference?				Yes	120.533	48.008		How big is the difference?
				No	102.619	122.246		Mean of column A	1.541			No	144.883	112.689		Mean of column A	2.935
				No	81.524	106.334		Mean of column B	1.235			Yes	164.526	53.116		Mean of column B	1.887
				No	155.312	121.571		Difference between means (B - A) ± SEM	-0.3056 ± 0.09844			No	104.901	83.826		Difference between means (B - A) ± SEM	-1.047 ± 0.4948
				No	139.472	106.784		95% confidence interval	-0.5040 to -0.1072			No	105.705	71.278		95% confidence interval	-2.061 to -0.03372
				No	163.685	121.212		R squared (eta squared)	0.1797			No	83.383	59.593		R squared (eta squared)	0.1379
				Yes	126.573	104.323						No	76.666	59.938
				No	125.372	113.143		F test to compare variances				No	165.054	84.964		F test to compare variances
				No	139.472	106.784		F, DFn, Dfd	2.552, 19, 25			No	172.133	123.584		F, DFn, Dfd	1.579, 16, 12
				No	155.312	121.571		P value	0.0294			No	86.551	87.065		P value	0.4277
				Yes	179.021	144.764		P value summary	*			Yes	186.751	68.433		P value summary	ns
				No	151.337	112.046		Significantly different (P < 0.05)?	Yes			Yes	169.142	31.422		Significantly different (P < 0.05)?	No
				No	129.161	76.57						Yes	173.08	46.112
				No	126.153	92.54		Data analyzed				Yes	189.877	29.749		Data analyzed
				No	105.276	93.371		Sample size, column A	20			No	159.373	29.177		Sample size, column A	17
				Yes	157.116	119.898		Sample size, column B	26			Yes	145.523	42.141		Sample size, column B	13
				Yes	150.451	82.601						Yes	158.68	41.779
				Yes	107.685	60.397						Yes	174.852	73.576
				Yes	210.187	109.921						Yes	143.533	60.821
				Yes	161.971	107.713						Yes	133.347	96.636
				No	194.033	95.274						Yes	176.953	134.399
				Yes	156.567	74.04						Yes	137.569	32.09
				Yes	158.15	61.935						No	112.131	57.256
				No	174.066	144.588
				No	170.087	139.232
				Yes	154.624	96.072
				Yes	128.316	107.051
				No	136.468	86.002
				Yes	122.227	105.936
				Yes	129	86.795
				Yes	158.115	79.682
				Yes	164.304	100.901
				Yes	139.878	93.62
				Yes	125.233	74.917
				No	126.65	103.467
				No	117.328	100.866
				No	88.508	96.829
				No	73.951	63.102
				No	113.725	104.19

## Sheet: Fig.2e
		F-ACTIN
		Control	2um U73122	3um U73122										PARD6B
		0.377997	0.378694	1.81395										Control	2um U73122	3um U73122
														0.998535	1.62235	1.30838
		0.998656	0.43767	1.32855
						Tukey's multiple comparisons test	Mean Diff.	95.00% CI of diff.	Significant?	Summary	Adjusted P Value							Dunn's multiple comparisons test	Mean rank diff.	Significant?	Summary	Adjusted P Value
						ctrl vs. 2um	-0.008436	-0.09359 to 0.07672	No	ns	0.9707			0.947719	1.53529	1.78834		ctrl vs. 2um	62.02	No	ns	0.064	A-B
		0.699988	0.234588	1.06565		ctrl vs. 3um	-0.09101	-0.1913 to 0.009258	No	ns	0.0843							ctrl vs. 3um	80.57	Yes	*	0.0333	A-C
						2um vs. 3um	-0.08258	-0.1820 to 0.01681	No	ns	0.1255							2um vs. 3um	18.55	No	ns	>0.9999	B-C
														0.728725	0.875148	0.801082
		0.634316	0.355643	0.380719
														1.58383	1.21151	1.1318
		1.70533	0.315345	1.06823
														1.17944	0.934527	1.83138
		0.929128	0.615017	0.485818
														1.3005	1.09742	0.626964
		0.551951	1.15906	0.581113
														0.805627	0.963864	0.823207
		0.452148	0.509098	0.571333
														0.697994	1.2705	0.954559
		0.635296	0.59719	0.416559
														0.664502	2.07313	0.944363
		0.890106	0.278902	1.27273
														1.54425	0.927291	1.42345
		1.19418	0.188048	0.282403
														1.26973	0.832231	1.0545
		1.76208	0.240838	0.590202
														1.69254	0.821197	1.36926
		1.23357	0.492915	0.722417
														2.75336	0.601306	0.705119
		0.279025	0.380272	0.538408
														0.657509	0.933661	0.524142
		1.37854	0.317026	1.32617
														0.907747	1.05128	0.978748
		0.464819	0.536717	1.49452
														0.810145	1.71149	1.61263
		0.326082	2.99954	0.837052
														0.863513	1.17858	1.47451
		0.681485	1.33568	0.959978
														0.773119	1.07249	0.671136
		1.06672	0.286984	0.890655
														0.724213	0.931607	1.16619
		0.785877	0.37893	0.512574
														0.767785	0.747092	0.617044
		1.14181	0.42611	0.36704
														0.871497	0.971383	1.09015
		0.440306	0.697552	0.861111
														0.710804	1.01721	0.613778
		0.478643	0.623422	0.380036
														1.48646	0.929567	1.19248
		1.28799	2.53443	1.17092
														0.882423	2.27821	0.758673
		0.504364	1.33565	0.561245
														2.18494	2.98726	0.961592
		0.388683	0.595075	1.04514
														1.14081	1.14461	0.88835
		1.58338	0.492078	2.45357
														1.82296	0.913203	1.08443
		0.731523	0.913066	0.77552
														1.82996	2.70718	0.880819
		1.22264	0.208353	1.14009
														1.14245	0.789994	1.1982
		1.63596	0.310762	1.92395
														1.82137	0.901876	0.689619
		0.647132	0.354798	0.654532
														1.5509	1.48785	1.39666
		1.21175	0.309538	0.422527
														0.927605	1.26905	1.04403
		1.08044	0.384253	0.799652
														2.16582	1.39088	0.712045
		1.41174	0.347033	0.394977
														2.95773	1.3369	0.734739
		2.80516	0.665318	0.528674
														2.86485	0.797064	1.38057
		0.932401	1.6753	0.422579
														0.593455	0.814487	0.415906
		0.913716	1.13675	0.456793
														1.67995	0.916519	1.19219
		0.78499	0.383664	0.42272
														1.41194	0.891607	0.870525
		2.67827	0.458908	2.41823
														1.89993	0.76681	1.53382
		0.235889	1.65794	0.5053
														0.624956	0.936525	0.672968
		0.696164	2.19097	0.815058
														0.702713	0.873943	1.02009
		0.578464	1.97812	0.580469
														0.773045	1.04344	0.900212
		0.536871	2.26876	0.728035
														1.35585	0.837607	1.00824
		0.648326	1.33168	0.307833
														1.83158	0.920286	0.862662
		0.329319	0.704129	0.312979
														0.868894	1.06795	0.806785
		1.06163	0.259023	1.33092
														1.11727	1.0207	1.55603
		1.24705	0.590909	0.283592
														0.892485	1.32153	0.611765
		0.475642	0.297466	0.978077
														1.35155	0.390564	1.69824
		1.58817	0.664254	0.559588
														1.77764	1.45643	0.984576
		1.89896	1.08086	0.417627
														1.02669	1.25484	0.906655
		0.272898	0.537017	0.659801
														0.39208	1.45176	0.803738
		0.95309	0.594011	0.39662
														1.84629	1.10627	0.490252
		0.372243	0.440133	0.660399
														0.738598	1.40736	1.09819
		1.32139	0.390003	1.78465
														1.53087	1.50982	1.44498
		0.786209	3.71216	0.534463
														0.496762	1.15173	0.927898
		2.25987	0.532151	0.728814
														1.16829	1.03679	1.12811
		1.15434	1.16157	0.480981
														1.0811	1.93315	1.07979
		0.916632	0.618838	0.605085
														0.730763	0.656899	1.33051
		0.733086	1.5594	1.07209
														1.07882	1.45784	1.80847
		1.23445	0.608755	0.30965
														1.98555	1.5035	1.33772
		0.937458	1.14511	0.40315
														1.24636	1.30678	0.392708
		1.06947	0.526341	0.639438
														1.98153	0.758924	1.02864
		1.31729	2.03718	0.874501
														1.43111	1.08559	1.82944
		1.22072	4.1733	0.478201
														1.40373	1.1651	1.18691
		1.54849	0.805526	0.340259
														1.25495	0.704328	0.889854
		1.08183	0.606037	0.797586
														1.52237	1.15088	1.10716
		0.614529	1.54175	1.02208
														1.28195	1.54223	0.941161
		0.78833	0.497905	0.771003
														1.36859	1.72295	2.13953
		0.384827	0.714572	0.30028
														1.18818	1.71403	0.875848
		0.297135	0.463394	0.387892
														1.5288	1.93459	1.29979
		1.29184	0.532982	0.797067
														1.50031	1.40162	1.5546
		0.9196	1.39794	1.21925
														1.8267	1.40984	1.07102
		0.419806	3.08219	0.757248
														0.518885	1.46634	2.29159
		1.05959	2.13973	0.52499
														1.48016	1.09624	1.19711
		0.918091	1.11387	0.311385
														1.99401	0.791112	2.05127
		0.183853	1.70513	0.327884
														0.920714	0.980024	1.2034
		0.803787	1.93318	0.214221
														2.22124	0.929193	0.768318
		0.826824	1.76038	1.23197
														1.30906	0.877278	1.20878
		0.557707	1.54053	0.412711
														1.22427	0.779661	1.31094
		0.777969	1.29312	0.755508
														1.92773	1.12618	1.93881
		0.444868	0.989014	1.09869
														2.70098	1.00573	1.62487
		0.70392	0.669811	1.88732
														1.29149	0.534655	1.24419
		0.209228	2.07943	1.41909
														0.612063	0.695611	2.2042
		0.451059	0.967928	0.394266
														0.873751	1.49707	0.746069
		0.180445	0.736749	0.585366
														0.994983	2.61	0.49472
		0.262514	0.92611	0.884653
														0.649523	1.31792	1.91324
		0.589669	0.470409	1.73496
														1.4883	1.14474	1.82762
		0.366094	0.47894	1.24442
														2.03952	0.693009	1.28877
		0.60753	0.746166	2.57811
														0.962466	0.690761	2.00282
		0.706058	0.924995	0.330554
														1.33994	1.29889	1.09521
		1.07367	0.915942	0.566845
														2.28533	1.21487	1.67271
		0.249182	0.453213	0.387583
														0.634846	1.00348	1.5606
		0.294156	0.594505	0.903725
														0.978975	2.83055	0.547103
		0.619646	0.566653	2.43346
														0.778263	0.652208	0.909909
		0.747001	1.97263	1.11935
														2.08848	0.749906	1.18961
		0.602595	0.634609	2.13231
														2.29059	0.708124	0.155578
		0.334838	1.20711	1.70132
														1.73111	0.866859	0.180496
		0.889431	0.701166	1.34736
														1.28987	1.55052	0.44614
		0.266526	0.47982	0.760675
														0.993058	0.575845	1.06336
		0.500648	1.62355	0.904113
														1.48812	0.59922	0.433628
		0.689357	0.799116	2.16271
														0.996887	0.995334	1.60867
		0.707371	0.760901	0.601664
														0.92529	0.730372	1.15095
		0.908865	0.524588	0.507145
														0.928712	0.454682	0.974064
		0.802346	0.490575	1.34129
														1.73566	0.779441	1.16983
		0.53218	0.204327	0.529397
														0.886652	1.37419	0.993412
		0.420679	0.867463	1.74548
														1.28935	1.32377	0.968538
		0.855965	1.43875	1.2596
														1.86944	0.737318	1.6827
		0.911988	1.30288	0.671069
														1.25956	0.6078	1.67125
		0.205352	0.417471	0.845968
														0.531947	0.955511	3.11469
		0.208271	0.484196	0.609899
														0.519282	0.727301	1.17012
		0.736959	1.01104	0.542162
														0.63282	0.9872	0.992607
		0.996283	0.31587	1.69797
														1.63875	0.89736	1.07117
		1.0058	1.79748	0.567427
														1.95586	1.10138	0.714191
		1.709	0.95937	0.465805
														1.7619	2.26582	1.46592
		0.956184	0.751778	0.266535
														1.35775	1.24712	0.887443
		0.661744	0.621336	0.609123
														1.76546	1.88072	1.70203
		0.56933	0.657159	2.11805
														1.22669	1.0264	1.18236
		0.371005	0.370963	1.92876
														2.39037	0.461545	0.62678
		0.793033	1.43592	5.09172
														1.59967	0.509974	1.82731
		0.660131	0.499007	0.309572
														1.75884	1.00206	0.793828
		0.378001	0.856546	0.806803
														1.08619	1.38214	1.16425
		0.302429	0.606845	0.608081
														1.91367	1.14806	1.23779
		0.554597	1.03536	1.32275
														0.400066	1.05309	1.18169
		0.359626	1.07808	1.22355
														0.606976	2.17829	0.790712
		0.751423	0.588765	0.658071
														1.68212	1.59732	1.14381
		0.29955	0.402289	1.58693
														1.60184	1.521	3.87708
		0.5153	0.468429	0.488749
														1.2796	1.69096	1.37676
		2.56764	0.361424	0.43931
														3.06461	1.31997	1.59297
		1.49081	0.362623	0.727701
														1.46027	1.47855	1.83739
		0.287386	0.369781	0.496293
														0.816767	1.28404	1.41315
		0.378662	1.28278	0.24263
														1.17125	0.994605	0.785141
		0.658963	0.473228	0.370017
														1.01169	0.91428	0.854519
		2.23049	0.301329	2.10409
														1.96659	1.37273	1.36726
		0.998571	0.893181	1.40835
														1.51218	2.64319	1.28531
		0.847374	1.27592	1.99291
														1.03382	2.32034	0.89952
		0.363886	1.01961	0.994981
														0.917584	1.20703	1.59118
		0.754196	0.937609	1.47059
														1.23688	1.4167	0.790073
		0.650193	0.727198	0.833891
														0.655432	0.857355	0.365657
		0.578496	2.17448	1.74559
														0.989312	0.885865	0.858249
		0.422775	1.10847	0.749478
														0.212766	1.82867	1.08763
		0.31536	0.578166	0.815405
														0.910689	1.36358	0.926728
		0.73027	1.122	1.49097
														1.1563	1.84434	1.27485
		1.29414	1.05638	1.50085
														2.00056	0.471814	1.17345
		0.73486	1.77455	0.660554
														1.38352	0.806491	1.22105
		0.37398	1.07062	2.13789
														0.999627	1.0486	1.24125
		0.286687	1.75013	1.43712
														0.306776	1.11031	1.09981
		0.24635	0.631264	2.27055
														0.307352	0.614056	0.616251
		0.847614	0.818149	1.90971
														0.800362	0.58858	1.61437
		0.971193	0.926215	1.18231
														0.780434	0.646068	1.5754
		0.276242	0.891721	1.46795
														0.984523	1.99712	1.28697
		0.307177	0.688544	1.43764
														0.990276	0.936993	1.51222
		0.171934	1.25521	1.19764
														1.46984	0.791753	2.94126
		0.68347	0.572206	2.4365
														0.858593	0.626073	1.20854
		0.280731	1.32663	1.20343
														0.751625	2.05639	1.11867
		0.651881	0.228363	1.49028
														1.66257	1.68378	2.69122
		0.789086	0.572229	0.7713
														1.91554	1.16971	2.73837
		0.635768	1.80437	0.630943
														1.09896	2.43333	2.09451
		0.709412	2.35939	0.521294
														1.5082	1.35087	1.56849
		0.964346	2.02429	1.93756
														1.89972	1.73267	0.839839
		1.18675	0.932559	1.25464
														1.28539	1.19015	0.634659
		0.468638	0.531729	0.807204
														1.85211	0.977276	0.98683
		0.857952	0.718289	0.654213
														0.934742	1.51613	1.0455
		0.63635	0.684325	1.32777
														0.852161	0.943039	1.21134
		0.366068	0.866041	0.799189
														0.711621	1.05459	0.597127
		0.472398	0.384187	0.68337
														1.02912	0.567199	0.511191
		0.674179	0.632882	1.97738
														0.914785	0.781324	1.11074
		0.670953	1.22822	0.781939
														0.504365	0.842075	1.14457
		0.271901	0.586903	0.52721
														0.790148	1.29554	1.19213
		0.187709	0.335977	0.349934
														1.00396	1.1755	1.01181
		0.326869	0.277083	0.502024
														1.6262	0.970376	1.09925
		1.04281	0.369131	0.432533
														1.21092	0.538729	0.441713
		1.13591	0.232546	0.392466
														1.32937	0.814336	1.48573
		1.57327	0.200537	0.356169
														1.73482	1.01946	1.76186
		2.16471	1.24637	0.662441
														2.40358	0.716345	1.08664
		4.88084	1.03424	0.453895
														1.26032	0.806225	0.790037
		0.733007	1.56552	0.516906
														1.30567	1.23305	1.35327
		1.71742	0.841787	0.293626
														1.60381	0.526339	1.04802
		1.195	0.829752	1.92393
														3.30986	0.611409	1.64341
		1.71894	1.43769	0.401232
														1.19263	0.98091	1.58536
		1.64708	1.19814	0.690662
														2.12493	0.806689	1.18943
		0.796087	1.37528	0.768359
														1.19143	0.562813	2.14628
		2.06138	3.42616	0.575161
														2.50305	0.882007	1.65526
		1.56619	0.828947	1.83043
														0.93232	1.20769	1.1107
		1.65574	0.487389	1.22576
														1.94216	1.33069	1.0779
		1.23267	0.300764	1.40278
														1.20184	1.08509	0.822581
		0.441723	0.215515	1.58031
														1.83406	0.659325	0.850012
		2.79253	0.490496	0.748037
														3.3446	1.97891	0.682721
		0.338798	0.408399	1.26663
														1.07976	1.17756	0.902622
		0.966456	1.01152	1.03718
														2.41634	1.0585	0.984436
		1.01825	0.147062	0.802994
														1.51681	0.566849	1.06541
		0.449533	0.454605	0.409941
														0.647891	1.07921	0.714954
		0.840957	0.498099	1.04796
														2.09433	1.16989	2.14206
		0.957082	0.745225	0.973674
														1.7427	1.91337	0.968702
		2.3046	0.714039	0.476578
														1.95964	1.54181	1.22662
		0.913531	0.825257	0.765664
														1.17483	0.547909	1.78851
		1.51959	1.04895	0.58397
														1.226	1.02271	0.869167
		0.933674	2.1558	0.135375
														1.28619	1.77934	0.442027
		0.595556	1.03424	0.832219
														0.543899	1.38865	0.682953
		0.835545	0.873333	0.427594
														0.766875	1.00157	0.893942
		0.967489	0.774682	0.296495
														0.610722	1.33306	1.25856
		0.970706	1.12094	0.660134
														1.34641	1.08407	2.23647
		1.25077	3.67258	0.578077
														0.567001	0.777362	1.26026
		0.415562	2.13194	0.362945
														0.600975	1.04669	0.981719
		0.31991	0.707261	0.330046
														0.864084	0.62747	0.775772
		0.310353	0.240989	1.48329
														0.644063	1.40376	1.72952
		0.508579	1.62017	0.320696
														0.895181	1.9137	0.957662
		0.287015	0.561891	1.39409
														0.768098	1.40723	1.92946
		1.44569	0.381281	1.47527
														2.08488	1.28255	1.37268
		1.06257	1.35142	0.748352
														2.32444	1.65423	1.6564
		1.3888	1.00225	0.777116
														1.6757	1.35424	1.37589
		1.4967	1.17192	0.766615
														1.72875	0.739422	0.677527
		1.30598	0.600415	1.77449
														1.10574	1.7282	1.84795
		0.275067	1.30356	0.389184
														0.769231	1.11289	0.943882
		1.06309	0.61609	0.786726
														1.01949	0.954723	1.34769
		0.720914	1.83908	0.687133
														1.35246	2.11719	1.23659
		1.66482	1.11439	0.415907
														2.1123	1.52583	1.4338
		1.02721	0.616789	1.10511
														1.62473	1.80631	1.35883
		2.28996	0.809489	0.482388
														1.5197	0.783025	0.926261
		0.612847	0.599747	0.538396
														1.48455	1.49665	1.09441
		0.411721	1.30392	0.374806
														0.704462	0.798733	0.97526
		0.468181	0.537273	1.22938
														0.687671	1.26137	1.25622
		0.661773	0.684051	0.230186
														0.80853	1.55134	0.786494
		1.2378	0.857089	0.514019
														1.48298	2.68955	0.723035
		1.37785	1.6297	0.872381
														1.91004	2.28773	0.394992
		2.11518	0.661137	2.29991
														1.77012	1.34773	1.5651
		0.894576	0.885292	0.430807
														1.91726	1.01572	1.13246
		0.855796	0.537147	0.508197
														1.60129	0.646942	2.65077
		0.691204	0.257581	0.593162
														2.19255	0.683403	1.26371
		0.733974	0.551303	2.94412
														1.27762	1.93185	1.73981
		0.814997	0.398645	2.02372
														1.01511	0.662676	1.2259
		2.10522	1.55469	0.787346
														1.35968	2.65458	0.988476
		0.563805	0.899783	0.551849
														1.11904	2.12396	1.70611
		0.368421	1.82298	0.580645
														0.92845	0.982761	0.858209
		0.560659	1.03211	0.43854
														0.782586	0.796001	0.438194
		0.506461	0.505424	1.50847
														1.51501	1.37472	0.636975
		1.05788	0.593167	3.47033
														1.12214	1.35382	1.00448
		1.9525	0.548964	2.06275
														1.76718	1.75008	0.792535
		0.238965	1.42857	3.96362
														0.711471	0.919826	0.657792
		0.471964	1.73283	1.49526
														1.08634	1.34211	0.900868
		0.430278	0.702372	0.917803
														0.7731	0.67414	1.03824
		0.747072	1.0313	0.700722
														0.981294	1.08602	0.449864
		0.305658	1.12773	0.743062
														0.732879	1.0799	0.687059
		1.36395	0.46148	1.08561
														1.82172	1.09094	0.603891
		1.18746	0.423545	3.18525
														1.28494	1.77303	1.04852
		0.967395	2.13427	0.572147
														1.09209	1.66626	1.79963
		0.976062	0.423337	0.495586
														1.88145	1.2679	0.929884
		3.41473	0.396575	0.510844
														1.43738	1.70819	1.00052
		1.76321	0.481788	1.33645
														2.42857	0.869079	1.62409
		2.36513	0.478324	0.567739
														1.08326	0.977531	1.44934
		0.58366	0.691963	1.77024
														1.4013	1.16396	1.79908
		0.875622	0.304443	0.815459
														1.93328	0.907958	2.31996
		0.625413	0.102132	1
														1.60307	0.469638	2.19078
		2.10647	0.652126	0.543024
														1.13908	1.05795	1.54231
		1.7942	0.771413	1.95185
														0.893278	1.12618	0.940749
		3.32561	0.5235	1.7728
														0.883733	1.00074	2.5799
		1.44431	0.311925	1.58216
														0.428671	0.860568	1.18907
		1.43658	0.571788	1.5625
														1.74239	0.84577	1.53686
		0.501787	0.700293	0.779212
														0.721937	0.806497	1.56868
		0.180077	0.872657	1.01197
														0.809	1.02503	2.18233
		0.181382	0.866777	1.21328
														0.801814	1.23628	0.923987
		0.42954	0.674757	0.385905
														0.98023	1.12509	0.355197
		0.752727	0.798422	0.270124
														1.16019	0.933041	0.959048
		0.292143	0.293164	0.323251
														0.776279	0.787525	1.67467
		0.41307	0.636899	1.41102
														1.19756	0.608018	2.31104
		0.469899	0.905854	0.521186
														1.02826	1.44831	1.11347
		0.654145	0.467287	0.175465
														1.06097	1.26011	1.71619
		0.817959	0.981529	0.255676
														1.65134	1.11527	1.24544
		0.581818	1.13839	3.77513
														1.4416	1.02746	1.01933
		0.571716	1.32871	2.66502
														1.91011	1.18806	2.04845
		1.31617	0.518875	1.18943
														1.85882	0.742311	1.35918
		0.453591	3.4952	0.845735
														1.04656	0.973222	2.23349
		1.87717	0.376015	0.933444
														1.52021	1.22541	2.02643
		2.19891	0.451005	0.55279
														0.903814	1.01368	0.89557
		1.10161	0.770082	0.58803
														0.64701	0.946314	1.50853
		0.542128	1.60624	3.87869
														0.696616	1.62801	1.35617
		1.87933	0.341908	0.466906
														1.30875	1.04545	0.821479
		0.587007	1.48223	0.359486
														1.39253	0.935465	1.33502
		0.927866	0.991849	0.943118
														1.20737	1.01172	0.491246
		0.811735	2.99465	0.369693
														0.936677	0.28465	1.70877
		1.03604	1.59517	0.401675
														0.911912	2.0942	1.5185
		0.19794	0.827149	0.471251
														0.449991	1.15509	0.6936
		0.557945	0.273662	0.480169
														0.782579	0.716361	0.981345
		1.50475	0.223724	0.492335
														1.08544	1.19399	1.09672
		0.535245	1.12995	0.443155
														0.473084	0.355537	1.49946
		1.27077	1.61184	1.19762
														1.97057	1.11618	0.873073
		0.830546	1.23592	0.723798
														0.784237	0.40639	0.958518
		1.0702	0.868974	0.708944
														1.20119	0.789034	1.58342
		0.741545	0.990112	0.538005
														0.5546	1.08049	0.890213
		0.601717	1.52401	0.488058
														0.78234	1.99692	1.51052
		0.4938	2.41347	0.317238
														0.599217	1.28909	1.28588
		0.678268	2.26247	1.09571
														0.903502	1.4334	0.864576
		0.550638	0.69923	1.16154
														0.832958	0.703264	2.54386
		0.764035	2.33961	0.535059
														1.2969	1.28273	0.703219
		0.240803	1.87069	0.749596
														0.750626	0.67932	0.342226
		0.595753	0.62886	0.947965
														1.21655	1.07961	0.961335
		0.231697	1.31197	1.28082
														0.853593	1.15572	0.64726
		1.11115	0.518165	1.19547
														0.848042	0.487332	1.59097
		0.925814	1.00504	1.30842
														0.995473	0.578578	1.73709
		1.23609	0.66615	0.499096
														1.02285	0.543329	0.976243
		0.753453	0.539767	0.655383
														0.443408	0.535361	1.43609
		1.09048	1.11894	1.69596
														1.4806	1.73887	1.0837
		1.02522	2.42865	0.571968
														1.23968	1.41002	0.630209
		0.800638	1.69324	1.58445
														0.900124	0.876297	2.41387
		0.819672	0.322311	0.434343
														0.889577	0.814056	0.99179
		0.676251	0.555879	0.578479
														0.646382	1.35622	0.955729
		0.498768	1.14497	0.627954
														1.52895	2.07986	1.74424
		0.544591	1.03058	0.52559
														1.14378	1.46004	0.738886
		0.530691	0.537307	1.20316
														0.913607	1.03163	1.22343
		0.394474	4.58946	1.33963
														0.417927	1.39809	0.841624
		0.657959	1.22546	1.20704
														1.52166	1.38425	0.873782
		0.261049	0.501336	0.456168
														0.806304	1.13295	0.57851
		0.568475	3.09275	0.424231
														1.90782	2.30487	1.61136
		1.70971	0.476623	0.434734
														1.97883	0.938144	2.89388
		0.922497	0.685185	0.431711
														2.71782	1.24211	0.853233
		1.55573	0.741091	0.664994
														2.37723	0.852683	1.03274
		2.71669	0.997274	0.801729
														1.18938	1.81011	1.73894
		0.616905	1.29207	2.24962
														1.09842	1.0416	1.37284
		0.833466	1.38515	2.28633
														2.53077	1.26789	0.811445
		0.628508	0.614165	1.07079
														1.36934	1.00484	0.948624
		0.688718	0.605427	2.3285
														0.934465	1.18396	1.48512
		1.0165	0.829352	1.43757
														1.53825	0.50464	0.812568
		2.09743	0.361813	3.56201
														2.32803	1.77125	1.38218
		0.401373	0.934472	2.33623
														2.31493	1.78381	1.1159
		0.506772	2.62859	0.99108
														1.10774	1.87247	1.12052
		0.546667	0.597388	1.13817
														2.00615	1.05167	2.61243
		1.20544	0.901153	2.85904
														1.65031	1.36573	4.02963
		1.56074	0.760945	2.67329
														0.97773	1.10976	1.24658
		1.3327	1.65208	1.02238
														1.55636	1.60662	1.9352
		0.977987	1.11583	0.528164
														1.23972	0.640122	2.45629
		0.700787	0.865676	1.65793
														0.961849	1.14026	1.36289
		1.13256	1.05064	1.90999
														0.844942	0.926086	0.99891
		1.03833	1.16005	0.56085
														1.01169	0.701593	1.18368
		0.740266	2.7173	0.653119
														0.522217	1.09481	0.966616
		0.44629	1.01005	1.70231
														0.977581	1.52314	1.22006
		0.987099	0.48479	2.86078
														1.39128	1.74521	1.67587
		0.512153	0.687288	0.580454
														0.927419	1.43119	0.813391
		0.606852	0.884615	0.485524
														1.03863	2.07663	0.627056
		0.385187	0.730191	0.513929
														1.42164	1.82235	0.750557
		0.832706	0.799765	0.593277
														1.07595	1.47874	1.77945
		0.396226	1.44143	1.49934
														1.17813	0.726087	1.69467
		0.541723	0.672923	1.46084
														0.973446	0.385139	0.997703
		0.184088	0.591307	0.497482
														1.05217	1.63015	1.89739
		0.640746	0.227099	1.14122
														0.797674	0.653743	0.322468
		0.78129	0.805592	0.689438
														1.05073	1.33134	0.56472
		0.33369	0.650356	3.04902
														0.95566	0.336575	0.824297
		0.948338	0.430868	0.985059
														1.81188	1.7201	0.978139
		0.531112	0.403137	0.629445
														1.21663	1.16949	1.08417
		1.41715	0.264005	0.419191
														1.27061	0.472786	1.15923
		1.06214	0.494066	1.69905
														0.674175	0.979858	1.24099
		0.529297	0.336627	0.840555
														1.05619	1.34279	1.4557
		0.464676	0.411781	0.357792
														1.20472	0.759248	0.410479
		0.604322	0.514298	0.797856
														1.42947	1.10946	0.88159
		0.895636	0.450031	0.703661
														0.628544	0.76034	2.02014
		2.40202	0.448688	0.679043
														1.29765	1.15169	0.814041
		0.501871	0.373959	0.304279
														2.26116	0.834027	0.721998
		0.461979	0.265105	0.336035
														1.58394	1.10025	1.25529
		0.392802	1.14741	0.408798
														1.14516	1.28463	0.594088
		0.650506	0.507625	1.106
														1.36283	1.75604	0.981648
		0.649167	0.554183	1.00138
														1.58635	0.813049	1.10624
		0.420306	0.357742	0.980281
														1.54574	1.98933	2.19923
		1.86045	0.322235	1.21144
														1.04363	2.31043	1.36129
		2.03301	0.464821	1.15266
														2.2121	1.75338	1.06983
		1.03748	0.693386	1.87992
														1.96101	1.73672	0.804795
		1.32652	0.333888	0.665563
														1.00219	1.92021	0.583735
		1.49755	0.391057	0.409217
														1.73535	1.41427	1.75652
		0.609865	0.42481	0.594793
														1.93175	0.775785	1.35122
		0.613801	0.556336	0.210468
														1.74797	1.90746	1.05311
		1.02446	0.758326	0.925356
														1.49039	1.82064	1.35473
		1.79974	1.60055	0.636406
														1.94253	3.81995	1.04985
		0.808272	1.87435	0.786765
														1.2878	4.63846	1.36189
		1.11384	0.932979	1.24365
														1.66373	1.67914	1.39095
		0.43473	0.218692	0.327626
														0.66698	1.69014	1.23015
		0.759887	0.393098	0.469752
														1.93755	0.508894	1.39026
		0.499823	0.300249	2.16315
														1.74167	2.36158	1.06551
		0.210175	0.444214	0.522904
														0.41736	1.41844	0.97465
		0.291297	0.536158	1.52048
														0.468339	0.951889	1.35937
		0.378156	1.01227
														2.0844	0.514476
		0.271203	0.531995
														0.90707	0.346373
		0.244224	0.50893
														1.68687	1.41789
		1.03996	0.416954
														0.702277	0.78835
		0.647709	0.788634
														0.556668	1.1072
		0.462469	1.10056
														0.889524	1.38473
		0.518035	0.613784
														0.956078	1.38603
		0.710052	0.383046
														1.45329	0.80134
		0.327913	0.577031
														1.35302	1.15646
		0.477826	0.399589
														1.03956	1.39223
		0.451061	0.460754
														0.856109	1.17072
		0.733378	0.611601
														1.419	0.800306
		1.26132	0.620935
														1.78931	1.39371
		0.414298	0.21598
														1.24223	0.628703
		1.30584	0.526494
														1.49064	0.98332
		0.578075	0.847936
														1.18855	1.51071
		1.092	0.722608
														1.22246	1.74219
		1.11655	0.293322
														1.03026	1.41985
		1.58411	0.413848
														0.965909	1.04082
		1.24521	0.506964
														0.696482	0.744128
		1.24277	1.82237
														2.81881	0.393682
		1.14475	1.92258
														1.58162	1.94121
		1.31301	0.986449
														1.80576	1.81883
		2.57156	0.374609
														2.30432	1.59985
		1.9711	0.616149
														1.6938	2.43593
		1.94288	0.37666
														1.49711	1.04063
		0.709517	0.50283
														0.770975	1.44586
		5.50681	0.395023
														2.96345	0.96704
		0.966092	1.10989
														2.57506	2.08166
		0.415655	1.09731
														1.75852	1.31383
		0.703472	1.33804
														1.95422	1.71215
		1.45167	2.00984
														1.56327	1.69763
		0.879788	2.17783
														1.96679	2.38356
		0.797335	1.73013
														0.990888	1.70284
		1.08915	1.08837
														2.16098	1.35908
		1.85604	0.404561
														1.85496	0.963096
		0.659545	0.377403
														1.62542	1.79572
		0.277515	0.346466
														0.951875	1.47228
		1.90331	0.444068
														1.03299	1.82736
		1.34352	0.404742
														0.793752	1.20884
		0.475457	0.446124
														1.1796	0.794364
		1.55313	0.831321
														1.70737	0.680254
		1.35168	0.175642
														1.77074	0.727496
		1.6232	0.927299
														0.932469	0.758644
		0.588156	0.849229
														1.17236	0.487458
		3.76677	1.77286
														2.59525	0.787474
		1.79372	4.29919
														1.32282	1.70161
		0.908422	1.09788
														1.22867	1.26157
		2.00554	0.856971
														1.79	1.26172
		1.52726	0.774814
														1.06468	1.05052
		0.731599	2.36898
														1.08343	1.86562
		0.746585	1.54937
														1.49367	3.05709
		0.298647	1.90549
														0.788662	0.994428
		1.97	2.08943
														2.33485	1.45608
		1.29554	0.482714
														1.91545	2.2582
		0.292919	1.76521
														1.29198	1.23956
		0.339893	0.39122
														1.1252	0.895642
		0.420104	0.252156
														0.952849	0.737823
		0.450606	0.337522
														0.646618	0.462337
		0.640219	0.336255
														0.935796	0.957109
		0.601576	0.583955
														2.26193	0.954425
		0.567799	0.473274
														0.780549	1.63751
		0.354476	0.393913
														1.3052	2.0599
		0.288588	0.733775
														1.01708	1.18559
		0.761823	1.10635
														1.25761	0.943573
		0.493671	2.49038
														1.13531	1.40358
		0.760318	1.56132
														2.10559	0.882998
		0.938604	2.37218
														0.915848	0.606592
		0.46812	0.662673
														1.23563	1.06712
		0.228563	1.25242
														1.15084	1.14321
		0.40007	0.966798
														0.93959	0.929229
		1.10467	1.7062
														4.00481	1.73901
		1.88605	1.11121
														1.82653	1.84761
		1.23645	0.622343
														2.49343	1.76679
		0.662921	0.976718
														1.13436	2.0124
		0.401839	0.784261
														1.13519	1.87833
		0.669784	4.34491
														2.56752	2.09039
		0.739815	1.75864
														1.38629	2.80254
		1.23591	0.867721
														1.25356	1.68544
		0.229194	1.22092
														1.3763	1.66887
		2.01613	0.510341
														1.50372	0.69735
		0.439306	0.519941
														0.836358	0.495264
		0.276788	3.10114
														0.872626	1.92241
		0.944222	0.642831
														2.46112	0.906397
		0.27525	1.64298
														1.05209	1.06189
		1.83212	1.98439
														1.68362	1.26283
		1.7528	1.7972
														1.59913	1.89607
		0.500784	1.11683
														2.36179	1.97073
		0.326766	0.889463
														1.34134	0.734814
		1.42956	0.640935
														2.05844	1.12201
		0.930533	0.295265
														0.922067	1.53282
		0.319455	0.435534
														0.758392	1.29936
		1.05627	0.550344
														0.86865	1.76007
		0.242891	1.46186
														0.430651	1.04208
		1.83212	0.394846
														0.801554	0.505773
		1.7528	0.638345
														0.506729	0.496264
		0.500784	0.932094
														1.28349	0.617063
		0.326766	0.765903
														1.01496	0.843983
		1.42956	2.8223
														0.831866	1.72592
		0.930533	1.13727
														1.19967	1.31865
		0.319455	1.52683
														1.20469	0.860215
		1.05627	0.458449
														1.85831	0.802634
		0.242891	0.883865
														2.28434	1.97353
		0.262009	0.594477
														1.94612	1.24082
		0.448563	0.592083
														1.74954	0.795562
		0.613321	1.36971
														1.24264	1.64545
		0.525703	0.829928
														1.7692	0.535638
		1.04329	0.815153
														0.866118	1.69534
		0.54465	0.853883
														1.57596	1.09365
		2.10292	2.03564
														2.23345	0.445408
		0.81845	0.672992
														2.30647	2.1911
		0.676961	0.473877
														1.6909	2.28555
		0.387086	0.898169
														1.02726	0.474017
		1.91805	1.86177
														1.99848	1.67678
		1.03696	0.861004
														1.2109	0.913314
		0.738049	0.76305
														1.14015	1.49034
		0.416868	1.21392
														1.395	3.32953
		1.367	0.37148
														1.19091	1.18135
		0.514587	0.634901
														3.36887	1.15473
		1.13116	1.09922
														1.34709	0.89786
		1.07114	1.76309
														1.091	1.2143
		0.681457	0.697453
														0.8755	0.9351
		1.04777	0.307351
														1.19495	0.693029
		1.01346	1.07386
														0.595515	1.68546
		0.738095	0.405125
														1.05614	0.728615
		1.36084	0.303351
														1.18367	0.694769
		0.92789	0.237348
														1.13979	1.15486
		1.08873	0.326323
														1.95689	1.61521
		0.752995	0.547912
														1.33609	1.8431
		0.558757	0.319672
														1.88877	1.23448
		1.06469	0.947776
														1.31468	1.94265
		0.383495	3.35557
														1.27285	2.40634
		0.632456	0.608755
														1.10835	1.5818
		1.15838	0.474473
														0.840023	1.85136
		0.417264	0.842914
														0.889054	1.94633
		0.403723	0.548676
														1.85768	0.992637
		0.693841	0.352139
														0.770604	0.983174
		0.27247	0.245859
														1.45553	0.934633
		0.475541	0.178858
														1.25544	0.990947
		0.606777	0.424582
														1.86107	1.44494
		0.551902	0.1967
														1.34529	0.814043
		0.302125	0.876584
														1.16446	1.80155
		0.399784	2.49864
														0.993326	1.09361
		0.328191	1.06232
														0.983552	0.776936
		1.15066	0.30377
														0.41344	0.773898
		1.01362	0.638153
														1.34375	2.7799
		1.03087	1.15615
														2.5248	0.979085
		0.765788	1.07533
														1.11853	0.969575
		0.678342	0.879754
														0.789914	1.39094
		0.313124	0.943773
														1.29497	1.12116
		1.30339	1.00522
														0.49493	1.04036
		0.424652	0.972279
														0.869006	1.21197
		1.32154	0.52141
														2.1501	1.55127
		0.966989	0.885651
														0.602023	0.924922
		0.840284	0.309244
														1.21584	1.03628
		0.372762	2.12662
														0.957345	0.700945
		1.55836	0.618431
														1.41053	1.15886
		0.84728	0.680176
														0.818309	1.43353
		1.27183	1.9872
														0.651174	1.06084
		0.794362	0.313162
														1.10262	1.58532
		0.464689	0.737034
														0.848693	1.86296
		1.04998	0.753619
														0.701389	1.45794
		0.402828	0.705937
														1.8373	1.07268
		1.31894	0.686702
														1.48888	1.54882
		1.54575	0.780824
														1.30303	0.994069
		0.405716	1.04144
														0.932303	0.56068
		2.97805	0.520009
														1.01097	0.740247
		0.918999	0.448406
														2.41079	0.937901
		0.85628	0.384966
														0.845298	1.04791
		0.930985	0.581132
														2.56278	1.40448
		0.607507	0.654034
														1.08044	1.7559
		1.09217	0.50201
														1.44658	1.03311
		0.746197	0.594602
														0.735484	1.67027
		1.68937	0.892837
														2.06695	0.958474
		0.778223	1.01
														1.16944	1.22045
		1.3061	0.693798
														1.21699	1.00023
		0.459117	0.652489
														0.844708	0.791843
		1.24618	0.432147
														1.77941	0.696157
		1.03876	1.59606
														1.449	1.88824
		0.525561	0.429294
														1.31203	1.31239
		1.45744	1.04824
														1.14393	1.76566
		0.950413	2.155
														1.85214	1.02191
		1.03082	0.366897
														1.21937	1.06598
		1.38944	0.554178
														2.53669	1.04188
		0.34461	1.78478
														1.34147	1.03569
		1.51821	1.589
														1.93934	0.821422
		3.25124	0.338568
														1.53724	1.31788
		1.01613	0.791747
														1.55343	1.41939
		0.419945	1.32589
														0.616922	0.594295
		0.521272	0.291047
														0.509015	0.898819
		0.63669	2.55751
														0.52899	0.584282
		0.890656	1.05647
														0.682967	1.54929
		0.489485	0.439194
														0.681629	1.47879
		1.58871	2.0832
														0.970754	1.86223
		0.515885	0.877713
														0.525314	3.10457
		0.459941	0.970214
														0.327136	0.918649
		0.445582	0.549361
														0.519486	1.10836
		0.611907	0.723674
														0.420625	2.79289
		0.729179	0.318636
														0.975408	0.779227
		0.530233	0.771011
														0.803392	1.21208
		1.07073	1.30642
														0.889197	0.728344
		0.824653	2.6333
														1.21577	1.04438
		0.768549	0.981004
														1.06856	0.832085
		1.72065	0.481676
														0.772118	0.90466
		1.25177	0.211794
														0.492879	1.17654
		0.680258	3.23151
														0.933657	1.42381
		0.406574	0.406136
														0.498111	1.01089
		0.251182	1.18188
														1.37404	0.802754
		0.712308	0.905196
														0.610667	0.778671
		0.806416	1.51624
														1.68376	2.07837
		0.3295	1.67121
														2.22429	1.6178
		0.610499	0.787262
														1.1158	0.906971
		1.3628	0.578148
														1.93683	1.62866
		2.40575	0.160481
														1.7036	0.96606
		1.28824	0.27625
														1.80029	0.721638
		0.896506	0.625088
														0.534862	0.669899
		1.66923	1.28467
														0.877278	0.777852
		0.57266	0.586236
														1.60345	1.10431
		0.638758	0.311351
														1.74427	1.17201
		0.525905	0.315055
														1.1761	1.49501
		0.758047	0.783925
														0.83941	2.74626
		0.456872	0.897604
														0.529003	1.25707
		1.11738	0.354185
														1.51244	1.04522
		1.00927	1.10929
														1.72696	0.968096
		0.373905	0.553538
														0.75549	1.322
		1.04877	0.510291
														1.22198	0.983391
		0.989233	1.16394
														1.96162	2.0648
		0.741708	0.411495
														0.95075	1.04072
		0.352114	0.749576
														0.530594	1.65782
		1.66797	1.53747
														1.5093	1.52476
		0.785062	2.57853
														1.3744	1.56944
		0.538578	0.642285
														0.91051	1.49399
		0.961735	0.996329
														1.68591	1.45569
		1.85671	1.01204
														1.3271	1.35589
		0.308314	0.719598
														0.922645	0.427763
		0.300261	0.849071
														1.0344	1.16428
		0.73616	0.624046
														0.978544	0.974528
		0.395253	0.535674
														1.5227	1.2933
		0.912988	0.70603
														1.32075	2.49354
		1.46488	0.734687
														1.60527	1.14624
		1.53609	1.31515
														1.38282	0.666041
		1.25889	1.04011
														1.14928	0.829112
		1.70387	0.288552
														1.20055	1.34815
		0.591639	0.272169
														1.19708	1.85848
		0.484658	0.676109
														1.86122	1.4639
		1.18362	0.711897
														1.60385	1.0732
		0.933272	0.921638
														1.12497	3.06044
		1.08589	0.8405
														0.885179	1.37637
		0.588703	0.66624
														1.6446	1.54879
		0.696046	0.291227
														2.57181	1.56553
		0.710102	0.373866
														1.21987	1.4934
		0.546673	1.29222
														1.58824	2.23135
		0.519279	0.442426
														1.93185	1.65497
		0.313216	0.578384
														0.896803	1.47133
		0.384855	0.727695
														1.75308	1.68637
		0.823156	0.834639
														1.18674	1.84544
		0.312615	0.187076
														0.884729	0.955169
		2.53375	0.628708
														1.53766	1.61213
		0.536327	4.11692
														1.06719	2.25414
		0.199464	0.436533
														0.987988	1.37327
		1.04272	0.824937
														1.88885	1.18895
		0.859784	1.55825
														2.16354	2.54381
		0.813211	0.307628
														2.50752	1.6314
		0.794595	0.962709
														2.13775	1.86459
		1.03985	0.948276
														2.40433	1.75186
		1.76161	0.89621
														1.60972	2.23658
			0.680183
															1.14729
			0.458094
															1.07624
			0.611385
															1.3854
			0.646779
															1.60309
			0.710248
															1.16204
			0.300127
															0.813923
			0.744817
															1.24461
			1.53084
															1.9943
			0.459798
															1.00666
			0.321741
															1.28032
			0.431463
															1.48165
			0.727793
															1.30606
			0.302032
															1.1911
			0.881609
															1.53735
			0.446468
															0.841474
			0.360327
															1.04348
			0.263024
															1.04555
			0.394243
															0.611568
			0.623261
															0.704664
			0.550444
															0.833866
			0.281334
															1.13334
			0.421411
															0.998923
			0.295835
															0.674558
			0.430727
															0.833667
			0.239608
															0.757382
			0.260109
															0.88615
			0.431433
															0.844979
			0.557173
															0.911315
			0.268969
															1.31733
			0.636752
															0.803859
			0.794312
															0.809742
			1.02245
															1.08284

## Sheet: Fig. 2f
		PARD6B 48h						PARD6B 72h
		Ctrl siRNA Day2	PLC siRNA Day2					Ctrl siRNA Day3	PLC siRNA Day3
		2.20943	2.3047					1.04793	3.57655
					Table Analyzed	PARD6B DAY2					Table Analyzed	pard6b day3
		1.94629	1.57285					2.42218	2.09199
					Column B	PLC siRNA Day2					Column B	PLC siRNA Day3
					vs.	vs.					vs.	vs.
		1.80934	1.84467		Column A	Ctrl siRNA Day2		1.82804	0.89505		Column A	Ctrl siRNA Day3
					Mann Whitney test						Mann Whitney test
		1.33991	1.31187		P value	0.006		1.51542	1.21467		P value	0.0227
					Exact or approximate P value?	Approximate					Exact or approximate P value?	Approximate
					P value summary	**					P value summary	*
		1.21603	1.47757		Significantly different (P < 0.05)?	Yes		2.83128	1.19668		Significantly different (P < 0.05)?	Yes
					One- or two-tailed P value?	Two-tailed					One- or two-tailed P value?	Two-tailed
					Sum of ranks in column A,B	114561 , 89920					Sum of ranks in column A,B	147226 , 100230
		2.54217	2.42024		Mann-Whitney U	44469		0.574529	0.760288		Mann-Whitney U	54477
					Difference between medians						Difference between medians
		2.53846	0.932609		Median of column A	1.918, n=338		1.07446	1.33808		Median of column A	1.374, n=401
					Median of column B	1.718, n=301					Median of column B	1.204, n=302
					Difference: Actual	-0.1998					Difference: Actual	-0.1697
		1.66718	0.735598		Difference: Hodges-Lehmann	-0.1694		1.97832	1.69572		Difference: Hodges-Lehmann	-0.1136
		2.25163	1.72759					0.868159	3.23399
		2.05075	1.73661					1.02142	1.68679
		2.54313	0.86754					1.64684	1.21116
		1.64829	1.29947					1.11513	0.995726
		2.56364	3.81159					1.23759	1.59081
		2.24137	1.02875					1.14089	1.57965
		1.60013	1.50142					2.18433	2.84854
		3.17511	0.909794					2.53523	0.520045
		1.99235	0.837257					1.02702	1.30702
		2.17866	2.4474					1.08952	2.37642
		2.62168	2.00159					0.530566	1.8964
		4.14979	2.14469					1.30685	0.480085
		2.53338	0.886333					0.44661	0.508391
		2.5353	1.24543					0.690528	0.602367
		3.47851	2.75474					1.41895	0.673793
		2.47825	1.06213					0.479986	0.497906
		2.24369	0.912913					1.08814	1.17109
		1.24064	1					0.869574	0.85389
		2.3018	3.83528					1.43205	1.76586
		2.31202	1.36809					2.47121	1.66889
		1.07124	1.80826					2.59075	0.916395
		2.69672	0.916458					1.06943	2.05218
		1.98723	2.96345					1.21499	0.909502
		2.29943	1.25802					2.37274	1.97428
		1.87428	1.29725					0.589622
									0.754902
		2.51126	2.54329					0.759694
									1.44883
		2.42986	2.0156					2.04481
									1.37309
		1.66206	2.17717					1.00615
									1.90115
		3.9647	1.9291					1.47608
									1.39397
		1.96531	2.40025					2.37312
									0.592703
		1.29539	1.35354					1.35486
									2.0939
		1.34492	0.954439					1.30969
									1.07317
		2.45099	1.5461					0.948667
									1.14061
		1.81007	5.90735					0.858925
									1.77005
		0.646309	1.86975					1.98363
									2.43942
		4.21257	1.08313					0.861921
									2.73178
		2.15705	2.03714					1.82355
									4.43361
		1.47296	1.07158					2.32738
									1.90446
		1.66218	1.51622					3.58887
									2.85615
		1.81736	0.938753
								2.70782	1.90136
		2.47447	4.16423
								2.70126	0.765079
		1.26714	1.14027
								2.58156	0.699322
		0.613413	1.82904
								4.06293	1.27136
		1.87287
			1.73333					2.17766	1.33333
		2.66442
			4.30382					1.11281	0.912801
		1.18769
			3.94059					2.41631	0.918947
		2.20921
			1.32453					1.99837	3.93765
		2.1175
			2.62246					3.13503	0.833943
		1.53222
			1.99202					1.84766	1.00385
		1.83112
			2.60102					1.49895	1.01454
		0.973063
			2.07849					1.36314	2.11566
		2.19563
			1.33105					1.48694	2.64341
		5.00342
			1.7775					1.0862	1.47033
		1.6523
			1.97351					0.93881	1.09826
		1.07835
			1.68254					2.31798
									3.38879
		3.96118
			2.675					2.50811
									1.80171
		2.46073
			1.64299					1.82265
									0.875937
		1.60037
			1.12827					3.08832
									1.47529
		1.81397
			3.16643					1.70006
									0.927237
		4.60063
			1.44992					2.87135
									0.887808
		1.95531
			1.1074					4.15132
									0.623541
		2.59582
			1.21994					1.78035
									1.19549
		3.04757
			2.64593					0.429534
									1.13624
		2.32678
			2.0477					1.50206
									1.02321
		1.67702
			1.75926					1.0161
									1.94175
		1.54947
			3.39394					0.34221
									1.36167
		2.44326
			1.35469					0.781173
									1.61577
		1.62659
			1.61273					1.0212
									1.06203
		3.06431
			3.2534					1.50683
									0.931075
		2.54906
			1.54028					0.679158
									0.68655
		3.63498
			1.60742					2.18971
									2.15015
		0.862696
			1.62581					1.02697
									0.936351
		4.50452
			3.1802					1.10825
									1.33579
		0.654002
			1.70474					1.27451
									0.735924
		0.727474
								2.19806
			3.5761						2.1103
		4.44962
								3.77999
			1.055						1.09411
		1.74918
								1.56445
			1.31863						0.983484
		2.53152
								1.68114
			2.98721
		0.919315							1.71715
								1.43444
			2.10267
		1.50481							1.71875
								3.25261
			2.63189
		1.333							1.81932
								1.68736
			1.59769
		1.70254							1.89624
								3.96578
			2.42804
		1.44986							2.49268
								9.72644
			1.92411
		2.07847							0.545455
								2.33862
			1.35436
		2.47536							1.05
								2.56276
			0.518696
		1.33047							1.52092
								2.72077
			1.64206
		2.64085							1.00721
			2.63263					0.515613
		2.45632							1.26059
			1.66767					1.07082
		4.44198							1.05825
			3.90724					0.468409
		1.77847							0.43319
			2.97668					0.784131
		2.2541							0.951297
			4.26708					1.62112
		4.72736							0.856271
			1.13724					1.33186
		2.66898							2.04112
			1.85938					0.600555
		3.71909							1.13552
			2.15978					0.899142
		3.74064							0.984848
			1.20988					1.40884
		1.70882							0.746237
			1.48899					1.45575
		1.13917							1.14646
			1.29328					2.21766
		1.68077							1.93094
			2.79452					1.7258
		1.76944							1.93741
			0.781553					0.802485
		1.20112							2.69202
			0.915282					1.57969
		1.36011							0.82325
			3.12288					0.943279
		1.55892							2.34024
			4.80536					2.38695
		0.918154							1.975
			1.48264					1.06379
		1.98597							1.58879
			1.65669					1.09812
		1.93722							1.40412
			1.46485					1.23316
		1.18062							1.00219
			1.8563					1.20874
		2.22932							0.672405
			2.5					0.720394
		3.57179							1.03685
			2.20551					0.448964
		1.79091							1.69217
			0.948878					0.76971
		2.20728							0.845725
			2.40482					0.643408
		2.84802							0.662196
			2.3385					2.1234
		3.04							0.730357
			1.97924					1.12815
		2.54375							0.624774
			4.4004					1.19391
		2.46782							1.91084
			1.88536					1.77127
		2.84977							0.988836
			1.42105					1.82622
		2.35726							0.610227
			2.64826
		1.81697						0.6723	0.912621
			3.10557
		1.8443						0.752878	1.1005
			2.48096
		1.49606						0.798372	0.637527
			3.55609
		2.1424						1.90226	1.3202
			0.683927
		1.62316						1.03149	1.67617
			2.10987
		2.0327						0.95287	1.24065
			0.953326
		2.29041						1.44986	1.01051
			2.36303
		1.62122						1.31894
									0.640436
			2.74015
		2.01039						0.6683
									1.04539
			1.0205
		1.42565						0.554929
									1.81099
			1.96148
		2.38299						0.554801
									1.72805
			1.50355
		2.11454						0.460791
									1.67817
			2.87868
		1.62023						0.920805
									1.42846
			0.916237
		1.53266						0.400876
									1.00248
			5.39403
		1.91529						1.10114
									2.14332
			3.97794
		1.575						1.41262
									1.28027
			3.05601
		2.94079						0.847294
									0.681503
			1.16857
		3.44158						1.39857
									0.270779
			1.25819
		1.66907						1.13122
									0.801415
			0.968009
		1.63766						1.25863
									1.46364
			1.24853
		4.23596						1.44136
									1.76552
			1.23033
		1.6138						1.43843
									0.921019
			1.90492
		1.88789						1.58641
									1.08101
			1.39874
		1.75162						1.05303
									1.08665
			1.30864
		0.924765						0.979633
									1.09379
			3.09498
		0.718458						1.56438
									1.73501
			2.11792
		1.77533						0.731627
									1.28494
			1.925
		2.95266						0.377464
									0.541935
			2.73868
		2.17625						2.04496
									1.28808
			1.95594
		1.55453
								1.02288	2.05778
			1.30101
		1.86494
								1.22314	0.922801
			1.85169
		1.38901
								0.655795	1.36098
			1.41049
		2.69819
								0.865204	2.0318
			1.4139
		1.77584
								0.963513	3.51027
			0.911585
		0.884914
								1.92329	3.11773
			1.17131
		1.23945
								0.853419	2.72619
			1.61409
		1.76617
								1.17747	1.23586
			1.8032
		0.966974
								0.903139	1.66486
			1.19204
		2.18458
								0.640648	0.941748
			1.97952
		1.72262
								0.809555	0.899139
			1.78709
		2.04346
								0.874602
									1.97841
		2.89329	0.703266
								1.40077
									4.05282
		2.65223	1.20112
								4.87566
									1.78613
		2.83447	1.58297
								4.1514
									1.75107
		1.89822	0.799043
								0.970727
									1.97287
		2.03823	0.731023
								1.21007
									1.64404
		1.08095	1.38717
								1.41704
									1.03581
		0.68789	1.69703
								2.51569
									1.21716
		1.45845	2.08547
								1.47787
									0.420332
		1.82609	2.43028
								2.06329
									3.26667
		2.04585	1.67756
								1.8896
									0.73887
		2.77362	1.71803
								2.90258
									0.961199
		1.86418	1.91085
								5.26232
									1.76093
		2.15964	1.95028
								1.49219
									2.7187
		1.5485	1.29614
								1.00619
									0.873508
		1.58031	1.97602
								0.955038
									0.421053
		2.19681	1.10526
								2.24404	0.789634
		1.51449	1.74454
								2.71419	1.11065
		1.74368	2.04731
								3.49479	1.47115
		3.46395	1.27336
								2.75829	1.48395
		0.933258	0.808978
								1.80366	0.745856
		1.59055	1.11721
								1.52971	0.673993
		2.82429	1.76744
								1.37375	1.11712
		2.02	1.40809
								1.97001	0.922276
		2.3128	1.88995
								1.57437	0.866567
		0.880805	1.47337
								3.8451	1.20848
		1.9339	1.54871
								1.63956	0.786157
		1.45	1.46795
								2.21923	1.90767
		1.64319	1.97917
								0.847589	0.947516
		1.08757	1.16611
								0.680916	0.785134
		1.17154	0.907285
								0.63876	0.832016
		1.83484	1.27734
								1.13173	0.8825
		2.34493	1.5468
								0.356651	1.00092
		2.22544	1.63532
								0.735515	1.20683
		2.91041	3.13315
								0.644574	1.99352
		2.08098	1.97708
								0.693628	3.49603
		3.2952	2.34228
								1.34335	2.39647
		1.20088	1.26676
								1.22119	1.12792
		2.03629	0.848676
								1.03681	0.846328
		2.9727	1.93961
								0.816951	0.448379
		1.92857	0.914607
								1.77323	0.485286
		1.5812	0.529755
								1.00858	2.05766
		1.70549	1.52594
								0.55191	2.21653
		1.37734	1.99478
								0.902211	2.45626
		1.22347	1.04979
								1.04895	1.37266
		0.677688	1.80857
								1.54489	0.87578
		1.55279	1.28296
								1.18901	0.904143
		2.70755	1.03747
								1.21647	2.28212
		2.90791	1.32826
								0.859845	1.2689
		1.73252
			2.56111
								0.986743	3.08643
		2.28113
			3.29672
								1.24039	1.61624
		1.73386
			3.61737
								1.66959	1.32212
		3.62069
			8.76033
								1.76529	3.07024
		2.29293
			2.07582
								1.91649
		1.4686							0.989185
			3.58891
								2.5989
		1.42044							1.92284
			2.80215
								1.50803
		1.23931							1.20128
			1.60134
								0.43283
		1.53707							0.936464
			2.8152
								0.437776
		1.18358							1.73846
			2.0581
								0.570929
		2.83259							1.5169
			1.25706
								0.79731
		2.07332							0.702555
			1.37977
								0.716058
		2.89768							0.910432
			1.80228
								0.793128
		1.58933							1.50985
			0.83908
								0.209077
		3.20425							1.57441
			2.96479
								2.37208
		1.05218							1.30947
			1.36244
								4.2231
		2.25198							2.53693
			1.35782
								1.28689
		2.87617							0.832136
			0.855942
								0.522457
		2.25488							1.31898
			1.90088
								1.55107
		1.44649							2.15327
			2.63886
								1.57097
		1.94937							0.699019
			1.17655
								3.66419
		1.63895							1.41598
			1.71773
								1.51321
		2.0571							1.64
			1.7194
								0.604132
		1.66089							3.04721
			2.22467
								1.00571
		1.34166							1.23723
			2.89452
								1.86276
		1.60589							0.811175
			0.903255
								1.30341
		2.41118							1.10387
			1.76182
								1.10331
		2.52738							0.879538
			2.16901
								0.744832
		1.31225							0.755784
			1.33049
		3.21373						2.70437	0.641897
			1.27381
		3.3463						5.01461	1.47971
			1.71472
		2.37253						2.29024	0.858527
			1.46548
		1.71747						2.97921	1.3014
			2.26833
		1.51077						1.02526	1.19654
			2.56029
		2.87702						1.74585	1.71637
			2.4699
		1.40132						1.471	1.38294
			1.13913
		1.11212						0.849462	0.903736
			2.35045
		2.32917						3.06763	1.54335
			2.45933
		1.42352						1.88141	1.30758
			2.48522
		1.1825						2.51272	2.56831
			3.03627
		1.56077						3.01902	2.6325
			1.31827
		2.18759						2.41861	2.2397
			1.70381
		2.16283						2.93177	1.148
			0.941878
		2.88688						3.30821	1.37461
			1.8435
		1.76078						2.22222	1.08664
			1.35321
		1.25788						1.29869	0.668132
			1.11001
		1.25347						1.34472	1.13066
			1.26565
		1.63943						4.29393	0.734839
			4.39699
		0.912913						1.49965	1.99509
			1.42298
		1.27207						1.93449	1.10882
			2.23697
		3.83347						2.94043	1.88136
			1.80704
		2.1396						2.32992	1.02377
			2.45407
		1.20701						2.35963	0.613613
			1.24107
		2.02119						3.1476	0.256039
			3.12896
		1.65754						3.71743	0.483563
			2.8325
		1.73617						2.54204	0.353652
			2.99755
		1.94088						1.67686	1.52854
			1.73256
		2.46106						1.73412	0.778386
			1.56691
		2.98924						2.16368	1.867
			0.737719
		2.52723						2.53361	0.911552
			0.687124
		2.38887						0.868266	0.942901
			1.73286
		2.56987						0.964357
									0.949742
			0.924303
		3.52989						0.764036
									1.38217
			3.49833
		1.92039						0.372128
									0.631702
			2.13831
		2.20848						1.75236
									3.03063
			1.72164
		1.65507						0.942458
									0.401802
			2.69344
		2.08431						0.764355
									1.04822
			0.743838
		2.05394						2.51914
									1.44772
			1.50091
		1.60519						1.89822
									0.686379
			3.59501
		2.76735						1.61662
									1.18374
			2.37316
		2.00621						2.30363
									0.985839
			1.3177
		3.33255						1.07619
									1.26727
			4.5756
		0.926243						1.62421
									1.19915
			1.27706
		2.09756						0.717104
									1.04818
			2.3375
		1.56607						0.569918
									1.10791
			2.28815
		1.82215						1.15397
									0.832073
			2.97697
		1.53775						0.373176
									1.9677
			2.52636
		1.89744						2.12255
									1.51017
			1.52277
		2.22738						1.92377
									1.41717
			1.50676
		2.6518						1.11514
									0.866091
			2.79892
		0.882125						3.63671
									1.10604
			1.13043
		1.4766						2.06984
									1.54138
			3.64706
		1.39264						0.719976
									0.879747
			1.65588
		1.80544						1.22561
									1.0335
			1.28353
		1.89064						2.26857
									1.49245
			1.22654
		2.11226						1.8043
									0.657588
			1.10401
		1.05454						2.13246
									0.568052
			1.14327
		1.13049						0.625332
									2.7677
			1.0328
		1.37452						2.38043
									1.10849
			2.44901
		0.976125						1.51888
									2.9172
		3.33758						1.67819
									1.506
		2.50032						2.08626
		1.48027						1.78505
		2.35607						1.9192
		2.19815						1.67882
		1.48288						0.819335
		1.40861						1.49864
		0.958462						2.57804
		2.19283						1.4438
		4.02756						2.05757
		1.19556						3.34082
		1.96502						2.43209
		1.82528						1.00691
		1.16381						0.844082
		0.911977						1.35262
		3.4677						1.46776
		1.12025						2.25424
		2.9755						1.4481
		1.54998
								1.09828
		1.22507
								1.66528
		2.04596
								1.2569
		2.57876
								1.71399
		1.09907
								1.98279
		2.21118
								1.59668
		1.92797
								1.03142
		0.67849
								1.60717
		0.554072
								1.09773
		2.29733
								0.635764
		2.30927
								0.558717
		2.27532
								1.18913
		0.647703
								2.14299
		3.68025
								1.43421
		1.20453
								1.30804
		1.35181
								0.511808
		0.837777
								1.12393
								1.10275
								1.25034
								1.17024
								1.60168
								1.2102
								1.05789
								0.594559
								0.922567
								2.75
								0.582004
								1.14929
								1.17498
								0.682849
								0.55267
								0.840995
								1.17088
								0.918596
								0.979787
								1.67625
								0.934204
								0.697333
								1.26953
								1.47462
								0.602319
								1.15898
								3.09478
								0.709006
								1.46844
								1.22374
								0.54986
								0.894711
								1.55872
								4.60766
								1.40065
								2.44509
								0.651654
								1.23622
								2.93838
								1.94746
								0.934102
								1.82223
								1.72511
								1.42448
								1.42163
								2.75671
								2.3613
								1.94046
								1.03618
								0.897102
								1.0971
								3.01897
								0.765379
								1.52542
								1.91345
								1.26846
								0.665139
								0.584331
								1.15569
								1.53044
								1.17208
								1.41067
								1.19484
								1.55552
								2.64716
								1.88479

## Sheet: Fig. 3f
		Control		+WNT3A 25 ng/mL		+WNT3A 50 ng/mL
		all	w/cavity	all	w/cavity	all	w/cavity	%	%	%
		160	98	152	93	167	98	61.25	61.1842	58.6826
		155	103	165	100	120	78	66.4516	60.6061	65
		135	80	166	104	132	86	59.2593	62.6506	65.1515
			Table Analyzed	Copy of First look grouped data
			Data sets analyzed	A-C
			ANOVA summary
			F	0.1703
			P value	0.8473
			P value summary	ns
			Significant diff. among means (P < 0.05)?	No
			R squared	0.05373
			Brown-Forsythe test
			F (DFn, DFd)	0.3802 (2, 6)
			P value	0.6991
			P value summary	ns
			Are SDs significantly different (P < 0.05)?	No
			Bartlett's test
			Bartlett's statistic (corrected)
			P value
			P value summary
			Are SDs significantly different (P < 0.05)?
			ANOVA table	SS	DF	MS	F (DFn, DFd)	P value
			Treatment (between columns)	3.24	2	1.62	F (2, 6) = 0.1703	P=0.8473
			Residual (within columns)	57.06	6	9.511
			Total	60.3	8
			Data summary
			Number of treatments (columns)	3
			Number of values (total)	9

## Sheet: Fig. 5a
	UMAP_1	UMAP_2	sample_group
0	-5.91477	12.4162	Day 6 hEP-structures
1	-5.44744	11.4883	Day 6 hEP-structures
2	-4.08768	10.1588	Day 6 hEP-structures
3	-3.84393	10.5701	Day 6 hEP-structures
4	-5.15737	11.5049	Day 6 hEP-structures
5	0.250431	12.2944	Day 6 hEP-structures
6	5.06513	0.503187	Day 5 hEP-structures
7	-0.83248	0.637938	Day 5 hEP-structures
8	-3.86163	13.4653	Day 6 hEP-structures
9	-2.94316	10.9374	Day 6 hEP-structures
10	2.58292	-0.360602	Day 5 hEP-structures
11	-1.73019	10.9784	Day 6 hEP-structures
12	-2.14682	-1.91271	Day 5 hEP-structures
13	-0.174048	-0.442377	Day 5 hEP-structures
14	0.56724	12.2857	Day 6 hEP-structures
15	-5.9808	12.6228	Day 6 hEP-structures
16	-0.937464	0.880888	Day 5 hEP-structures
17	1.29645	-0.839191	Day 5 hEP-structures
18	-2.00087	-0.644053	Day 5 hEP-structures
19	2.99207	-0.75379	Day 5 hEP-structures
20	-6.38787	11.1256	Day 5 hEP-structures
21	4.91322	0.977147	Day 5 hEP-structures
22	-0.941543	-0.00737899	Day 5 hEP-structures
23	-2.357	11.7675	Day 6 hEP-structures
24	0.938183	0.288082	Day 5 hEP-structures
25	4.95045	1.54718	Day 5 hEP-structures
26	-1.21144	7.96729	Day 6 hEP-structures
27	-0.413452	-1.96954	Day 5 hEP-structures
28	-6.54287	11.6632	Day 6 hEP-structures
29	-2.08391	0.605017	Day 5 hEP-structures
30	9.82936	3.98409	hEPSCs in 2D
31	3.07413	-0.24746	Day 5 hEP-structures
32	-1.95222	11.2393	Day 6 hEP-structures
33	-3.48571	10.95	Day 6 hEP-structures
34	9.62451	4.2143	hEPSCs in 2D
35	5.02386	0.294567	Day 5 hEP-structures
36	3.94393	0.132685	Day 5 hEP-structures
37	-0.444048	14.6085	Day 6 hEP-structures
38	7.70331	5.34631	hEPSCs in 2D
39	-0.912989	1.921	Day 5 hEP-structures
40	-3.59954	11.0392	Day 6 hEP-structures
41	-5.75806	10.2048	Day 6 hEP-structures
42	-2.34797	14.043	Day 6 hEP-structures
43	7.75761	5.41875	hEPSCs in 2D
44	3.28339	-1.30757	Day 5 hEP-structures
45	-1.61803	-0.180124	Day 5 hEP-structures
46	2.52393	-3.05118	Day 5 hEP-structures
47	-5.14241	12.5029	Day 6 hEP-structures
48	3.09187	-2.00745	Day 5 hEP-structures
49	-4.61911	11.46	Day 6 hEP-structures
50	-4.57165	11.4818	Day 6 hEP-structures
51	1.49828	-1.29918	Day 5 hEP-structures
52	-3.94379	10.5024	Day 5 hEP-structures
53	-4.50444	11.4818	Day 6 hEP-structures
54	-2.54272	12.2514	Day 6 hEP-structures
55	3.35075	-0.228331	Day 5 hEP-structures
56	0.205367	14.0459	Day 6 hEP-structures
57	-1.34374	0.656181	Day 5 hEP-structures
58	-5.87645	10.0627	Day 6 hEP-structures
59	-3.52625	9.96985	Day 5 hEP-structures
60	-2.20723	13.3334	Day 6 hEP-structures
61	-0.436779	-0.0698882	Day 5 hEP-structures
62	-4.01895	10.8007	Day 6 hEP-structures
63	-4.4143	13.2909	Day 6 hEP-structures
64	-2.55067	12.2704	Day 6 hEP-structures
65	2.63511	-2.0995	Day 5 hEP-structures
66	1.75511	-3.08501	Day 5 hEP-structures
67	-6.19734	10.6985	Day 6 hEP-structures
68	-5.90674	12.5656	Day 6 hEP-structures
69	-1.91595	-1.08309	hEPSCs in 2D
70	0.889289	-0.112731	Day 5 hEP-structures
71	-3.20574	12.7436	Day 6 hEP-structures
72	4.33623	3.20008	Day 5 hEP-structures
73	-4.43994	10.3172	Day 6 hEP-structures
74	-0.901377	0.34629	Day 5 hEP-structures
75	-2.96784	9.42638	Day 6 hEP-structures
76	0.943816	0.215556	Day 5 hEP-structures
77	-0.261063	-1.43153	Day 5 hEP-structures
78	-2.8207	12.317	Day 6 hEP-structures
79	1.8391	-1.29272	Day 5 hEP-structures
80	-4.04455	10.685	Day 6 hEP-structures
81	2.35446	-2.62361	Day 5 hEP-structures
82	2.20342	0.493763	Day 5 hEP-structures
83	9.0665	5.31422	hEPSCs in 2D
84	5.87621	5.7219	Day 6 hEP-structures
85	-2.65724	10.1073	Day 6 hEP-structures
86	7.84347	5.21551	hEPSCs in 2D
87	3.49568	-0.171103	Day 5 hEP-structures
88	3.1329	0.510924	Day 5 hEP-structures
89	-0.238664	14.0241	Day 6 hEP-structures
90	-5.6605	11.5701	Day 6 hEP-structures
91	10.0342	4.45374	hEPSCs in 2D
92	-2.2116	-0.149542	Day 5 hEP-structures
93	3.14047	-1.45738	Day 5 hEP-structures
94	2.72726	-2.05607	Day 5 hEP-structures
95	0.507924	12.0668	Day 6 hEP-structures
96	-1.62972	0.116412	Day 5 hEP-structures
97	-4.61477	10.3919	Day 6 hEP-structures
98	2.222	-0.488554	Day 5 hEP-structures
99	-0.244671	10.1754	Day 6 hEP-structures
100	-0.529071	0.559018	Day 5 hEP-structures
101	-6.88704	11.2351	Day 6 hEP-structures
102	3.34092	0.348722	Day 5 hEP-structures
103	0.700221	0.514349	Day 5 hEP-structures
104	6.08774	11.3021	Day 5 hEP-structures
105	1.32858	0.0505709	Day 5 hEP-structures
106	1.20311	-1.58079	Day 5 hEP-structures
107	-3.89741	10.6704	Day 6 hEP-structures
108	8.23718	4.96806	hEPSCs in 2D
109	0.155825	13.5151	Day 6 hEP-structures
110	-2.56596	13.4363	Day 6 hEP-structures
111	-1.00606	13.8387	Day 6 hEP-structures
112	-1.5727	8.33049	Day 5 hEP-structures
113	8.6534	4.76892	hEPSCs in 2D
114	2.7134	-3.45454	Day 5 hEP-structures
115	-6.73042	11.2382	Day 6 hEP-structures
116	0.736795	-0.264513	Day 5 hEP-structures
117	5.5035	0.423981	Day 5 hEP-structures
118	-0.127335	11.9575	Day 6 hEP-structures
119	-2.83272	9.53999	Day 6 hEP-structures
120	-1.8683	13.2615	Day 6 hEP-structures
121	4.36002	-1.55382	Day 5 hEP-structures
122	-4.87688	10.2366	Day 6 hEP-structures
123	-1.53739	-1.10382	Day 5 hEP-structures
124	-5.22912	13.0083	Day 6 hEP-structures
125	-3.44973	11.0318	Day 6 hEP-structures
126	-3.91722	10.2514	Day 6 hEP-structures
127	4.71932	0.729718	Day 5 hEP-structures
128	-3.08559	10.8635	Day 6 hEP-structures
129	4.6082	-0.320811	Day 5 hEP-structures
130	-0.516552	12.4577	Day 6 hEP-structures
131	2.91156	-3.21189	Day 5 hEP-structures
132	-0.437148	11.7856	Day 6 hEP-structures
133	9.59327	4.40116	hEPSCs in 2D
134	-1.51153	13.498	Day 6 hEP-structures
135	-5.11572	10.4426	Day 6 hEP-structures
136	-4.61827	13.7451	Day 6 hEP-structures
137	-0.764039	-2.21678	Day 5 hEP-structures
138	-2.47937	12.029	Day 6 hEP-structures
139	9.4339	3.90578	hEPSCs in 2D
140	-2.69204	12.7325	Day 6 hEP-structures
141	3.2239	-3.19001	Day 5 hEP-structures
142	5.18409	0.0848295	Day 5 hEP-structures
143	-3.51136	11.6437	Day 6 hEP-structures
144	0.377683	13.0357	Day 6 hEP-structures
145	3.008	-2.7318	Day 5 hEP-structures
146	-3.31513	10.6978	Day 6 hEP-structures
147	6.64269	11.2275	Day 5 hEP-structures
148	-4.58849	10.3469	Day 6 hEP-structures
149	3.06444	-3.35403	Day 5 hEP-structures
150	-0.0977422	-1.02219	Day 5 hEP-structures
151	5.16856	0.219749	Day 5 hEP-structures
152	-1.10988	11.3933	Day 6 hEP-structures
153	-3.15329	13.2691	Day 6 hEP-structures
154	5.03672	-0.826621	Day 5 hEP-structures
155	9.29395	4.03345	hEPSCs in 2D
156	-2.72388	13.6086	Day 6 hEP-structures
157	-5.212	12.0229	Day 5 hEP-structures
158	-5.50501	11.5618	Day 6 hEP-structures
159	-6.67399	10.7145	Day 6 hEP-structures
160	4.7522	2.59255	Day 5 hEP-structures
161	-6.02616	10.7216	Day 6 hEP-structures
162	-4.11383	10.2151	Day 6 hEP-structures
163	0.0243507	-1.5684	Day 5 hEP-structures
164	10.3336	5.73438	hEPSCs in 2D
165	-0.238291	1.06917	Day 5 hEP-structures
166	1.66209	-2.37052	Day 5 hEP-structures
167	-0.919029	13.1382	Day 6 hEP-structures
168	2.14086	0.848911	Day 5 hEP-structures
169	2.03442	1.49762	Day 5 hEP-structures
170	2.1873	0.299982	Day 5 hEP-structures
171	-1.119	10.8653	Day 6 hEP-structures
172	-3.04405	9.53684	Day 6 hEP-structures
173	-1.49606	11.3887	Day 6 hEP-structures
174	-0.774488	-2.37859	Day 5 hEP-structures
175	1.19606	0.277383	Day 5 hEP-structures
176	-4.32221	11.4252	Day 6 hEP-structures
177	1.1723	1.40014	Day 5 hEP-structures
178	-6.19584	11.3153	Day 6 hEP-structures
179	-1.24762	13.3145	Day 6 hEP-structures
180	-3.96808	11.1095	Day 6 hEP-structures
181	-1.29805	-0.0716752	Day 5 hEP-structures
182	-3.14216	13.2765	Day 6 hEP-structures
183	-1.85673	10.6628	Day 6 hEP-structures
184	1.08707	7.6038	Day 6 hEP-structures
185	-5.69892	11.6673	Day 6 hEP-structures
186	4.04958	0.552409	Day 5 hEP-structures
187	7.41028	5.6886	hEPSCs in 2D
188	-2.37981	-0.87267	Day 5 hEP-structures
189	-3.70905	11.7216	Day 6 hEP-structures
190	0.94149	-1.06913	Day 5 hEP-structures
191	2.9686	-3.51555	Day 5 hEP-structures
192	-3.94503	11.8388	Day 6 hEP-structures
193	2.46061	-1.63938	Day 5 hEP-structures
194	0.0352351	-0.338529	Day 5 hEP-structures
195	-2.71688	11.5324	Day 6 hEP-structures
196	-2.16855	11.4635	Day 6 hEP-structures
197	2.76692	-0.716972	Day 5 hEP-structures
198	4.88452	0.346804	Day 5 hEP-structures
199	-5.14368	12.2875	Day 6 hEP-structures
200	9.11449	4.98045	hEPSCs in 2D
201	-2.2882	9.49081	Day 6 hEP-structures
202	4.68494	0.219731	Day 5 hEP-structures
203	-4.36096	10.914	Day 6 hEP-structures
204	-1.72747	13.7726	Day 6 hEP-structures
205	5.34943	0.411758	Day 5 hEP-structures
206	4.49554	3.79366	Day 5 hEP-structures
207	-5.37277	12.769	Day 6 hEP-structures
208	-4.39302	13.1152	Day 6 hEP-structures
209	1.69812	-2.17223	Day 5 hEP-structures
210	10.1635	4.3222	hEPSCs in 2D
211	-3.23606	11.9658	Day 6 hEP-structures
212	-3.1815	14.0286	Day 6 hEP-structures
213	0.0606461	-0.804677	Day 5 hEP-structures
214	-1.7093	11.3265	Day 6 hEP-structures
215	-0.311795	-1.41827	Day 5 hEP-structures
216	-1.57908	13.1119	Day 6 hEP-structures
217	-5.28592	12.9253	Day 6 hEP-structures
218	0.234936	-1.33902	Day 5 hEP-structures
219	-0.384488	14.3063	Day 6 hEP-structures
220	-1.43694	-0.439252	Day 5 hEP-structures
221	-0.951422	10.6113	Day 6 hEP-structures
222	-0.125154	0.0177886	Day 5 hEP-structures
223	1.79206	-1.10754	Day 5 hEP-structures
224	0.909802	-0.340076	Day 5 hEP-structures
225	-1.95652	-2.0249	Day 5 hEP-structures
226	2.09409	0.184784	Day 5 hEP-structures
227	-4.55287	10.8233	Day 6 hEP-structures
228	-0.785759	9.74019	Day 6 hEP-structures
229	-2.99593	10.2124	Day 6 hEP-structures
230	4.80911	3.6586	Day 5 hEP-structures
231	0.0329766	11.9916	Day 6 hEP-structures
232	-0.959406	12.7011	Day 6 hEP-structures
233	-1.34163	1.32557	Day 5 hEP-structures
234	10.1439	4.93342	hEPSCs in 2D
235	10.3962	5.83401	Day 5 hEP-structures
236	0.187228	13.467	Day 6 hEP-structures
237	-0.50364	14.5508	Day 6 hEP-structures
238	7.34978	5.41484	hEPSCs in 2D
239	-2.00651	0.547305	Day 5 hEP-structures
240	-0.00909359	1.25775	Day 5 hEP-structures
241	0.482108	0.589415	Day 5 hEP-structures
242	-4.40497	10.6213	Day 6 hEP-structures
243	5.38099	0.295262	Day 5 hEP-structures
244	-1.43136	12.5495	Day 6 hEP-structures
245	3.98953	-2.62676	Day 5 hEP-structures
246	-4.51561	9.25502	Day 6 hEP-structures
247	4.43004	0.829367	Day 5 hEP-structures
248	-2.67216	11.7952	Day 6 hEP-structures
249	1.1187	0.729346	Day 5 hEP-structures
250	3.38378	-0.107654	Day 5 hEP-structures
251	-2.43872	-1.115	Day 5 hEP-structures
252	-5.55178	10.6091	Day 6 hEP-structures
253	-3.52899	11.7976	Day 6 hEP-structures
254	-6.3071	11.3582	Day 6 hEP-structures
255	-0.116672	13.8475	Day 6 hEP-structures
256	-0.257803	13.1651	Day 6 hEP-structures
257	5.06741	0.404892	Day 5 hEP-structures
258	7.88124	5.60617	hEPSCs in 2D
259	3.06103	0.489618	Day 5 hEP-structures
260	-0.300962	11.9902	Day 6 hEP-structures
261	-4.20355	11.3944	Day 6 hEP-structures
262	3.18765	1.14099	Day 5 hEP-structures
263	5.27252	-0.294353	Day 5 hEP-structures
264	-5.34285	10.7329	Day 6 hEP-structures
265	5.39595	0.882607	Day 5 hEP-structures
266	-3.80076	9.51292	Day 6 hEP-structures
267	-0.402791	14.2116	Day 6 hEP-structures
268	-4.57942	12.7346	Day 6 hEP-structures
269	2.8337	-0.577474	Day 5 hEP-structures
270	-4.4948	10.2278	Day 6 hEP-structures
271	2.73327	-3.28181	Day 5 hEP-structures
272	4.95546	-0.458507	Day 5 hEP-structures
273	-2.69545	10.1832	Day 6 hEP-structures
274	-1.76905	10.2734	Day 6 hEP-structures
275	-2.30107	11.5192	Day 6 hEP-structures
276	-5.95119	10.5133	Day 6 hEP-structures
277	-1.37327	11.2929	Day 6 hEP-structures
278	3.76799	-2.16367	Day 5 hEP-structures
279	-4.18269	9.74009	Day 6 hEP-structures
280	9.3563	5.0775	hEPSCs in 2D
281	1.13548	-0.327162	Day 5 hEP-structures
282	-6.60408	10.7189	Day 6 hEP-structures
283	4.15773	-2.2363	Day 5 hEP-structures
284	9.98554	4.13353	hEPSCs in 2D
285	-4.36937	9.57553	Day 6 hEP-structures
286	1.45489	0.242149	Day 5 hEP-structures
287	-6.10442	10.9842	Day 6 hEP-structures
288	-3.64704	11.232	Day 6 hEP-structures
289	3.73307	-1.08195	Day 5 hEP-structures
290	-0.449147	12.173	Day 6 hEP-structures
291	-5.5825	11.2885	Day 6 hEP-structures
292	-5.53513	12.6623	Day 6 hEP-structures
293	0.818729	-1.79973	Day 5 hEP-structures
294	-3.58498	10.794	Day 6 hEP-structures
295	2.49892	-3.52901	Day 5 hEP-structures
296	-4.64845	13.0793	Day 6 hEP-structures
297	-3.18174	13.6976	Day 6 hEP-structures
298	1.1543	-0.238074	Day 5 hEP-structures
299	5.23469	1.24024	Day 5 hEP-structures
300	4.21202	0.847318	Day 5 hEP-structures
301	3.36331	-1.42197	Day 5 hEP-structures
302	-4.67042	11.6307	Day 5 hEP-structures
303	-1.09892	0.314708	Day 5 hEP-structures
304	4.10718	3.62835	Day 5 hEP-structures
305	-3.93343	9.74188	Day 6 hEP-structures
306	-3.0678	10.4762	Day 6 hEP-structures
307	-0.584999	14.265	Day 6 hEP-structures
308	3.97098	-0.191884	Day 5 hEP-structures
309	1.56495	-0.779026	Day 5 hEP-structures
310	1.03655	-0.707716	Day 5 hEP-structures
311	-0.70978	13.7813	Day 6 hEP-structures
312	5.54462	5.46033	Day 5 hEP-structures
313	1.0471	-0.49279	Day 5 hEP-structures
314	-3.58788	9.50042	Day 6 hEP-structures
315	-1.96129	11.2351	Day 6 hEP-structures
316	4.33765	3.52596	Day 5 hEP-structures
317	-0.541125	-1.35044	Day 5 hEP-structures
318	4.38898	3.86164	Day 5 hEP-structures
319	-4.52782	10.7375	Day 6 hEP-structures
320	-2.23065	11.9404	Day 6 hEP-structures
321	2.93432	-3.17571	Day 5 hEP-structures
322	-6.22026	10.4495	Day 6 hEP-structures
323	1.89247	0.748884	Day 5 hEP-structures
324	5.79965	11.1521	Day 5 hEP-structures
325	-3.71446	9.81829	Day 6 hEP-structures
326	-2.29871	0.588862	Day 5 hEP-structures
327	-6.23463	11.4248	Day 6 hEP-structures
328	0.209784	0.168251	Day 5 hEP-structures
329	8.0398	5.1923	hEPSCs in 2D
330	2.12466	1.3591	Day 5 hEP-structures
331	4.71651	0.704105	Day 5 hEP-structures
332	0.283728	0.699765	Day 5 hEP-structures
333	2.75448	-2.73435	Day 5 hEP-structures
334	2.89476	-1.36427	Day 5 hEP-structures
335	-2.83183	10.6325	Day 6 hEP-structures
336	-2.56629	10.5995	Day 6 hEP-structures
337	3.73224	1.4639	Day 5 hEP-structures
338	0.970174	0.344412	Day 5 hEP-structures
339	4.39989	4.06732	Day 5 hEP-structures
340	-5.48489	12.0759	Day 6 hEP-structures
341	-1.19919	12.9237	Day 6 hEP-structures
342	-1.83118	11.6674	Day 6 hEP-structures
343	-0.961168	10.9476	Day 6 hEP-structures
344	-0.184107	-0.36652	Day 5 hEP-structures
345	7.49264	3.60645	hEPSCs in 2D
346	-3.41874	12.118	Day 6 hEP-structures
347	2.09543	1.12375	Day 5 hEP-structures
348	-2.47728	12.0727	Day 6 hEP-structures
349	-6.2157	11.2527	Day 6 hEP-structures
350	-4.49324	9.56823	Day 6 hEP-structures
351	5.27791	-0.00217146	Day 5 hEP-structures
352	-2.94242	12.9	Day 6 hEP-structures
353	0.429529	11.1236	Day 6 hEP-structures
354	-5.52149	10.6109	Day 6 hEP-structures
355	-1.0492	-2.07324	Day 5 hEP-structures
356	-6.75704	10.1344	Day 6 hEP-structures
357	-3.58187	10.6609	Day 6 hEP-structures
358	6.148	5.32374	hEPSCs in 2D
359	5.29259	0.017718	Day 5 hEP-structures
360	6.88919	5.05305	hEPSCs in 2D
361	-1.20393	0.430047	Day 5 hEP-structures
362	-1.57786	12.0052	Day 6 hEP-structures
363	-3.70268	13.5254	Day 6 hEP-structures
364	-3.88632	10.6846	Day 6 hEP-structures
365	4.53475	0.9516	Day 5 hEP-structures
366	-2.2165	-1.60599	Day 5 hEP-structures
367	-0.143628	12.0946	Day 6 hEP-structures
368	0.624326	0.633704	Day 5 hEP-structures
369	-4.69324	12.859	Day 6 hEP-structures
370	5.32709	1.29114	Day 5 hEP-structures
371	1.90309	-1.96627	Day 5 hEP-structures
372	9.96607	5.63567	hEPSCs in 2D
373	-3.0788	10.0818	Day 6 hEP-structures
374	0.961679	-0.801523	Day 5 hEP-structures
375	-3.52003	12.0832	Day 6 hEP-structures
376	4.11243	0.789294	Day 5 hEP-structures
377	0.441012	-1.39649	Day 5 hEP-structures
378	3.17602	0.866611	Day 5 hEP-structures
379	3.30584	0.200438	Day 5 hEP-structures
380	-3.69095	11.2223	Day 6 hEP-structures
381	5.56943	0.127004	Day 5 hEP-structures
382	2.01874	-0.410851	Day 5 hEP-structures
383	0.424043	-1.26937	Day 5 hEP-structures
384	0.452742	-0.00280617	Day 5 hEP-structures
385	-1.0738	12.3566	Day 6 hEP-structures
386	9.80258	4.99582	hEPSCs in 2D
387	9.5047	3.89559	hEPSCs in 2D
388	1.01698	1.76141	Day 5 hEP-structures
389	-2.87645	13.0101	Day 6 hEP-structures
390	1.85658	-1.92224	Day 5 hEP-structures
391	2.2504	-1.81647	Day 5 hEP-structures
392	-5.37704	12.174	Day 6 hEP-structures
393	-3.95753	11.523	Day 6 hEP-structures
394	3.68531	0.768235	Day 5 hEP-structures
395	3.41293	-1.70731	Day 5 hEP-structures
396	3.40736	-0.619256	Day 5 hEP-structures
397	-1.12573	11.1992	Day 6 hEP-structures
398	6.16291	5.4087	hEPSCs in 2D
399	1.35889	0.786719	Day 5 hEP-structures
400	0.473503	0.0499699	Day 5 hEP-structures
401	1.24343	-2.68225	Day 5 hEP-structures
402	-2.29992	-0.448374	hEPSCs in 2D
403	-1.29702	11.6902	hEPSCs in 2D
404	4.80717	3.37622	Day 5 hEP-structures
405	1.79493	-2.6784	Day 5 hEP-structures
406	4.31768	-2.19165	Day 5 hEP-structures
407	4.20188	3.94446	Day 5 hEP-structures
408	0.446009	-1.65754	Day 5 hEP-structures
409	2.70251	-2.17852	Day 5 hEP-structures
410	-1.57603	12.1738	Day 6 hEP-structures
411	1.54336	-2.73557	Day 5 hEP-structures
412	4.1306	3.61227	Day 5 hEP-structures
413	0.301889	-1.18319	Day 5 hEP-structures
414	-2.12713	0.61631	Day 5 hEP-structures
415	-1.49877	11.4565	Day 5 hEP-structures
416	-3.21038	11.1505	Day 6 hEP-structures
417	-4.35151	9.8916	Day 6 hEP-structures
418	-0.499385	10.8124	Day 6 hEP-structures
419	-4.85557	9.98388	Day 6 hEP-structures
420	3.23464	-1.10037	Day 5 hEP-structures
421	1.06194	1.02427	Day 5 hEP-structures
422	-2.13376	12.0192	Day 6 hEP-structures
423	-1.40741	9.76408	Day 6 hEP-structures
424	0.369435	-0.721556	Day 5 hEP-structures
425	1.37197	-2.76038	Day 5 hEP-structures
426	-6.01183	10.7469	Day 6 hEP-structures
427	-0.580821	-2.55855	Day 5 hEP-structures
428	5.98602	0.750935	Day 5 hEP-structures
429	-2.71486	12.8041	Day 6 hEP-structures
430	1.63525	-2.39849	Day 5 hEP-structures
431	1.82418	1.35517	Day 5 hEP-structures
432	-4.63334	13.0235	Day 6 hEP-structures
433	2.775	-1.12167	Day 5 hEP-structures
434	6.86541	11.1444	Day 6 hEP-structures
435	-1.49738	-0.363358	Day 5 hEP-structures
436	3.35234	-2.76136	Day 5 hEP-structures
437	1.44986	1.6251	Day 5 hEP-structures
438	2.55074	-2.88221	Day 5 hEP-structures
439	-3.6838	13.1988	Day 6 hEP-structures
440	-5.54013	12.3628	Day 6 hEP-structures
441	1.54697	1.26743	Day 5 hEP-structures
442	3.42361	0.89747	Day 5 hEP-structures
443	7.36681	3.76605	hEPSCs in 2D
444	-2.79058	12.745	Day 6 hEP-structures
445	-1.22531	11.7576	Day 6 hEP-structures
446	-4.34959	11.8669	Day 6 hEP-structures
447	1.07591	0.393603	Day 5 hEP-structures
448	-6.44808	12.0176	Day 6 hEP-structures
449	-1.94855	-0.662587	Day 5 hEP-structures
450	0.89162	0.990273	Day 5 hEP-structures
451	-1.0448	10.6503	Day 6 hEP-structures
452	-1.85031	-1.50901	Day 5 hEP-structures
453	-4.66	11.5942	Day 6 hEP-structures
454	5.81116	0.280011	Day 5 hEP-structures
455	2.36929	-2.02021	Day 5 hEP-structures
456	-0.461654	0.712386	Day 5 hEP-structures
457	0.344516	1.10641	Day 5 hEP-structures
458	-2.25745	-0.356239	Day 5 hEP-structures
459	-2.27376	-0.476048	Day 5 hEP-structures
460	9.56656	4.43511	hEPSCs in 2D
461	0.336402	0.572885	Day 5 hEP-structures
462	0.222791	1.52561	Day 5 hEP-structures
463	-5.48037	12.9291	Day 6 hEP-structures
464	3.41421	-0.13951	Day 5 hEP-structures
465	2.3118	-2.69222	Day 5 hEP-structures
466	2.32964	0.149349	Day 5 hEP-structures
467	-4.20693	11.4296	Day 6 hEP-structures
468	1.77957	-1.62002	hEPSCs in 2D
469	0.152159	-1.77676	Day 5 hEP-structures
470	-3.0584	10.9046	Day 6 hEP-structures
471	-4.07986	12.8251	Day 6 hEP-structures
472	0.147633	-0.995857	Day 5 hEP-structures
473	2.22325	-0.310774	Day 5 hEP-structures
474	-1.53577	11.8028	Day 6 hEP-structures
475	-2.25631	12.2807	Day 6 hEP-structures
476	0.975217	-1.08976	Day 5 hEP-structures
477	-5.5021	11.5854	Day 5 hEP-structures
478	-0.339732	-1.43619	Day 5 hEP-structures
479	5.19628	4.95105	Day 5 hEP-structures
480	-2.15072	0.425708	Day 5 hEP-structures
481	-3.98608	9.32635	Day 6 hEP-structures
482	2.64056	-3.37217	Day 5 hEP-structures
483	5.56163	7.02481	hEPSCs in 2D
484	-4.02327	10.7048	Day 6 hEP-structures
485	-4.54223	10.0377	Day 6 hEP-structures
486	-3.82376	11.1614	Day 6 hEP-structures
487	-4.36501	9.64227	Day 6 hEP-structures
488	-1.57994	8.28732	Day 6 hEP-structures
489	0.397295	1.80484	Day 5 hEP-structures
490	4.05284	3.37061	Day 5 hEP-structures
491	-3.41276	10.7722	Day 6 hEP-structures
492	1.91716	-2.82581	Day 5 hEP-structures
493	0.275941	-1.91461	Day 5 hEP-structures
494	-1.49189	12.0222	Day 6 hEP-structures
495	-1.72218	-1.95618	Day 5 hEP-structures
496	1.17967	-0.553518	Day 5 hEP-structures
497	-5.95941	11.5887	Day 6 hEP-structures
498	8.97841	5.55267	hEPSCs in 2D
499	-4.63738	12.6225	Day 6 hEP-structures
500	-5.98498	11.6331	Day 6 hEP-structures
501	-1.90915	12.884	Day 6 hEP-structures
502	-3.81295	13.7868	Day 6 hEP-structures
503	-2.77147	11.3794	Day 6 hEP-structures
504	-4.20714	11.2701	Day 6 hEP-structures
505	-2.62057	11.1542	Day 6 hEP-structures
506	-0.15658	-0.0818263	Day 5 hEP-structures
507	2.04427	1.19418	Day 5 hEP-structures
508	-4.01104	10.3735	Day 6 hEP-structures
509	-1.54928	10.3194	Day 6 hEP-structures
510	0.0927699	13.4858	Day 6 hEP-structures
511	-4.54406	13.7579	Day 6 hEP-structures
512	-1.65543	11.4209	Day 6 hEP-structures
513	-0.462429	13.4345	Day 6 hEP-structures
514	-2.43309	13.0324	Day 6 hEP-structures
515	-2.80779	9.96138	Day 6 hEP-structures
516	4.96963	0.0118761	Day 5 hEP-structures
517	-1.76729	12.6615	Day 6 hEP-structures
518	-2.10025	12.2008	Day 6 hEP-structures
519	-1.25419	-0.229096	Day 5 hEP-structures
520	-3.86474	9.63491	Day 6 hEP-structures
521	9.97225	4.04134	hEPSCs in 2D
522	-6.16874	11.8879	Day 6 hEP-structures
523	-1.19673	-0.623396	Day 5 hEP-structures
524	-3.24847	11.4495	Day 6 hEP-structures
525	0.136975	14.0546	Day 6 hEP-structures
526	4.77853	0.431213	Day 5 hEP-structures
527	-3.06119	10.7218	Day 6 hEP-structures
528	-1.97668	11.7618	Day 6 hEP-structures
529	-2.07859	12.1482	Day 6 hEP-structures
530	-3.68502	13.7555	Day 6 hEP-structures
531	-3.07823	9.26884	Day 6 hEP-structures
532	-4.42174	11.7658	Day 6 hEP-structures
533	0.0628086	0.807696	Day 5 hEP-structures
534	5.71588	0.941676	Day 5 hEP-structures
535	-0.623526	-0.448564	Day 5 hEP-structures
536	5.0305	4.73727	Day 5 hEP-structures
537	-2.40849	-0.124377	Day 5 hEP-structures
538	1.42956	-0.348144	Day 5 hEP-structures
539	-2.71111	12.7525	hEPSCs in 2D
540	-0.424906	-0.319829	Day 5 hEP-structures
541	0.124378	-1.28964	Day 5 hEP-structures
542	-4.00352	13.42	Day 6 hEP-structures
543	-3.02207	10.0861	Day 6 hEP-structures
544	8.28062	4.99196	hEPSCs in 2D
545	0.405703	-0.0121233	Day 5 hEP-structures
546	-6.40805	10.9154	Day 6 hEP-structures
547	-1.2443	14.3076	Day 6 hEP-structures
548	7.68819	5.43119	hEPSCs in 2D
549	2.61808	0.094594	Day 5 hEP-structures
550	-0.709563	1.95086	Day 5 hEP-structures
551	5.84571	11.6127	Day 5 hEP-structures
552	-4.79785	11.8315	Day 6 hEP-structures
553	-4.39636	11.05	Day 6 hEP-structures
554	3.60008	1.56612	Day 5 hEP-structures
555	-3.564	11.4048	Day 6 hEP-structures
556	-0.520731	14.5525	Day 6 hEP-structures
557	5.4117	4.89393	Day 5 hEP-structures
558	3.31823	-3.1767	Day 5 hEP-structures
559	2.28124	-2.8959	Day 5 hEP-structures
560	-0.249701	12.9371	Day 6 hEP-structures
561	5.07539	4.8322	Day 6 hEP-structures
562	-4.84301	13.0723	Day 6 hEP-structures
563	-4.56141	12.3938	Day 6 hEP-structures
564	-5.22689	11.3187	Day 6 hEP-structures
565	0.367236	1.75792	Day 5 hEP-structures
566	-4.00145	10.532	Day 6 hEP-structures
567	-4.23682	11.5599	Day 6 hEP-structures
568	0.443725	11.5691	Day 6 hEP-structures
569	2.70742	-3.6626	Day 5 hEP-structures
570	-2.3543	9.53379	Day 5 hEP-structures
571	-3.6743	9.65789	Day 6 hEP-structures
572	-4.87584	11.5918	Day 6 hEP-structures
573	-1.94101	13.0616	Day 6 hEP-structures
574	1.87529	1.03144	Day 5 hEP-structures
575	-0.10018	-0.156062	Day 5 hEP-structures
576	-3.96331	11.5192	Day 6 hEP-structures
577	-0.284636	-2.57158	Day 5 hEP-structures
578	-0.30328	-2.61521	Day 5 hEP-structures
579	4.70447	2.94744	Day 5 hEP-structures
580	2.72213	-2.64158	Day 5 hEP-structures
581	-1.11315	1.08301	Day 5 hEP-structures
582	1.76373	-1.03503	Day 5 hEP-structures
583	4.80873	3.57098	Day 5 hEP-structures
584	1.34064	0.774941	Day 5 hEP-structures
585	-4.83547	12.0953	Day 6 hEP-structures
586	3.19474	-0.14197	Day 5 hEP-structures
587	-5.45512	12.9582	Day 6 hEP-structures
588	-5.22561	10.4378	Day 6 hEP-structures
589	2.23937	-1.39286	Day 5 hEP-structures
590	2.83381	-1.44356	Day 5 hEP-structures
591	6.8497	11.1759	Day 5 hEP-structures
592	-4.36129	12.0448	Day 6 hEP-structures
593	-1.67142	0.206685	Day 5 hEP-structures
594	-3.61059	11.2205	Day 6 hEP-structures
595	-0.45959	-0.79346	Day 5 hEP-structures
596	9.86834	4.54201	hEPSCs in 2D
597	2.35093	-0.289299	Day 5 hEP-structures
598	-0.888818	-0.534582	Day 5 hEP-structures
599	3.17975	1.15196	Day 5 hEP-structures
600	-0.600345	0.872673	Day 5 hEP-structures
601	-2.82132	11.3091	Day 6 hEP-structures
602	-1.91754	11.2321	Day 5 hEP-structures
603	-5.83801	11.0951	Day 6 hEP-structures
604	-2.5753	-0.103955	Day 5 hEP-structures
605	-5.48764	11.6942	Day 6 hEP-structures
606	-2.10721	11.1103	Day 6 hEP-structures
607	-0.288928	0.373456	Day 5 hEP-structures
608	7.85117	5.33035	hEPSCs in 2D
609	0.30996	11.8731	Day 6 hEP-structures
610	-2.98994	12.0093	Day 6 hEP-structures
611	7.07232	4.70253	hEPSCs in 2D
612	-3.93735	9.13177	Day 6 hEP-structures
613	-1.32444	11.2004	Day 6 hEP-structures
614	4.84338	-0.00362845	Day 5 hEP-structures
615	-1.49069	11.9448	Day 6 hEP-structures
616	1.81332	-1.3821	Day 5 hEP-structures
617	5.83191	11.4698	Day 5 hEP-structures
618	-2.33107	0.228649	Day 5 hEP-structures
619	0.589448	-1.77855	Day 5 hEP-structures
620	-2.86756	10.5	Day 6 hEP-structures
621	1.95704	-2.99253	Day 5 hEP-structures
622	-1.53707	8.62679	Day 6 hEP-structures
623	-3.26836	11.1844	Day 6 hEP-structures
624	3.2651	0.715811	Day 5 hEP-structures
625	4.82302	0.403754	Day 5 hEP-structures
626	5.39846	7.05944	hEPSCs in 2D
627	-4.23239	10.3559	Day 6 hEP-structures
628	3.43478	1.21554	Day 5 hEP-structures
629	3.29235	1.19671	Day 5 hEP-structures
630	-3.62434	10.8891	Day 6 hEP-structures
631	-3.45078	10.1496	Day 6 hEP-structures
632	-3.21379	12.5353	Day 6 hEP-structures
633	-4.24471	12.8058	Day 6 hEP-structures
634	-6.46183	10.4984	Day 6 hEP-structures
635	-0.92755	-0.632463	Day 5 hEP-structures
636	-2.02477	10.5259	Day 6 hEP-structures
637	-2.58685	12.4209	Day 6 hEP-structures
638	-3.83979	11.6381	Day 6 hEP-structures
639	-2.74066	12.0285	Day 6 hEP-structures
640	-3.62174	10.7707	Day 6 hEP-structures
641	-4.69168	13.2602	Day 6 hEP-structures
642	-5.33924	10.9238	Day 6 hEP-structures
643	-5.96371	11.8741	Day 6 hEP-structures
644	1.01533	-0.641879	Day 5 hEP-structures
645	-5.20481	12.7114	Day 6 hEP-structures
646	3.2595	-3.32335	Day 5 hEP-structures
647	-0.807546	-0.180372	Day 5 hEP-structures
648	-4.12483	12.2428	Day 6 hEP-structures
649	-3.58201	12.9816	Day 6 hEP-structures
650	4.88499	0.582853	Day 5 hEP-structures
651	4.42144	-1.88178	Day 5 hEP-structures
652	-6.31298	12.3711	Day 6 hEP-structures
653	4.92913	-0.970594	Day 5 hEP-structures
654	2.09912	0.052166	Day 5 hEP-structures
655	3.25072	-0.97708	Day 5 hEP-structures
656	-3.34927	10.541	Day 6 hEP-structures
657	-0.95459	9.68667	Day 6 hEP-structures
658	-0.200098	11.7797	Day 6 hEP-structures
659	0.251952	1.06606	Day 5 hEP-structures
660	-0.713185	-2.38379	Day 5 hEP-structures
661	4.53452	3.62716	Day 5 hEP-structures
662	-4.3413	12.3	Day 6 hEP-structures
663	8.54999	4.77001	hEPSCs in 2D
664	4.06944	-0.142842	Day 5 hEP-structures
665	-2.05249	10.7186	Day 6 hEP-structures
666	3.04749	-0.305948	Day 5 hEP-structures
667	5.99223	11.3223	Day 5 hEP-structures
668	-2.43254	-0.736091	Day 5 hEP-structures
669	4.20993	3.71822	Day 5 hEP-structures
670	-0.136965	12.2363	Day 6 hEP-structures
671	-0.159517	-0.862287	Day 5 hEP-structures
672	5.52144	5.34887	Day 6 hEP-structures
673	-4.89192	10.2815	Day 6 hEP-structures
674	-1.09235	13.7235	Day 6 hEP-structures
675	1.33172	0.669335	Day 5 hEP-structures
676	1.9077	-0.213576	Day 5 hEP-structures
677	-5.16824	12.417	Day 6 hEP-structures
678	2.90203	0.381866	Day 5 hEP-structures
679	1.07873	-0.23165	Day 5 hEP-structures
680	3.3796	-1.88443	Day 5 hEP-structures
681	3.3263	-0.538824	Day 5 hEP-structures
682	0.797374	-1.48713	Day 5 hEP-structures
683	-2.04446	9.88164	Day 6 hEP-structures
684	-3.82794	9.90973	Day 6 hEP-structures
685	9.3989	5.59249	hEPSCs in 2D
686	10.2068	5.57777	Day 6 hEP-structures
687	3.18781	-0.000482344	Day 5 hEP-structures
688	-4.53619	10.6993	Day 6 hEP-structures
689	-3.65535	9.12173	Day 6 hEP-structures
690	5.15161	1.2087	Day 5 hEP-structures
691	4.85171	3.44527	Day 5 hEP-structures
692	-4.31484	11.9476	Day 6 hEP-structures
693	-2.93131	12.3775	Day 6 hEP-structures
694	1.72348	-1.82287	Day 5 hEP-structures
695	-1.03889	13.5832	Day 6 hEP-structures
696	-1.44817	11.5035	Day 6 hEP-structures
697	-0.15701	-1.44643	Day 5 hEP-structures
698	-5.54631	13.0739	Day 6 hEP-structures
699	4.89148	4.06327	Day 5 hEP-structures
700	-1.46412	-0.908591	Day 5 hEP-structures
701	-3.95282	11.4399	Day 6 hEP-structures
702	0.15634	-2.63653	Day 5 hEP-structures
703	7.94384	5.32581	hEPSCs in 2D
704	-0.461898	-1.83376	Day 5 hEP-structures
705	-2.88526	10.1608	Day 6 hEP-structures
706	-3.5664	8.91449	Day 6 hEP-structures
707	1.76921	-1.54051	Day 5 hEP-structures
708	-0.0295299	-2.87389	Day 5 hEP-structures
709	5.66985	1.07457	Day 5 hEP-structures
710	-0.15092	10.9144	Day 6 hEP-structures
711	4.40737	3.97845	Day 5 hEP-structures
712	4.42579	-2.16382	Day 5 hEP-structures
713	-6.15016	11.5919	Day 6 hEP-structures
714	9.29407	3.92465	hEPSCs in 2D
715	3.6829	-0.973802	Day 5 hEP-structures
716	-2.9031	10.8497	Day 6 hEP-structures
717	-6.37568	10.6837	Day 6 hEP-structures
718	-0.448759	14.1536	Day 6 hEP-structures
719	-6.33132	10.18	Day 6 hEP-structures
720	-0.967032	12.4053	Day 6 hEP-structures
721	-5.00383	10.6702	Day 6 hEP-structures
722	-1.61302	8.24967	Day 6 hEP-structures
723	9.76239	3.81223	hEPSCs in 2D
724	-3.05382	12.1196	Day 6 hEP-structures
725	-0.726673	0.296981	Day 5 hEP-structures
726	2.3822	-3.42311	Day 5 hEP-structures
727	-4.48037	13.5003	Day 6 hEP-structures
728	-1.62189	13.4749	Day 6 hEP-structures
729	-0.261936	12.3668	Day 6 hEP-structures
730	2.56641	1.23096	Day 5 hEP-structures
731	-3.04042	11.8643	Day 5 hEP-structures
732	0.382051	1.19022	Day 5 hEP-structures
733	5.7648	1.30982	Day 5 hEP-structures
734	-1.51889	11.0616	Day 6 hEP-structures
735	5.42629	6.94469	hEPSCs in 2D
736	8.06994	5.52707	hEPSCs in 2D
737	-5.66086	12.623	Day 6 hEP-structures
738	4.67689	3.09129	Day 5 hEP-structures
739	-2.70371	9.92411	Day 6 hEP-structures
740	2.20599	-1.18658	Day 5 hEP-structures
741	6.41599	5.27551	hEPSCs in 2D
742	-5.13589	11.9955	Day 6 hEP-structures
743	5.42382	0.284067	Day 5 hEP-structures
744	-0.438851	-0.587118	Day 5 hEP-structures
745	-3.07704	10.5552	Day 6 hEP-structures
746	-2.43463	12.6455	Day 6 hEP-structures
747	0.697093	-2.85271	Day 5 hEP-structures
748	-3.51836	9.77693	Day 6 hEP-structures
749	1.54501	0.660628	Day 5 hEP-structures
750	3.21224	-1.9508	Day 5 hEP-structures
751	-5.52055	11.3421	Day 6 hEP-structures
752	2.31376	-1.64761	Day 5 hEP-structures
753	-6.1879	9.99865	Day 6 hEP-structures
754	-5.62677	11.043	Day 6 hEP-structures
755	4.52107	3.79219	Day 5 hEP-structures
756	-2.31265	12.4474	Day 6 hEP-structures
757	-2.06642	12.0567	Day 5 hEP-structures
758	-2.14186	10.6468	Day 6 hEP-structures
759	-2.0133	12.1514	Day 6 hEP-structures
760	-0.179958	0.575509	Day 5 hEP-structures
761	-1.48635	13.0732	Day 6 hEP-structures
762	9.65126	3.92173	hEPSCs in 2D
763	3.51517	-2.97567	Day 5 hEP-structures
764	-3.51897	12.6084	Day 6 hEP-structures
765	-3.97991	11.4552	Day 6 hEP-structures
766	4.73675	3.36296	Day 5 hEP-structures
767	-1.81238	-1.57204	Day 5 hEP-structures
768	0.494254	12.6422	Day 6 hEP-structures
769	-1.87977	0.856689	Day 5 hEP-structures
770	2.93687	-3.08836	Day 5 hEP-structures
771	7.90187	5.18371	hEPSCs in 2D
772	0.92566	-1.69739	Day 5 hEP-structures
773	3.24564	-2.76297	Day 5 hEP-structures
774	10.2294	5.25738	hEPSCs in 2D
775	0.64868	0.721126	Day 5 hEP-structures
776	1.19429	-1.38415	Day 5 hEP-structures
777	-1.58293	0.0123987	Day 5 hEP-structures
778	-2.29245	12.1113	Day 6 hEP-structures
779	5.71775	0.255492	Day 5 hEP-structures
780	4.63744	-0.657829	Day 5 hEP-structures
781	3.35947	-0.381118	Day 5 hEP-structures
782	-1.45976	-1.90061	Day 5 hEP-structures
783	2.31981	-1.76605	Day 5 hEP-structures
784	-0.193	14.2631	Day 5 hEP-structures
785	1.63595	10.4307	Day 6 hEP-structures
786	-1.21616	0.826007	Day 5 hEP-structures
787	-3.11591	11.8018	Day 6 hEP-structures
788	-3.32764	12.4197	Day 6 hEP-structures
789	-3.0031	14.0696	Day 6 hEP-structures
790	-0.123375	0.363066	Day 5 hEP-structures
791	-4.26525	13.7498	Day 6 hEP-structures
792	2.30684	-0.656819	Day 5 hEP-structures
793	-3.54448	13.0534	Day 6 hEP-structures
794	-1.72639	0.352748	Day 5 hEP-structures
795	-1.73827	12.8991	Day 6 hEP-structures
796	-6.70094	10.5521	Day 6 hEP-structures
797	7.27212	5.54807	hEPSCs in 2D
798	-4.38217	12.3375	Day 6 hEP-structures
799	-5.22962	10.9192	Day 6 hEP-structures
800	0.0668652	-2.16478	Day 5 hEP-structures
801	-4.91884	10.8807	Day 6 hEP-structures
802	-1.95953	9.95572	Day 6 hEP-structures
803	-2.38944	10.7662	Day 6 hEP-structures
804	2.59227	1.3736	Day 5 hEP-structures
805	0.485243	-0.266693	Day 5 hEP-structures
806	5.12575	4.81482	Day 6 hEP-structures
807	-1.50704	11.4804	Day 6 hEP-structures
808	-3.03598	13.8605	Day 6 hEP-structures
809	-2.11215	11.2642	Day 6 hEP-structures
810	2.96978	-3.2602	Day 5 hEP-structures
811	-1.88935	-0.115437	Day 5 hEP-structures
812	0.0155736	-0.86029	Day 5 hEP-structures
813	-0.429549	-1.09848	Day 5 hEP-structures
814	1.69142	10.435	Day 6 hEP-structures
815	1.73082	-0.687421	Day 5 hEP-structures
816	-0.313184	-0.738941	Day 5 hEP-structures
817	0.847686	0.433269	Day 5 hEP-structures
818	0.404018	-2.16425	Day 5 hEP-structures
819	3.52982	0.12563	Day 5 hEP-structures
820	5.97895	0.695762	Day 5 hEP-structures
821	-6.20213	11.0486	Day 6 hEP-structures
822	-4.91183	11.3264	Day 6 hEP-structures
823	-1.53777	-2.09572	Day 5 hEP-structures
824	0.234451	0.574563	Day 5 hEP-structures
825	-2.69799	12.3574	Day 6 hEP-structures
826	-5.2533	12.1901	Day 6 hEP-structures
827	0.596527	0.474971	Day 5 hEP-structures
828	2.58518	-3.40755	Day 5 hEP-structures
829	-3.51656	10.8903	Day 6 hEP-structures
830	5.76313	1.13838	Day 5 hEP-structures
831	-0.281326	13.7238	Day 6 hEP-structures
832	-2.27854	10.2228	Day 6 hEP-structures
833	-4.27285	10.9851	Day 6 hEP-structures
834	1.26867	-1.02951	Day 5 hEP-structures
835	-5.60093	10.926	Day 6 hEP-structures
836	4.76276	4.08409	Day 5 hEP-structures
837	-5.54308	11.2367	Day 6 hEP-structures
838	-3.66509	10.2254	Day 6 hEP-structures
839	5.76724	5.54124	Day 6 hEP-structures
840	0.47646	11.8863	Day 6 hEP-structures
841	-2.25937	-1.70704	Day 5 hEP-structures
842	2.25972	-3.02426	Day 5 hEP-structures
843	-1.01684	10.7169	Day 6 hEP-structures
844	-6.6256	10.002	Day 6 hEP-structures
845	-0.415101	-0.0155767	Day 5 hEP-structures
846	-4.52468	12.1325	Day 6 hEP-structures
847	10.5082	5.41616	hEPSCs in 2D
848	1.24262	1.95315	Day 5 hEP-structures
849	3.57566	-0.322973	Day 5 hEP-structures
850	-3.57827	10.6056	Day 6 hEP-structures
851	1.62899	-0.466427	Day 5 hEP-structures
852	-1.83601	9.31397	Day 6 hEP-structures
853	-4.81048	10.7108	Day 6 hEP-structures
854	-2.85532	11.643	Day 6 hEP-structures
855	-1.90974	-1.63105	Day 5 hEP-structures
856	-0.278446	-0.302664	Day 5 hEP-structures
857	6.65996	11.2825	Day 6 hEP-structures
858	-5.43961	12.9685	Day 6 hEP-structures
859	4.41908	3.08437	Day 5 hEP-structures
860	2.74633	-3.62324	Day 5 hEP-structures
861	4.34469	0.361436	Day 5 hEP-structures
862	-0.603594	0.657413	Day 5 hEP-structures
863	-5.3733	12.5542	Day 6 hEP-structures
864	-3.14128	10.3774	Day 6 hEP-structures
865	1.33351	-0.314978	Day 5 hEP-structures
866	5.09669	-0.371034	Day 5 hEP-structures
867	-2.08782	0.89028	Day 5 hEP-structures
868	-5.04519	11.9475	Day 6 hEP-structures
869	-0.301144	0.599595	Day 5 hEP-structures
870	0.289993	-0.407645	Day 5 hEP-structures
871	-0.776414	12.0656	Day 6 hEP-structures
872	-2.62253	10.9942	Day 6 hEP-structures
873	0.152885	-0.00860556	Day 5 hEP-structures
874	5.37773	1.26535	Day 5 hEP-structures
875	-0.872684	11.3492	Day 6 hEP-structures
876	-5.09053	12.6131	Day 6 hEP-structures
877	-3.06358	9.13613	Day 6 hEP-structures
878	-3.65878	12.1493	Day 6 hEP-structures
879	-2.24774	9.97944	Day 6 hEP-structures
880	7.52963	3.81455	hEPSCs in 2D
881	1.74433	10.318	Day 6 hEP-structures
882	-2.40676	12.6047	Day 6 hEP-structures
883	-1.05306	0.307652	Day 5 hEP-structures
884	7.57205	5.22908	hEPSCs in 2D
885	-2.06636	11.1877	Day 6 hEP-structures
886	2.14486	-0.254589	Day 5 hEP-structures
887	-4.23887	11.108	Day 6 hEP-structures
888	-0.660582	-0.620059	Day 5 hEP-structures
889	-2.90269	10.1885	Day 6 hEP-structures
890	0.388312	1.11586	Day 5 hEP-structures
891	-6.71035	11.6251	Day 6 hEP-structures
892	1.84233	-0.322702	Day 5 hEP-structures
893	2.81635	-3.68292	Day 5 hEP-structures
894	-1.53571	13.0593	Day 6 hEP-structures
895	-4.47817	11.1115	Day 6 hEP-structures
896	-5.67693	12.2774	Day 6 hEP-structures
897	0.547466	0.319018	Day 5 hEP-structures
898	-0.993125	11.6146	Day 6 hEP-structures
899	1.90699	0.639942	Day 5 hEP-structures
900	2.7695	-0.322289	Day 5 hEP-structures
901	5.81586	0.814041	Day 5 hEP-structures
902	-1.06025	0.0439522	Day 5 hEP-structures
903	-0.19128	-2.04208	Day 5 hEP-structures
904	1.19383	-2.9655	Day 5 hEP-structures
905	-1.22916	-0.21937	Day 5 hEP-structures
906	-0.219347	11.7559	Day 6 hEP-structures
907	5.86225	11.6111	Day 5 hEP-structures
908	0.666735	-1.72754	Day 5 hEP-structures
909	0.779888	1.74017	Day 5 hEP-structures
910	-6.75908	10.8439	Day 6 hEP-structures
911	0.467821	11.4451	Day 6 hEP-structures
912	-3.88719	9.98446	Day 6 hEP-structures
913	5.04579	0.215739	Day 5 hEP-structures
914	-3.73395	9.52511	hEPSCs in 2D
915	9.86237	5.49484	hEPSCs in 2D
916	6.44916	5.50368	hEPSCs in 2D
917	-0.666778	13.0107	Day 6 hEP-structures
918	9.26807	4.32108	hEPSCs in 2D
919	-2.33772	11.8334	Day 6 hEP-structures
920	0.144479	-0.917273	Day 5 hEP-structures
921	3.37384	-0.981111	Day 5 hEP-structures
922	-4.17907	12.4341	Day 6 hEP-structures
923	-3.43182	11.902	Day 6 hEP-structures
924	-3.60906	9.51666	Day 6 hEP-structures
925	0.0357007	13.7217	Day 6 hEP-structures
926	1.33454	1.05945	Day 5 hEP-structures
927	-3.9846	9.2934	Day 6 hEP-structures
928	2.3401	0.898768	Day 5 hEP-structures
929	-2.51345	11.664	Day 6 hEP-structures
930	-2.65818	9.13177	Day 6 hEP-structures
931	-4.62565	10.4678	Day 6 hEP-structures
932	-1.71245	8.53631	Day 6 hEP-structures
933	-0.023473	1.02898	Day 5 hEP-structures
934	1.68767	-2.05191	Day 5 hEP-structures
935	-6.60305	11.7081	Day 6 hEP-structures
936	-3.43261	12.5926	Day 6 hEP-structures
937	0.124764	-1.46895	Day 5 hEP-structures
938	-4.79686	13.2041	Day 6 hEP-structures
939	-0.112511	-2.68651	Day 5 hEP-structures
940	2.07719	-0.696182	Day 5 hEP-structures
941	-1.61526	10.832	Day 6 hEP-structures
942	-4.49202	10.0157	Day 6 hEP-structures
943	1.1978	0.511377	Day 5 hEP-structures
944	2.45723	0.193156	Day 5 hEP-structures
945	0.469776	0.477302	Day 5 hEP-structures
946	-2.70072	13.4103	Day 6 hEP-structures
947	-1.74687	8.40923	Day 6 hEP-structures
948	0.107024	-1.90368	Day 5 hEP-structures
949	2.57211	0.578547	Day 5 hEP-structures
950	2.93304	-1.58465	Day 5 hEP-structures
951	-1.95539	0.430867	Day 5 hEP-structures
952	-4.09413	12.8747	Day 5 hEP-structures
953	-4.37587	10.0533	Day 6 hEP-structures
954	0.118289	12.4393	Day 6 hEP-structures
955	-5.22946	10.2981	Day 6 hEP-structures
956	2.20393	-0.763482	Day 5 hEP-structures
957	-6.22539	11.5767	Day 6 hEP-structures
958	4.06473	-0.437056	Day 5 hEP-structures
959	-4.77208	11.4749	Day 6 hEP-structures
960	-1.92822	-0.00466305	Day 5 hEP-structures
961	-6.13175	11.9859	Day 6 hEP-structures
962	3.88485	0.798575	Day 5 hEP-structures
963	-1.29991	10.6789	Day 6 hEP-structures
964	2.9612	0.481034	Day 5 hEP-structures
965	2.24284	-1.45847	Day 5 hEP-structures
966	-0.314101	13.9978	Day 6 hEP-structures
967	0.96007	-1.52976	Day 5 hEP-structures
968	-0.103864	12.1504	Day 6 hEP-structures
969	-0.483871	13.8262	Day 6 hEP-structures
970	0.261418	13.6236	Day 6 hEP-structures
971	5.95864	11.5036	Day 5 hEP-structures
972	-2.69781	11.556	Day 6 hEP-structures
973	3.60202	-2.8105	Day 5 hEP-structures
974	-3.39051	12.9201	Day 6 hEP-structures
975	-3.40325	9.58654	Day 6 hEP-structures
976	-1.81719	10.7617	Day 6 hEP-structures
977	-0.777988	13.6101	Day 6 hEP-structures
978	0.601703	-2.04791	Day 5 hEP-structures
979	-2.78802	10.9804	Day 6 hEP-structures
980	2.13188	1.09406	Day 5 hEP-structures
981	1.53715	-1.08508	Day 5 hEP-structures
982	-1.78758	13.4246	Day 6 hEP-structures
983	3.41202	0.195555	Day 5 hEP-structures
984	-0.0300368	-2.45694	Day 5 hEP-structures
985	-2.87171	13.4351	Day 6 hEP-structures
986	-1.28514	11.3109	Day 6 hEP-structures
987	2.42174	-0.624134	Day 5 hEP-structures
988	-4.96339	12.3423	Day 6 hEP-structures
989	-0.0536962	-0.854716	Day 5 hEP-structures
990	-3.25072	11.3005	Day 6 hEP-structures
991	-1.1086	11.5112	Day 6 hEP-structures
992	-4.39782	12.015	Day 6 hEP-structures
993	-1.58015	11.871	Day 6 hEP-structures
994	-1.57339	1.10104	Day 5 hEP-structures
995	-1.46969	10.2175	Day 6 hEP-structures
996	-1.43204	0.191707	Day 5 hEP-structures
997	-0.484427	1.83328	Day 5 hEP-structures
998	0.536062	-0.985796	Day 5 hEP-structures
999	-1.07386	1.13065	Day 5 hEP-structures
1000	-2.5388	10.2563	Day 6 hEP-structures
1001	3.27846	0.304223	Day 5 hEP-structures
1002	0.562455	-1.87199	Day 5 hEP-structures
1003	1.25514	7.46861	Day 6 hEP-structures
1004	-2.4484	11.2435	Day 6 hEP-structures
1005	-0.655614	1.01955	Day 5 hEP-structures
1006	-3.40365	11.8074	Day 6 hEP-structures
1007	9.60299	5.1463	Day 5 hEP-structures
1008	0.923557	0.658869	Day 5 hEP-structures
1009	-6.70941	10.5203	Day 6 hEP-structures
1010	2.7964	-1.88567	Day 5 hEP-structures
1011	-0.573107	0.613763	Day 5 hEP-structures
1012	0.390874	12.8616	Day 6 hEP-structures
1013	-3.70744	11.0358	Day 6 hEP-structures
1014	6.72126	11.4374	Day 5 hEP-structures
1015	2.21594	-3.3904	Day 5 hEP-structures
1016	0.766369	-0.0572939	Day 5 hEP-structures
1017	2.98852	0.407983	Day 5 hEP-structures
1018	-0.499112	11.2358	Day 6 hEP-structures
1019	0.288923	-0.461071	Day 5 hEP-structures
1020	-3.15614	10.7212	Day 5 hEP-structures
1021	-1.12478	1.59077	Day 5 hEP-structures
1022	2.92339	-1.73016	Day 5 hEP-structures
1023	-6.08144	11.5487	Day 6 hEP-structures
1024	-5.04707	10.6365	Day 6 hEP-structures
1025	-2.27811	9.82644	Day 6 hEP-structures
1026	4.13877	3.54023	Day 5 hEP-structures
1027	1.60839	-1.52544	Day 5 hEP-structures
1028	-2.9497	10.7926	Day 6 hEP-structures
1029	0.764605	-0.130213	Day 5 hEP-structures
1030	9.89123	5.54597	hEPSCs in 2D
1031	1.79146	0.0937325	Day 5 hEP-structures
1032	-4.98496	10.8988	Day 6 hEP-structures
1033	1.90517	-0.987667	Day 5 hEP-structures
1034	-5.35929	11.464	Day 6 hEP-structures
1035	-3.312	9.53844	Day 5 hEP-structures
1036	0.961423	-2.50891	Day 5 hEP-structures
1037	-2.08401	13.4609	Day 6 hEP-structures
1038	0.959522	7.6594	Day 6 hEP-structures
1039	-0.321687	12.8235	Day 6 hEP-structures
1040	-0.124146	-0.378494	Day 5 hEP-structures
1041	5.76986	0.784326	Day 5 hEP-structures
1042	-5.64511	12.8141	Day 6 hEP-structures
1043	5.47666	1.06375	Day 5 hEP-structures
1044	-4.20741	12.5164	Day 6 hEP-structures
1045	4.66544	-0.0519592	Day 5 hEP-structures
1046	-4.21921	11.0706	Day 6 hEP-structures
1047	-5.89129	12.237	Day 6 hEP-structures
1048	3.44876	0.264828	Day 5 hEP-structures
1049	3.75526	-0.520878	Day 5 hEP-structures
1050	1.37754	10.5904	Day 6 hEP-structures
1051	1.17648	-1.18776	Day 5 hEP-structures
1052	0.411303	-1.06132	Day 5 hEP-structures
1053	-5.49703	13.0825	Day 6 hEP-structures
1054	3.48539	-1.22184	Day 5 hEP-structures
1055	3.15729	-3.27531	Day 5 hEP-structures
1056	5.11095	5.128	Day 5 hEP-structures
1057	-3.2074	12.6709	Day 6 hEP-structures
1058	-2.9603	11.3807	Day 6 hEP-structures
1059	-4.68545	10.9041	Day 6 hEP-structures
1060	-3.14046	12.1612	Day 6 hEP-structures
1061	-3.84562	9.18468	Day 6 hEP-structures
1062	-3.74589	11.6305	Day 6 hEP-structures
1063	-2.36887	12.5999	Day 6 hEP-structures
1064	-0.317107	0.291856	Day 5 hEP-structures
1065	0.106879	-0.63502	Day 5 hEP-structures
1066	1.33917	7.48861	Day 6 hEP-structures
1067	0.727909	-2.38332	Day 5 hEP-structures
1068	4.32306	0.155468	Day 5 hEP-structures
1069	-2.38645	11.7952	Day 6 hEP-structures
1070	-0.390202	13.1049	Day 6 hEP-structures
1071	6.02	11.3729	Day 5 hEP-structures
1072	4.06751	-0.0767909	Day 5 hEP-structures
1073	2.10289	-2.63397	Day 5 hEP-structures
1074	-4.89643	13.0084	Day 6 hEP-structures
1075	2.3861	0.418713	Day 5 hEP-structures
1076	-3.94423	12.5489	Day 6 hEP-structures
1077	5.93184	11.123	Day 5 hEP-structures
1078	-0.285791	14.0453	Day 6 hEP-structures
1079	0.213827	10.5171	Day 6 hEP-structures
1080	-5.06937	12.3124	Day 6 hEP-structures
1081	-1.04055	11.7479	Day 6 hEP-structures
1082	-5.36726	9.39545	Day 6 hEP-structures
1083	4.84814	-1.35583	Day 5 hEP-structures
1084	5.79167	5.63592	Day 5 hEP-structures
1085	-0.888351	1.91108	Day 5 hEP-structures
1086	1.21391	-2.56658	Day 5 hEP-structures
1087	-1.39196	10.5422	Day 6 hEP-structures
1088	1.58517	-2.73652	Day 5 hEP-structures
1089	0.879598	0.613693	Day 5 hEP-structures
1090	-4.01359	13.0288	Day 6 hEP-structures
1091	-2.97614	12.7208	Day 6 hEP-structures
1092	-4.2528	13.2276	Day 6 hEP-structures
1093	0.544987	12.8943	Day 6 hEP-structures
1094	4.68168	0.657084	Day 5 hEP-structures
1095	10.4355	5.3955	hEPSCs in 2D
1096	-2.42215	10.6553	Day 6 hEP-structures
1097	-2.97021	11.9837	Day 6 hEP-structures
1098	-3.69819	10.0825	Day 6 hEP-structures
1099	-2.39676	11.3474	Day 6 hEP-structures
1100	-1.41075	12.373	Day 6 hEP-structures
1101	-0.659957	11.5763	Day 6 hEP-structures
1102	-3.34535	12.7031	Day 6 hEP-structures
1103	2.4366	-0.216497	Day 5 hEP-structures
1104	4.24693	-0.207548	Day 5 hEP-structures
1105	-1.87622	8.63237	Day 6 hEP-structures
1106	-2.02411	0.719299	Day 5 hEP-structures
1107	-3.7481	10.8928	Day 6 hEP-structures
1108	8.32272	4.72182	hEPSCs in 2D
1109	-6.43637	10.7009	Day 6 hEP-structures
1110	-1.16773	11.7692	Day 6 hEP-structures
1111	2.6465	-1.22724	Day 5 hEP-structures
1112	6.33194	5.23516	hEPSCs in 2D
1113	7.32716	3.88578	hEPSCs in 2D
1114	5.40163	0.729016	Day 5 hEP-structures
1115	-5.25207	11.4706	Day 6 hEP-structures
1116	-1.73183	0.579638	Day 5 hEP-structures
1117	0.514795	0.608094	Day 5 hEP-structures
1118	-2.18823	10.403	Day 6 hEP-structures
1119	-1.57829	11.2488	Day 6 hEP-structures
1120	-0.922905	10.6743	Day 6 hEP-structures
1121	5.36144	1.44636	Day 5 hEP-structures
1122	-4.78819	11.3669	Day 6 hEP-structures
1123	-1.76576	10.3293	Day 6 hEP-structures
1124	-4.36863	12.8134	Day 6 hEP-structures
1125	-1.26162	-1.32155	Day 5 hEP-structures
1126	-3.19204	11.8683	Day 6 hEP-structures
1127	-1.04324	1.37019	Day 5 hEP-structures
1128	-0.771032	0.520429	Day 5 hEP-structures
1129	-0.840771	0.696264	Day 5 hEP-structures
1130	-2.42341	10.3923	Day 6 hEP-structures
1131	2.20445	-0.580191	Day 5 hEP-structures
1132	-2.63565	11.3943	Day 6 hEP-structures
1133	5.69312	0.13288	Day 5 hEP-structures
1134	4.93033	4.45829	Day 5 hEP-structures
1135	-4.76416	11.2668	Day 6 hEP-structures
1136	-1.1879	8.11342	Day 6 hEP-structures
1137	3.09708	-1.30647	Day 5 hEP-structures
1138	1.97343	-0.693708	Day 5 hEP-structures
1139	6.41887	11.2361	Day 5 hEP-structures
1140	-0.920331	11.1877	Day 6 hEP-structures
1141	-0.700934	11.5182	Day 6 hEP-structures
1142	-2.1923	10.3747	Day 6 hEP-structures
1143	4.92138	0.0031079	Day 5 hEP-structures
1144	-1.07633	1.63566	Day 5 hEP-structures
1145	-2.87515	10.4589	Day 6 hEP-structures
1146	8.38405	4.96171	hEPSCs in 2D
1147	-1.27383	1.83222	Day 5 hEP-structures
1148	-2.16615	-1.83575	Day 5 hEP-structures
1149	0.143652	1.13463	Day 5 hEP-structures
1150	-6.53613	9.9143	Day 6 hEP-structures
1151	-2.20488	8.51627	Day 6 hEP-structures
1152	4.671	-1.86882	Day 5 hEP-structures
1153	1.37963	10.5021	Day 6 hEP-structures
1154	0.372344	-1.13237	Day 5 hEP-structures
1155	5.24083	-0.612873	Day 5 hEP-structures
1156	6.1572	11.3321	Day 5 hEP-structures
1157	-2.29748	11.6746	Day 6 hEP-structures
1158	0.404991	12.5797	Day 6 hEP-structures
1159	4.21603	-1.72877	Day 5 hEP-structures
1160	-0.0420941	1.22043	Day 5 hEP-structures
1161	5.43352	4.88654	Day 5 hEP-structures
1162	5.66637	5.25134	Day 5 hEP-structures
1163	-1.96111	11.7882	Day 6 hEP-structures
1164	-0.707516	13.843	Day 6 hEP-structures
1165	-0.173964	14.0175	Day 6 hEP-structures
1166	-3.09498	10.4786	Day 6 hEP-structures
1167	-5.09091	12.6364	Day 6 hEP-structures
1168	-1.35017	0.491538	Day 5 hEP-structures
1169	2.37803	-2.67708	Day 5 hEP-structures
1170	6.07026	11.2929	Day 5 hEP-structures
1171	2.22246	-0.927153	Day 5 hEP-structures
1172	-5.14024	11.0528	Day 6 hEP-structures
1173	0.774517	0.472614	Day 5 hEP-structures
1174	5.36073	0.448786	Day 5 hEP-structures
1175	3.17932	-0.162595	Day 5 hEP-structures
1176	-0.906533	11.7541	Day 6 hEP-structures
1177	-4.96451	12.9001	Day 6 hEP-structures
1178	-0.889491	10.2293	Day 6 hEP-structures
1179	-1.85865	0.553174	Day 5 hEP-structures
1180	1.53267	0.363393	Day 5 hEP-structures
1181	2.13595	1.41363	Day 5 hEP-structures
1182	-2.16698	10.4317	Day 6 hEP-structures
1183	-5.31749	12.0235	Day 6 hEP-structures
1184	2.74724	-0.892803	Day 5 hEP-structures
1185	-1.96929	11.9276	Day 6 hEP-structures
1186	-3.02797	10.4563	Day 6 hEP-structures
1187	-5.9684	10.77	Day 6 hEP-structures
1188	-1.77726	8.54626	Day 6 hEP-structures
1189	-2.71985	12.0678	Day 6 hEP-structures
1190	-4.33392	11.2792	Day 6 hEP-structures
1191	-4.57367	10.5608	Day 6 hEP-structures
1192	-4.80347	11.8596	Day 5 hEP-structures
1193	-1.74285	14.1789	Day 6 hEP-structures
1194	-1.16177	0.25239	Day 5 hEP-structures
1195	-3.10392	10.5159	Day 6 hEP-structures
1196	-0.339872	-1.85697	Day 5 hEP-structures
1197	-5.5178	12.6697	Day 6 hEP-structures
1198	-3.11841	10.1978	Day 6 hEP-structures
1199	-0.872624	14.3883	Day 6 hEP-structures
1200	-4.01042	11.4233	Day 6 hEP-structures
1201	-2.61556	12.9095	Day 6 hEP-structures
1202	2.7084	5.21689	Day 6 hEP-structures
1203	1.3193	7.39677	Day 5 hEP-structures
1204	-1.30462	-1.7509	Day 5 hEP-structures
1205	2.40499	-0.375108	Day 5 hEP-structures
1206	0.00835415	-0.536396	Day 5 hEP-structures
1207	2.96725	-0.212366	Day 5 hEP-structures
1208	-4.39925	12.355	Day 5 hEP-structures
1209	-2.36754	11.238	Day 6 hEP-structures
1210	-1.33391	10.6852	Day 6 hEP-structures
1211	-0.641043	-0.56345	Day 5 hEP-structures
1212	-3.20676	10.7159	Day 6 hEP-structures
1213	4.95963	0.280779	Day 5 hEP-structures
1214	-4.21325	12.1841	Day 6 hEP-structures
1215	-4.66699	12.1022	Day 6 hEP-structures
1216	-3.73956	10.6638	Day 6 hEP-structures
1217	-3.37371	9.34791	Day 6 hEP-structures
1218	0.680924	10.6571	Day 6 hEP-structures
1219	5.73578	5.57899	hEPSCs in 2D
1220	-3.69976	10.4488	Day 6 hEP-structures
1221	-2.13802	12.2038	Day 6 hEP-structures
1222	-0.339374	10.5707	Day 6 hEP-structures
1223	0.646466	1.64777	Day 5 hEP-structures
1224	3.47226	0.0388599	Day 5 hEP-structures
1225	-5.26999	13.0789	Day 6 hEP-structures
1226	-6.2458	11.4888	Day 6 hEP-structures
1227	-0.828617	13.9703	Day 6 hEP-structures
1228	3.79256	-0.00559668	Day 5 hEP-structures
1229	5.18757	1.58657	Day 5 hEP-structures
1230	-0.103054	0.864624	Day 5 hEP-structures
1231	-4.66013	11.4215	Day 6 hEP-structures
1232	-4.04087	9.90228	Day 6 hEP-structures
1233	-4.09354	10.6758	Day 6 hEP-structures
1234	-5.20279	9.7563	Day 6 hEP-structures
1235	-4.96046	10.5635	Day 6 hEP-structures
1236	5.98499	5.65057	Day 6 hEP-structures
1237	-1.96206	0.0751604	Day 5 hEP-structures
1238	-4.74847	11.5274	Day 6 hEP-structures
1239	-4.3949	10.4498	Day 6 hEP-structures
1240	-2.45802	12.0151	Day 6 hEP-structures
1241	-0.0444196	0.179443	Day 5 hEP-structures
1242	-1.4583	0.0331541	Day 5 hEP-structures
1243	-5.44264	11.3305	Day 6 hEP-structures
1244	2.69317	-1.49853	Day 5 hEP-structures
1245	2.35628	-1.17119	Day 5 hEP-structures
1246	-2.12335	11.7196	Day 6 hEP-structures
1247	-0.32954	-1.81946	Day 5 hEP-structures
1248	-2.55272	10.7647	Day 6 hEP-structures
1249	-0.936596	-1.14177	Day 5 hEP-structures
1250	0.404275	1.04006	Day 5 hEP-structures
1251	0.630795	0.442492	Day 5 hEP-structures
1252	-2.93779	11.8846	Day 6 hEP-structures
1253	-4.85733	10.0821	Day 6 hEP-structures
1254	-2.79042	9.142	Day 6 hEP-structures
1255	2.48135	0.180152	Day 5 hEP-structures
1256	-2.53314	9.3009	Day 6 hEP-structures
1257	-2.68105	11.6301	Day 6 hEP-structures
1258	0.818608	-0.694191	Day 5 hEP-structures
1259	-2.38337	-1.46592	Day 5 hEP-structures
1260	-1.55818	13.7156	Day 6 hEP-structures
1261	-2.96283	13.6243	Day 6 hEP-structures
1262	-4.69039	13.3171	Day 6 hEP-structures
1263	7.88419	5.43936	hEPSCs in 2D
1264	8.30312	5.05215	hEPSCs in 2D
1265	0.806298	-1.53563	Day 5 hEP-structures
1266	-2.30056	10.7063	Day 6 hEP-structures
1267	3.3203	-1.66719	Day 5 hEP-structures
1268	-4.99953	10.9738	Day 6 hEP-structures
1269	0.117662	12.7207	Day 6 hEP-structures
1270	-2.12622	0.188794	Day 5 hEP-structures
1271	-3.06401	10.1235	Day 6 hEP-structures
1272	3.2101	-3.36397	Day 5 hEP-structures
1273	-5.87262	12.2251	Day 6 hEP-structures
1274	0.123312	-0.546229	Day 5 hEP-structures
1275	3.52331	-0.366191	Day 5 hEP-structures
1276	-0.00457477	-1.21197	Day 5 hEP-structures
1277	-0.634481	12.3327	Day 6 hEP-structures
1278	9.41682	5.00536	Day 5 hEP-structures
1279	-1.06761	-0.829873	Day 5 hEP-structures
1280	-1.13401	10.7485	Day 6 hEP-structures
1281	-1.75507	0.489279	Day 5 hEP-structures
1282	-1.47635	0.607942	Day 5 hEP-structures
1283	4.92757	1.2232	Day 5 hEP-structures
1284	-1.35751	13.8451	Day 6 hEP-structures
1285	0.224051	0.500581	Day 5 hEP-structures
1286	0.292413	0.258834	Day 5 hEP-structures
1287	-0.110378	-0.940595	Day 5 hEP-structures
1288	-0.00500564	-2.40431	Day 5 hEP-structures
1289	-2.68707	11.7773	Day 6 hEP-structures
1290	-1.12222	8.03892	Day 6 hEP-structures
1291	-1.64795	12.9692	Day 6 hEP-structures
1292	-3.60765	10.9817	Day 6 hEP-structures
1293	2.94715	-3.56931	Day 5 hEP-structures
1294	5.61196	5.48595	Day 5 hEP-structures
1295	5.33922	0.250565	Day 5 hEP-structures
1296	-1.61737	11.0208	Day 6 hEP-structures
1297	-2.04987	9.12936	Day 6 hEP-structures
1298	-4.23803	11.2507	Day 5 hEP-structures
1299	2.84641	-1.79937	Day 5 hEP-structures
1300	0.192746	-2.37644	Day 5 hEP-structures
1301	-1.19402	13.522	Day 6 hEP-structures
1302	-0.701635	11.3532	Day 6 hEP-structures
1303	-1.51828	0.731481	Day 5 hEP-structures
1304	3.35175	1.04935	Day 5 hEP-structures
1305	-0.744612	-0.27144	Day 5 hEP-structures
1306	2.99383	-1.05819	Day 5 hEP-structures
1307	2.78607	-1.17117	Day 5 hEP-structures
1308	-3.94431	10.5538	Day 6 hEP-structures
1309	-5.31813	12.4475	Day 6 hEP-structures
1310	5.65724	0.944995	Day 5 hEP-structures
1311	-0.298579	12.2779	Day 6 hEP-structures
1312	7.82388	5.48797	hEPSCs in 2D
1313	4.7338	-0.214562	Day 5 hEP-structures
1314	2.98411	-0.197417	Day 5 hEP-structures
1315	-1.4074	1.40268	Day 5 hEP-structures
1316	-4.15437	13.475	Day 6 hEP-structures
1317	-4.04024	13.0356	Day 6 hEP-structures
1318	-2.67252	13.4765	Day 6 hEP-structures
1319	-5.64726	12.7938	Day 6 hEP-structures
1320	5.157	0.66503	Day 5 hEP-structures
1321	0.665925	-0.928383	Day 5 hEP-structures
1322	-0.32174	-0.788868	Day 5 hEP-structures
1323	-3.92611	13.3181	Day 6 hEP-structures
1324	-0.933227	1.29365	Day 5 hEP-structures
1325	6.00385	11.4173	Day 5 hEP-structures
1326	0.344472	-2.38286	Day 5 hEP-structures
1327	-2.22295	9.864	Day 6 hEP-structures
1328	-4.23266	10.4786	Day 6 hEP-structures
1329	-2.48728	-1.38679	Day 5 hEP-structures
1330	-2.77719	11.5441	Day 6 hEP-structures
1331	-0.10294	13.2783	Day 6 hEP-structures
1332	-2.69399	14.1507	Day 6 hEP-structures
1333	-4.41639	10.3438	Day 6 hEP-structures
1334	-5.35148	11.8502	Day 6 hEP-structures
1335	4.26042	1.52287	Day 5 hEP-structures
1336	5.40908	0.124291	Day 5 hEP-structures
1337	-4.34179	11.5784	Day 6 hEP-structures
1338	0.0645795	12.8536	Day 6 hEP-structures
1339	9.51112	4.85083	hEPSCs in 2D
1340	3.7358	-2.90604	Day 5 hEP-structures
1341	10.1886	5.68696	hEPSCs in 2D
1342	3.06284	-1.92616	Day 5 hEP-structures
1343	-0.471881	14.4618	hEPSCs in 2D
1344	5.31301	1.30673	Day 5 hEP-structures
1345	-2.75677	11.8218	Day 6 hEP-structures
1346	5.41735	6.86635	hEPSCs in 2D
1347	-1.23571	10.6768	Day 6 hEP-structures
1348	-2.37903	11.226	Day 6 hEP-structures
1349	-2.46349	11.068	Day 6 hEP-structures
1350	7.47546	3.79252	hEPSCs in 2D
1351	4.37188	3.40158	Day 5 hEP-structures
1352	-1.65363	-0.698064	Day 5 hEP-structures
1353	-6.57005	9.85163	Day 6 hEP-structures
1354	-6.10963	11.0767	Day 6 hEP-structures
1355	5.9003	5.49635	hEPSCs in 2D
1356	-2.72614	10.0656	Day 6 hEP-structures
1357	-5.59784	10.0124	Day 5 hEP-structures
1358	0.437276	12.3782	Day 6 hEP-structures
1359	4.11217	-0.274481	Day 5 hEP-structures
1360	-2.83597	10.8654	Day 6 hEP-structures
1361	-4.68402	12.0396	Day 6 hEP-structures
1362	-0.084051	14.2819	Day 6 hEP-structures
1363	-6.08083	10.5739	Day 6 hEP-structures
1364	-2.7957	11.3016	Day 6 hEP-structures
1365	2.71183	-1.71138	Day 5 hEP-structures
1366	-4.25666	12.7061	Day 6 hEP-structures
1367	3.79847	-0.224983	Day 5 hEP-structures
1368	9.31702	4.36917	hEPSCs in 2D
1369	-5.5066	10.6409	Day 6 hEP-structures
1370	-5.78757	12.9732	Day 6 hEP-structures
1371	-5.29551	11.9088	Day 6 hEP-structures
1372	6.86041	5.37553	hEPSCs in 2D
1373	-0.595844	12.38	Day 6 hEP-structures
1374	3.08997	-1.78967	Day 5 hEP-structures
1375	10.3586	4.95366	hEPSCs in 2D
1376	-4.43864	12.5155	Day 6 hEP-structures
1377	-5.05929	11.3453	Day 6 hEP-structures
1378	-4.41371	10.0128	Day 6 hEP-structures
1379	-3.05103	11.5231	Day 6 hEP-structures
1380	2.87001	0.952887	Day 5 hEP-structures
1381	2.01201	-2.72911	Day 5 hEP-structures
1382	-4.97274	12.5216	Day 6 hEP-structures
1383	5.00807	4.58567	Day 5 hEP-structures
1384	-2.94976	12.0479	Day 6 hEP-structures
1385	0.324572	-1.17764	Day 5 hEP-structures
1386	-0.98731	12.6246	Day 6 hEP-structures
1387	0.803125	1.15776	Day 5 hEP-structures
1388	-1.6266	-0.806412	Day 5 hEP-structures
1389	1.96917	-0.234645	Day 5 hEP-structures
1390	2.24803	-2.45634	Day 5 hEP-structures
1391	8.69509	5.44521	hEPSCs in 2D
1392	4.33418	4.06286	Day 5 hEP-structures
1393	-3.37109	12.6532	Day 6 hEP-structures
1394	7.53428	5.17168	hEPSCs in 2D
1395	1.68556	-0.557216	Day 5 hEP-structures
1396	4.29374	3.7773	Day 5 hEP-structures
1397	5.53174	0.605206	Day 5 hEP-structures
1398	3.80068	0.888359	Day 5 hEP-structures
1399	1.9184	0.456664	Day 5 hEP-structures
1400	-4.40729	10.7187	Day 6 hEP-structures
1401	-3.1151	11.1609	Day 6 hEP-structures
1402	-5.32028	10.2299	Day 6 hEP-structures
1403	-5.50314	11.2634	Day 6 hEP-structures
1404	-0.270163	-1.53063	Day 5 hEP-structures
1405	-2.8711	13.7285	Day 6 hEP-structures
1406	9.75848	5.58099	Day 6 hEP-structures
1407	0.515064	-1.31809	Day 5 hEP-structures
1408	4.41833	4.55015	Day 5 hEP-structures
1409	-0.303148	11.9181	Day 6 hEP-structures
1410	4.12693	3.11619	Day 5 hEP-structures
1411	-4.81199	10.9519	Day 6 hEP-structures
1412	-1.63383	10.2546	Day 6 hEP-structures
1413	1.09144	-1.07293	Day 5 hEP-structures
1414	-2.86428	10.9107	Day 6 hEP-structures
1415	-2.55564	11.2921	Day 6 hEP-structures
1416	4.88564	0.466709	Day 5 hEP-structures
1417	-0.0845985	12.5324	Day 6 hEP-structures
1418	6.35842	11.3997	Day 5 hEP-structures
1419	3.5899	1.4027	Day 5 hEP-structures
1420	-3.77447	13.444	Day 6 hEP-structures
1421	-0.206	12.8276	Day 6 hEP-structures
1422	5.13656	-0.166398	Day 5 hEP-structures
1423	2.25638	-1.75148	Day 5 hEP-structures
1424	-0.00878306	12.7088	Day 5 hEP-structures
1425	-3.54386	12.5066	Day 6 hEP-structures
1426	-2.54573	-1.73465	Day 5 hEP-structures
1427	0.220546	-0.83606	Day 5 hEP-structures
1428	4.027	0.809754	Day 5 hEP-structures
1429	5.83628	5.45606	Day 6 hEP-structures
1430	-0.379965	13.3214	Day 6 hEP-structures
1431	-6.36953	11.4718	Day 6 hEP-structures
1432	-6.36003	12.1842	Day 6 hEP-structures
1433	1.55906	-0.396005	Day 5 hEP-structures
1434	-2.98306	13.0488	Day 5 hEP-structures
1435	4.52264	-1.90217	Day 5 hEP-structures
1436	0.13865	13.444	Day 5 hEP-structures
1437	3.57341	4.82173	Day 6 hEP-structures
1438	-0.902606	-2.41868	Day 5 hEP-structures
1439	0.32979	10.6116	Day 6 hEP-structures
1440	1.39631	-1.49734	Day 5 hEP-structures
1441	1.8239	-0.555445	Day 5 hEP-structures
1442	-0.575216	0.538535	Day 5 hEP-structures
1443	0.226896	-1.10226	Day 5 hEP-structures
1444	-3.80402	12.4693	Day 6 hEP-structures
1445	5.68676	1.04475	Day 5 hEP-structures
1446	0.732523	0.373384	Day 5 hEP-structures
1447	-3.61765	9.05002	Day 6 hEP-structures
1448	6.14282	11.5572	Day 5 hEP-structures
1449	-0.305817	-1.11704	Day 5 hEP-structures
1450	2.65007	-3.04425	Day 5 hEP-structures
1451	-1.56385	0.226753	Day 5 hEP-structures
1452	9.97269	5.67474	hEPSCs in 2D
1453	2.29629	1.5784	Day 5 hEP-structures
1454	-2.15896	13.2724	Day 6 hEP-structures
1455	-3.4862	8.97932	Day 6 hEP-structures
1456	-2.20948	9.39008	Day 6 hEP-structures
1457	5.46441	6.98163	hEPSCs in 2D
1458	-1.94147	10.3095	Day 6 hEP-structures
1459	4.62094	4.60077	Day 5 hEP-structures
1460	-3.43502	12.7028	Day 6 hEP-structures
1461	-1.69916	10.4471	Day 6 hEP-structures
1462	-1.41324	10.6086	Day 6 hEP-structures
1463	0.657358	0.00211468	Day 5 hEP-structures
1464	-0.44776	-1.31236	Day 5 hEP-structures
1465	0.369451	-2.53526	Day 5 hEP-structures
1466	4.50102	0.217171	Day 5 hEP-structures
1467	0.809693	-2.00581	Day 5 hEP-structures
1468	5.71207	0.831449	Day 5 hEP-structures
1469	-1.15385	10.6733	Day 6 hEP-structures
1470	-4.01176	11.1803	Day 6 hEP-structures
1471	-0.824613	0.235897	Day 5 hEP-structures
1472	-0.302375	-0.299316	Day 5 hEP-structures
1473	1.73617	-0.403525	Day 5 hEP-structures
1474	-5.72278	12.0259	Day 6 hEP-structures
1475	3.89145	2.97077	Day 5 hEP-structures
1476	-3.93317	13.7846	Day 6 hEP-structures
1477	0.0988975	13.1074	Day 6 hEP-structures
1478	-3.55239	9.92715	Day 6 hEP-structures
1479	2.23516	-1.66717	Day 5 hEP-structures
1480	-2.60799	-1.4583	Day 5 hEP-structures
1481	-1.33579	11.7161	Day 6 hEP-structures
1482	-0.0647905	12.3538	Day 6 hEP-structures
1483	-2.91113	12.2495	Day 6 hEP-structures
1484	2.46778	-3.18113	Day 5 hEP-structures
1485	-1.18951	-0.243885	Day 5 hEP-structures
1486	-1.72906	8.5784	Day 6 hEP-structures
1487	-3.60173	13.5324	Day 6 hEP-structures
1488	5.73394	5.69493	Day 6 hEP-structures
1489	-0.117655	12.5798	Day 6 hEP-structures
1490	-1.42624	13.6	Day 6 hEP-structures
1491	-3.88473	11.9899	Day 6 hEP-structures
1492	-6.1479	10.2195	Day 6 hEP-structures
1493	-0.319549	-0.22828	Day 5 hEP-structures
1494	4.9828	0.255371	Day 5 hEP-structures
1495	-1.58759	1.02946	Day 5 hEP-structures
1496	-2.33918	-0.13365	Day 5 hEP-structures
1497	-1.00304	-0.552875	Day 5 hEP-structures
1498	-3.72954	10.4015	Day 6 hEP-structures
1499	1.75105	-0.391336	Day 5 hEP-structures
1500	-6.3735	11.4368	Day 6 hEP-structures
1501	-0.603753	-1.19091	Day 5 hEP-structures
1502	-4.5264	12.3561	Day 6 hEP-structures
1503	3.14614	-0.0258098	Day 5 hEP-structures
1504	-1.01784	11.4681	Day 6 hEP-structures
1505	-2.35435	10.4353	Day 6 hEP-structures
1506	-3.84944	11.8224	Day 6 hEP-structures
1507	-6.24324	10.4125	Day 6 hEP-structures
1508	1.21125	-0.755385	Day 5 hEP-structures
1509	2.82164	5.03277	Day 6 hEP-structures
1510	-2.755	9.42114	Day 6 hEP-structures
1511	3.17005	-0.16935	Day 5 hEP-structures
1512	-5.69748	11.4684	Day 6 hEP-structures
1513	0.139261	0.657273	Day 5 hEP-structures
1514	-0.850222	-1.70264	Day 5 hEP-structures
1515	-1.60729	13.4789	Day 6 hEP-structures
1516	-1.45786	8.11488	Day 6 hEP-structures
1517	0.453645	-1.82639	Day 5 hEP-structures
1518	3.70966	-0.668032	Day 5 hEP-structures
1519	0.0700411	0.387413	Day 5 hEP-structures
1520	-1.72331	-0.788695	Day 5 hEP-structures
1521	-1.49666	13.1603	Day 6 hEP-structures
1522	0.378958	11.0884	Day 6 hEP-structures
1523	-4.28144	13.7993	Day 6 hEP-structures
1524	1.78107	-0.801521	Day 5 hEP-structures
1525	0.0902912	12.9226	Day 6 hEP-structures
1526	7.47635	3.6673	hEPSCs in 2D
1527	2.15793	1.13666	Day 5 hEP-structures
1528	-4.89077	11.8379	Day 6 hEP-structures
1529	-2.92377	11.7544	Day 6 hEP-structures
1530	-0.646106	14.3917	Day 6 hEP-structures
1531	-6.32016	12.2598	Day 6 hEP-structures
1532	-4.45933	10.6432	Day 6 hEP-structures
1533	3.31548	-0.161618	Day 5 hEP-structures
1534	1.16599	-0.145241	Day 5 hEP-structures
1535	4.41079	3.96495	Day 5 hEP-structures
1536	-4.3246	10.877	Day 6 hEP-structures
1537	-1.11305	1.8426	Day 5 hEP-structures
1538	1.01665	1.00688	Day 5 hEP-structures
1539	-0.294852	0.932005	Day 5 hEP-structures
1540	3.21518	-3.00563	Day 5 hEP-structures
1541	-3.32046	12.126	Day 6 hEP-structures
1542	-1.27201	13.6324	Day 6 hEP-structures
1543	-1.63683	12.2938	Day 6 hEP-structures
1544	4.6825	3.77877	Day 5 hEP-structures
1545	-1.46094	11.4228	Day 6 hEP-structures
1546	-3.06241	10.013	Day 6 hEP-structures
1547	-1.96029	0.355169	Day 5 hEP-structures
1548	1.67897	-0.290755	Day 5 hEP-structures
1549	-1.92151	11.6013	Day 6 hEP-structures
1550	0.713505	12.8988	Day 6 hEP-structures
1551	-3.86974	13.8174	Day 6 hEP-structures
1552	-0.551498	-2.50846	Day 5 hEP-structures
1553	7.94717	5.31798	Day 5 hEP-structures
1554	-0.14882	14.1219	Day 6 hEP-structures
1555	5.28992	0.856763	Day 5 hEP-structures
1556	-1.53899	12.5039	Day 6 hEP-structures
1557	-4.05013	10.682	Day 6 hEP-structures
1558	1.83489	0.464141	Day 5 hEP-structures
1559	0.469283	-1.18703	Day 5 hEP-structures
1560	2.00804	0.116489	Day 5 hEP-structures
1561	-6.61264	10.4513	Day 6 hEP-structures
1562	-1.76374	9.93274	Day 6 hEP-structures
1563	-2.15518	11.2516	Day 6 hEP-structures
1564	-0.154832	13.1716	Day 6 hEP-structures
1565	-4.25014	11.5421	Day 6 hEP-structures
1566	-1.60889	8.53309	Day 6 hEP-structures
1567	2.46718	1.24512	Day 5 hEP-structures
1568	-6.40034	11.9324	Day 6 hEP-structures
1569	2.48816	-0.017539	Day 5 hEP-structures
1570	-3.54236	10.5106	Day 6 hEP-structures
1571	-6.04517	12.4702	Day 6 hEP-structures
1572	-5.10076	10.6783	Day 6 hEP-structures
1573	4.6265	-0.0706091	Day 5 hEP-structures
1574	3.36894	1.42568	Day 5 hEP-structures
1575	5.61641	1.27413	Day 5 hEP-structures
1576	9.92538	5.49023	hEPSCs in 2D
1577	-4.47147	10.3198	Day 6 hEP-structures
1578	-2.31838	10.1639	Day 6 hEP-structures
1579	4.43997	0.903718	Day 5 hEP-structures
1580	-0.266178	12.3775	Day 6 hEP-structures
1581	6.04944	11.6404	Day 5 hEP-structures
1582	-2.75962	9.42201	Day 6 hEP-structures
1583	-2.19857	12.3833	Day 5 hEP-structures
1584	3.03621	-1.66349	Day 5 hEP-structures
1585	-4.04502	13.1644	Day 6 hEP-structures
1586	-0.184082	13.895	Day 6 hEP-structures
1587	-2.82514	9.61784	Day 6 hEP-structures
1588	9.80093	5.08669	hEPSCs in 2D
1589	-5.22511	12.746	Day 5 hEP-structures
1590	1.98063	-0.174557	Day 5 hEP-structures
1591	-4.93272	12.4628	Day 6 hEP-structures
1592	0.86257	-2.51272	Day 5 hEP-structures
1593	3.48085	-1.10464	Day 5 hEP-structures
1594	-0.443827	-2.27683	Day 5 hEP-structures
1595	-1.06476	-0.841931	Day 5 hEP-structures
1596	2.2482	-1.68577	Day 5 hEP-structures
1597	1.81218	-0.983034	Day 5 hEP-structures
1598	0.0597022	12.6414	Day 6 hEP-structures
1599	-6.40499	10.9611	Day 6 hEP-structures
1600	4.81142	2.91759	Day 5 hEP-structures
1601	0.49555	-2.47364	Day 5 hEP-structures
1602	-3.57033	12.4426	Day 6 hEP-structures
1603	-1.81072	11.6714	Day 6 hEP-structures
1604	0.51244	11.7719	Day 6 hEP-structures
1605	-3.27783	12.6336	Day 6 hEP-structures
1606	4.97326	-0.00881822	Day 5 hEP-structures
1607	-1.18689	12.2711	Day 6 hEP-structures
1608	-2.01439	10.9212	Day 6 hEP-structures
1609	1.24266	0.732209	Day 5 hEP-structures
1610	0.0115644	-2.2119	Day 5 hEP-structures
1611	-6.22183	11.1388	Day 6 hEP-structures
1612	7.99238	5.00485	hEPSCs in 2D
1613	9.19477	5.33517	hEPSCs in 2D
1614	9.9408	4.18204	hEPSCs in 2D
1615	0.937114	-1.71579	Day 5 hEP-structures
1616	-3.10857	10.9997	Day 6 hEP-structures
1617	-0.787403	0.274548	Day 5 hEP-structures
1618	-0.93389	0.931798	Day 5 hEP-structures
1619	-1.86063	11.0523	Day 6 hEP-structures
1620	0.186305	13.5397	Day 6 hEP-structures
1621	-1.32718	-0.380493	Day 5 hEP-structures
1622	-4.9456	11.9283	Day 6 hEP-structures
1623	-5.15332	10.9312	Day 6 hEP-structures
1624	-1.98863	10.1221	Day 6 hEP-structures
1625	-4.18685	10.685	Day 6 hEP-structures
1626	0.470705	-1.68936	Day 5 hEP-structures
1627	-3.58801	10.9978	Day 6 hEP-structures
1628	1.61669	-0.651447	Day 5 hEP-structures
1629	-3.47491	10.8496	Day 6 hEP-structures
1630	1.40574	0.179161	Day 5 hEP-structures
1631	-0.83568	12.027	Day 6 hEP-structures
1632	2.16071	-1.56496	hEPSCs in 2D
1633	-1.03746	-0.804424	Day 5 hEP-structures
1634	-5.75313	11.5338	Day 5 hEP-structures
1635	-1.2581	-0.989092	Day 5 hEP-structures
1636	-4.1156	10.6762	Day 6 hEP-structures
1637	0.0359477	-2.14124	Day 5 hEP-structures
1638	5.23882	5.12053	Day 5 hEP-structures
1639	0.174287	1.00474	Day 5 hEP-structures
1640	1.39453	1.08764	Day 5 hEP-structures
1641	-5.10418	11.9703	Day 6 hEP-structures
1642	2.50471	0.0800596	Day 5 hEP-structures
1643	-5.08688	11.5755	Day 6 hEP-structures
1644	-4.25719	12.4701	Day 6 hEP-structures
1645	-1.08026	13.3865	Day 6 hEP-structures
1646	5.28061	0.433662	Day 5 hEP-structures
1647	4.5385	1.31542	Day 5 hEP-structures
1648	-6.43753	10.9467	Day 6 hEP-structures
1649	0.723314	7.81381	Day 6 hEP-structures
1650	-2.11281	0.368053	Day 5 hEP-structures
1651	-1.54651	0.213067	Day 5 hEP-structures
1652	3.8742	0.670831	Day 5 hEP-structures
1653	6.03419	11.187	Day 5 hEP-structures
1654	4.49815	0.782739	Day 5 hEP-structures
1655	-1.07855	-0.434504	Day 5 hEP-structures
1656	-0.119184	-0.402427	Day 5 hEP-structures
1657	-1.06694	10.9818	Day 6 hEP-structures
1658	-0.488779	14.2879	Day 6 hEP-structures
1659	-1.87453	13.4724	Day 6 hEP-structures
1660	-4.79987	10.7911	Day 6 hEP-structures
1661	-5.2317	11.1522	Day 6 hEP-structures
1662	3.60155	-0.477618	Day 5 hEP-structures
1663	-2.41823	0.0121502	Day 5 hEP-structures
1664	-0.105949	13.232	Day 5 hEP-structures
1665	-5.24505	12.4493	Day 6 hEP-structures
1666	4.03983	-0.350822	Day 5 hEP-structures
1667	4.63828	-0.0869492	Day 5 hEP-structures
1668	4.43837	4.57508	Day 6 hEP-structures
1669	5.90803	11.5512	Day 5 hEP-structures
1670	-6.37247	12.056	Day 6 hEP-structures
1671	-0.384652	13.0073	Day 6 hEP-structures
1672	0.307097	12.9602	Day 6 hEP-structures
1673	-3.41214	12.0457	Day 6 hEP-structures
1674	0.72583	1.48483	Day 5 hEP-structures
1675	4.43039	0.533799	Day 5 hEP-structures
1676	-3.56021	11.3069	Day 6 hEP-structures
1677	9.03692	4.32071	hEPSCs in 2D
1678	-5.53476	11.6286	Day 6 hEP-structures
1679	-3.38647	10.9362	Day 6 hEP-structures
1680	3.26833	0.529338	Day 5 hEP-structures
1681	-3.87924	10.3146	Day 6 hEP-structures
1682	1.9578	-0.579693	Day 5 hEP-structures
1683	-4.21939	10.6163	Day 6 hEP-structures
1684	4.26411	0.901912	Day 5 hEP-structures
1685	-1.78644	8.46522	Day 6 hEP-structures
1686	4.46295	-1.67286	Day 5 hEP-structures
1687	7.18659	5.26841	hEPSCs in 2D
1688	-0.876566	11.3837	Day 6 hEP-structures
1689	-3.77485	13.3751	Day 6 hEP-structures
1690	-1.49876	14.0458	Day 6 hEP-structures
1691	-4.16497	9.75411	Day 6 hEP-structures
1692	2.35401	-0.452769	Day 5 hEP-structures
1693	-0.120774	-1.31398	Day 5 hEP-structures
1694	-3.64128	11.2433	Day 6 hEP-structures
1695	3.60159	-1.01866	Day 5 hEP-structures
1696	-5.84357	12.4849	Day 6 hEP-structures
1697	-3.17256	9.49515	Day 6 hEP-structures
1698	2.37652	0.174902	Day 5 hEP-structures
1699	3.4473	3.02571	Day 5 hEP-structures
1700	-2.01454	13.7997	Day 6 hEP-structures
1701	0.504515	0.861561	Day 5 hEP-structures
1702	-4.56883	12.4782	Day 6 hEP-structures
1703	5.86395	5.6782	hEPSCs in 2D
1704	-3.42399	10.7105	Day 6 hEP-structures
1705	-4.83519	10.5302	Day 6 hEP-structures
1706	-2.43008	12.2686	Day 6 hEP-structures
1707	-4.19616	10.0156	Day 6 hEP-structures
1708	1.09664	-2.48493	Day 5 hEP-structures
1709	1.42104	-0.545847	Day 5 hEP-structures
1710	5.42053	5.16897	Day 6 hEP-structures
1711	-5.26097	11.4514	Day 6 hEP-structures
1712	-1.59697	1.2737	Day 5 hEP-structures
1713	-0.571435	1.95976	Day 5 hEP-structures
1714	1.64854	-1.30485	Day 5 hEP-structures
1715	-4.03492	13.2946	Day 6 hEP-structures
1716	-3.92941	10.7266	Day 6 hEP-structures
1717	8.02265	4.84528	hEPSCs in 2D
1718	-5.94216	10.595	Day 6 hEP-structures
1719	-2.53843	10.8735	Day 6 hEP-structures
1720	-6.87926	11.5386	Day 6 hEP-structures
1721	0.919084	-0.617881	Day 5 hEP-structures
1722	5.79322	0.466811	Day 5 hEP-structures
1723	0.264535	-1.09978	Day 5 hEP-structures
1724	0.0606807	-0.3914	Day 5 hEP-structures
1725	9.38542	4.70777	hEPSCs in 2D
1726	1.2003	-0.741295	Day 5 hEP-structures
1727	1.01139	-0.0827128	Day 5 hEP-structures
1728	2.8151	-3.12011	Day 5 hEP-structures
1729	-3.79862	10.5248	Day 6 hEP-structures
1730	2.3604	0.149501	Day 5 hEP-structures
1731	-2.64795	13.3359	Day 6 hEP-structures
1732	2.87833	-1.62901	Day 5 hEP-structures
1733	-5.76009	12.3099	Day 6 hEP-structures
1734	-4.05153	12.6577	Day 6 hEP-structures
1735	2.99204	0.0398012	Day 5 hEP-structures
1736	1.33819	-0.237583	Day 5 hEP-structures
1737	-3.57177	12.0557	Day 6 hEP-structures
1738	-6.63897	11.7036	Day 6 hEP-structures
1739	0.886065	1.69487	Day 5 hEP-structures
1740	3.19815	-0.837211	Day 5 hEP-structures
1741	-0.0463879	13.0019	Day 6 hEP-structures
1742	0.76053	1.43851	Day 5 hEP-structures
1743	-5.79863	12.3099	Day 6 hEP-structures
1744	2.2632	-0.491284	Day 5 hEP-structures
1745	-2.17638	-1.13768	Day 5 hEP-structures
1746	0.271414	1.20651	Day 5 hEP-structures
1747	5.17807	0.922066	Day 5 hEP-structures
1748	-3.68585	12.7892	Day 6 hEP-structures
1749	9.85413	4.20035	hEPSCs in 2D
1750	-3.69614	12.4092	Day 6 hEP-structures
1751	4.1763	4.54858	Day 6 hEP-structures
1752	7.37545	3.75944	hEPSCs in 2D
1753	-2.28388	0.3144	Day 5 hEP-structures
1754	-1.91759	11.4873	Day 6 hEP-structures
1755	5.35688	5.04791	Day 6 hEP-structures
1756	-2.78966	10.301	Day 6 hEP-structures
1757	2.57243	-3.20441	Day 5 hEP-structures
1758	-1.58685	0.896067	Day 5 hEP-structures
1759	7.32286	4.73447	hEPSCs in 2D
1760	0.17254	1.32471	Day 5 hEP-structures
1761	-4.77513	9.09442	Day 6 hEP-structures
1762	2.58976	-2.78214	Day 5 hEP-structures
1763	-2.38537	9.9688	Day 6 hEP-structures
1764	-4.76927	10.6145	Day 6 hEP-structures
1765	0.494265	1.17137	Day 5 hEP-structures
1766	-3.54647	11.4388	Day 6 hEP-structures
1767	-0.137621	-0.539528	Day 5 hEP-structures
1768	-4.53626	11.3012	Day 6 hEP-structures
1769	-3.44786	10.8048	Day 6 hEP-structures
1770	-5.57286	12.7637	Day 6 hEP-structures
1771	-2.55898	14.1963	Day 6 hEP-structures
1772	-0.191405	-0.116404	Day 5 hEP-structures
1773	7.70742	5.231	hEPSCs in 2D
1774	7.55657	5.69081	hEPSCs in 2D
1775	-2.25036	-0.290628	Day 5 hEP-structures
1776	-2.74549	12.2012	Day 6 hEP-structures
1777	-5.42251	11.6099	Day 6 hEP-structures
1778	-0.221067	14.3209	Day 6 hEP-structures
1779	2.38836	-2.02841	Day 5 hEP-structures
1780	-4.08301	11.6546	Day 6 hEP-structures
1781	2.67893	1.28753	Day 5 hEP-structures
1782	-1.76745	12.5891	Day 6 hEP-structures
1783	3.43037	1.00724	Day 5 hEP-structures
1784	-4.83713	12.2739	Day 5 hEP-structures
1785	2.17492	-0.549297	Day 5 hEP-structures
1786	-2.41716	9.99033	Day 6 hEP-structures
1787	2.74725	5.18786	Day 6 hEP-structures
1788	-0.00209369	0.529984	Day 5 hEP-structures
1789	1.28356	-2.75242	Day 5 hEP-structures
1790	-0.343434	0.516526	Day 5 hEP-structures
1791	-4.20152	10.0083	Day 6 hEP-structures
1792	-4.97094	11.4531	Day 6 hEP-structures
1793	0.0799626	13.3985	Day 6 hEP-structures
1794	-1.78534	0.476095	Day 5 hEP-structures
1795	-3.71107	10.3412	Day 6 hEP-structures
1796	-0.179693	12.2887	Day 6 hEP-structures
1797	-1.96173	0.0595084	Day 5 hEP-structures
1798	4.39489	-0.0779441	Day 5 hEP-structures
1799	3.12931	-3.5544	Day 5 hEP-structures
1800	-5.38248	10.8724	Day 6 hEP-structures
1801	0.77144	-0.926332	Day 5 hEP-structures
1802	-2.25055	-1.0218	Day 5 hEP-structures
1803	1.51991	-1.67049	Day 5 hEP-structures
1804	-0.143255	12.5365	Day 6 hEP-structures
1805	-1.59072	0.813514	Day 5 hEP-structures
1806	-2.26415	0.0887453	Day 5 hEP-structures
1807	2.95468	-1.44147	Day 5 hEP-structures
1808	-5.92221	10.8832	Day 6 hEP-structures
1809	4.74125	-0.0992539	Day 5 hEP-structures
1810	1.60172	10.4745	Day 6 hEP-structures
1811	-3.87451	12.1149	Day 6 hEP-structures
1812	-2.48369	13.2762	Day 6 hEP-structures
1813	-2.65376	10.2068	Day 5 hEP-structures
1814	1.25308	-1.48306	Day 5 hEP-structures
1815	0.603228	-0.803066	Day 5 hEP-structures
1816	4.71942	3.60401	Day 5 hEP-structures
1817	-4.56452	13.3907	Day 6 hEP-structures
1818	1.19446	-0.441509	Day 5 hEP-structures
1819	4.511	0.299182	Day 5 hEP-structures
1820	-1.45723	11.1972	Day 6 hEP-structures
1821	1.19972	0.217772	Day 5 hEP-structures
1822	-1.50023	-0.135977	Day 5 hEP-structures
1823	-0.978966	-0.881894	Day 5 hEP-structures
1824	6.65921	11.287	Day 5 hEP-structures
1825	-1.42048	8.10459	Day 6 hEP-structures
1826	-1.54225	11.468	Day 6 hEP-structures
1827	-0.153271	-0.937423	Day 5 hEP-structures
1828	-1.5389	10.21	Day 6 hEP-structures
1829	1.80245	10.4708	Day 6 hEP-structures
1830	-0.764933	14.4333	Day 6 hEP-structures
1831	-1.79151	-0.245014	Day 5 hEP-structures
1832	-4.61186	11.9742	Day 6 hEP-structures
1833	-5.58643	12.4681	Day 6 hEP-structures
1834	5.20211	0.815664	Day 5 hEP-structures
1835	-4.91524	10.0403	Day 6 hEP-structures
1836	-4.98066	12.1007	Day 6 hEP-structures
1837	-1.8614	-1.31303	Day 5 hEP-structures
1838	-5.10225	10.8033	Day 6 hEP-structures
1839	-2.22489	11.8307	Day 6 hEP-structures
1840	0.686555	-0.439653	Day 5 hEP-structures
1841	2.57748	-2.0202	Day 5 hEP-structures
1842	0.794618	-0.293419	Day 5 hEP-structures
1843	-6.09156	11.0956	Day 6 hEP-structures
1844	-0.962185	12.8477	Day 6 hEP-structures
1845	1.14193	0.947852	Day 5 hEP-structures
1846	-4.91831	11.0174	Day 6 hEP-structures
1847	-0.245795	0.289255	Day 5 hEP-structures
1848	-0.637334	11.6393	Day 6 hEP-structures
1849	-4.15569	13.1514	Day 6 hEP-structures
1850	-6.41291	11.2169	Day 6 hEP-structures
1851	-1.46697	14.2368	Day 6 hEP-structures
1852	2.96065	-0.478716	Day 5 hEP-structures
1853	-3.50712	9.16267	Day 6 hEP-structures
1854	8.54524	5.36813	hEPSCs in 2D
1855	-0.868658	11.7709	Day 6 hEP-structures
1856	3.17205	1.54409	Day 5 hEP-structures
1857	3.67246	0.0432391	Day 5 hEP-structures
1858	9.98261	4.29933	hEPSCs in 2D
1859	3.64052	0.712452	Day 5 hEP-structures
1860	3.36944	-0.505659	Day 5 hEP-structures
1861	10.191	5.72196	hEPSCs in 2D
1862	-0.385167	-1.38899	Day 5 hEP-structures
1863	2.93629	5.05114	Day 6 hEP-structures
1864	0.04408	-0.445462	Day 5 hEP-structures
1865	-5.3901	9.87308	Day 6 hEP-structures
1866	0.123084	-1.72609	Day 5 hEP-structures
1867	-1.35297	0.838852	Day 5 hEP-structures
1868	0.890797	0.20063	Day 5 hEP-structures
1869	7.35407	11.0433	Day 6 hEP-structures
1870	-5.77194	12.7869	Day 6 hEP-structures
1871	0.195187	14.0046	Day 6 hEP-structures
1872	2.73633	0.325861	Day 5 hEP-structures
1873	-2.89865	10.1961	Day 6 hEP-structures
1874	-2.35826	-0.820657	Day 5 hEP-structures
1875	-0.255294	13.3518	Day 6 hEP-structures
1876	2.77181	-3.195	Day 5 hEP-structures
1877	-1.57138	9.40776	Day 6 hEP-structures
1878	-5.15875	13.2793	Day 6 hEP-structures
1879	-0.34487	-1.52455	Day 5 hEP-structures
1880	-4.87965	11.1272	Day 6 hEP-structures
1881	-3.18375	10.72	Day 6 hEP-structures
1882	2.26721	-1.41485	Day 5 hEP-structures
1883	6.31984	5.41344	hEPSCs in 2D
1884	-2.24571	12.8598	Day 6 hEP-structures
1885	-5.44807	10.0204	Day 6 hEP-structures
1886	-0.25525	-0.170241	Day 5 hEP-structures
1887	3.11953	-2.1665	Day 5 hEP-structures
1888	-2.34456	13.7664	Day 6 hEP-structures
1889	-1.30046	12.4915	Day 6 hEP-structures
1890	-1.55259	12.2454	Day 6 hEP-structures
1891	3.94877	0.389434	Day 5 hEP-structures
1892	1.16779	-0.37025	Day 5 hEP-structures
1893	-6.41281	11.4352	Day 6 hEP-structures
1894	-3.08054	9.49354	Day 6 hEP-structures
1895	-0.419351	12.4084	Day 6 hEP-structures
1896	10.4792	5.19366	hEPSCs in 2D
1897	6.13003	5.37299	hEPSCs in 2D
1898	-1.76656	10.195	Day 6 hEP-structures
1899	5.1073	-0.154546	Day 5 hEP-structures
1900	-3.72147	13.7835	Day 6 hEP-structures
1901	-1.21043	10.5422	Day 6 hEP-structures
1902	-0.777799	13.1081	Day 6 hEP-structures
1903	1.83624	10.305	Day 6 hEP-structures
1904	4.81425	0.179128	Day 5 hEP-structures
1905	0.525371	-1.28177	Day 5 hEP-structures
1906	-2.98011	13.3172	Day 6 hEP-structures
1907	-4.88501	13.3196	Day 6 hEP-structures
1908	6.3958	11.1733	Day 5 hEP-structures
1909	-2.99233	11.5587	Day 6 hEP-structures
1910	-0.469008	0.130605	Day 5 hEP-structures
1911	-1.26425	-2.32888	Day 5 hEP-structures
1912	1.7289	-2.5446	Day 5 hEP-structures
1913	-5.67561	12.6668	Day 5 hEP-structures
1914	-5.19061	12.5396	Day 6 hEP-structures
1915	-1.90552	13.9012	Day 6 hEP-structures
1916	5.71063	5.64971	Day 5 hEP-structures
1917	-2.20223	9.95409	Day 6 hEP-structures
1918	1.36976	7.38732	Day 6 hEP-structures
1919	-2.11462	10.8029	Day 6 hEP-structures
1920	5.63947	1.04876	Day 5 hEP-structures
1921	-0.201207	11.5103	Day 6 hEP-structures
1922	1.33208	-0.591385	Day 5 hEP-structures
1923	-2.20413	13.4734	Day 6 hEP-structures
1924	-3.83954	13.8313	Day 6 hEP-structures
1925	-2.33297	10.6847	Day 6 hEP-structures
1926	0.829737	-0.935351	Day 5 hEP-structures
1927	0.582067	-2.92004	Day 5 hEP-structures
1928	-4.64552	11.351	Day 6 hEP-structures
1929	1.63886	-2.66814	Day 5 hEP-structures
1930	4.72384	4.04435	Day 5 hEP-structures
1931	5.9639	11.3291	Day 5 hEP-structures
1932	2.61833	0.129668	Day 5 hEP-structures
1933	2.23299	0.932439	Day 5 hEP-structures
1934	7.60614	5.25459	hEPSCs in 2D
1935	-5.85297	12.0127	Day 6 hEP-structures
1936	-2.44691	9.99897	Day 6 hEP-structures
1937	-2.78469	13.9914	Day 6 hEP-structures
1938	-3.17453	10.59	Day 6 hEP-structures
1939	-3.97758	13.289	Day 6 hEP-structures
1940	1.59269	-0.0655198	Day 5 hEP-structures
1941	2.5909	-3.36626	Day 5 hEP-structures
1942	-5.22688	12.1457	Day 6 hEP-structures
1943	-2.03979	13.293	Day 6 hEP-structures
1944	6.01161	0.815908	Day 5 hEP-structures
1945	-3.74746	14.0191	Day 6 hEP-structures
1946	-5.25221	12.7268	Day 6 hEP-structures
1947	-2.52541	-1.65369	Day 5 hEP-structures
1948	5.01882	1.52218	Day 5 hEP-structures
1949	-5.60647	12.2434	Day 6 hEP-structures
1950	-3.07189	9.28923	Day 6 hEP-structures
1951	-1.0246	0.780419	Day 5 hEP-structures
1952	0.686829	-0.107968	Day 5 hEP-structures
1953	-5.05158	12.7367	Day 6 hEP-structures
1954	3.46516	-1.33346	Day 5 hEP-structures
1955	0.973536	-0.184294	Day 5 hEP-structures
1956	2.56572	-3.00989	Day 5 hEP-structures
1957	-5.17706	12.2177	Day 6 hEP-structures
1958	-4.47487	11.5607	Day 6 hEP-structures
1959	2.46182	-0.831421	Day 5 hEP-structures
1960	-1.19323	-2.20437	Day 5 hEP-structures
1961	-6.07172	10.6044	Day 6 hEP-structures
1962	-6.53039	11.5386	Day 6 hEP-structures
1963	0.313565	-1.59115	Day 5 hEP-structures
1964	2.67427	0.12049	Day 5 hEP-structures
1965	-5.87453	11.0154	Day 6 hEP-structures
1966	-3.24742	9.75702	Day 6 hEP-structures
1967	1.29956	-1.42496	Day 5 hEP-structures
1968	-6.11891	11.6737	Day 6 hEP-structures
1969	3.79026	0.656339	Day 5 hEP-structures
1970	9.57099	4.67673	hEPSCs in 2D
1971	4.36359	-0.487213	Day 5 hEP-structures
1972	-0.549778	11.7702	Day 6 hEP-structures
1973	0.6335	-0.247882	Day 5 hEP-structures
1974	-1.36022	-1.06875	Day 5 hEP-structures
1975	-0.173092	13.4821	Day 6 hEP-structures
1976	2.35666	-0.951058	Day 5 hEP-structures
1977	4.60909	0.46466	Day 5 hEP-structures
1978	-1.80172	-0.00375103	Day 5 hEP-structures
1979	-4.60803	12.4182	Day 6 hEP-structures
1980	-0.711485	14.3358	Day 6 hEP-structures
1981	6.43042	11.4414	Day 5 hEP-structures
1982	-2.87193	9.85235	Day 6 hEP-structures
1983	-2.77048	10.7288	Day 6 hEP-structures
1984	-3.71736	10.0098	Day 6 hEP-structures
1985	-2.67377	10.7233	Day 6 hEP-structures
1986	-3.99684	10.5706	Day 6 hEP-structures
1987	-2.25117	-0.805077	Day 5 hEP-structures
1988	3.38547	-1.07771	Day 5 hEP-structures
1989	-1.71057	-1.61329	Day 5 hEP-structures
1990	-0.889769	0.506058	Day 5 hEP-structures
1991	-4.14744	11.0358	Day 6 hEP-structures
1992	-4.19169	9.88446	Day 6 hEP-structures
1993	-1.9298	11.1571	Day 6 hEP-structures
1994	-4.41435	11.4294	Day 6 hEP-structures
1995	-2.86196	11.9525	Day 6 hEP-structures
1996	-1.57088	10.4981	Day 6 hEP-structures
1997	-0.511393	-0.207573	Day 5 hEP-structures
1998	2.90444	-1.99371	Day 5 hEP-structures
[truncated: 2,841 more rows]

## Sheet: Fig. 5b
	UMAP_1	UMAP_2	lineage
0	-5.91477	12.4162	Undefined
1	-5.44744	11.4883	Undefined
2	-4.08768	10.1588	Undefined
3	-3.84393	10.5701	Undefined
4	-5.15737	11.5049	Undefined
5	0.250431	12.2944	D6 ELCs
6	5.06513	0.503187	Undefined
7	-0.83248	0.637938	Undefined
8	-3.86163	13.4653	Undefined
9	-2.94316	10.9374	Undefined
10	2.58292	-0.360602	Undefined
11	-1.73019	10.9784	Undefined
12	-2.14682	-1.91271	D5 HLCs
13	-0.174048	-0.442377	Undefined
14	0.56724	12.2857	Undefined
15	-5.9808	12.6228	Undefined
16	-0.937464	0.880888	Undefined
17	1.29645	-0.839191	Undefined
18	-2.00087	-0.644053	Undefined
19	2.99207	-0.75379	Undefined
20	-6.38787	11.1256	D5 ELCs
21	4.91322	0.977147	Undefined
22	-0.941543	-0.00737899	Undefined
23	-2.357	11.7675	Undefined
24	0.938183	0.288082	Undefined
25	4.95045	1.54718	Undefined
26	-1.21144	7.96729	D6 HLCs
27	-0.413452	-1.96954	D5 HLCs
28	-6.54287	11.6632	D6 HLCs
29	-2.08391	0.605017	Undefined
30	9.82936	3.98409	2D EPSCs
31	3.07413	-0.24746	Undefined
32	-1.95222	11.2393	Undefined
33	-3.48571	10.95	Undefined
34	9.62451	4.2143	2D EPSCs
35	5.02386	0.294567	Undefined
36	3.94393	0.132685	Undefined
37	-0.444048	14.6085	D6 HLCs
38	7.70331	5.34631	2D EPSCs
39	-0.912989	1.921	Undefined
40	-3.59954	11.0392	D6 ELCs
41	-5.75806	10.2048	D6 HLCs
42	-2.34797	14.043	Undefined
43	7.75761	5.41875	2D EPSCs
44	3.28339	-1.30757	Undefined
45	-1.61803	-0.180124	D5 HLCs
46	2.52393	-3.05118	Undefined
47	-5.14241	12.5029	Undefined
48	3.09187	-2.00745	Undefined
49	-4.61911	11.46	Undefined
50	-4.57165	11.4818	Undefined
51	1.49828	-1.29918	D5 HLCs
52	-3.94379	10.5024	Undefined
53	-4.50444	11.4818	D6 ELCs
54	-2.54272	12.2514	Undefined
55	3.35075	-0.228331	D5 HLCs
56	0.205367	14.0459	D6 ELCs
57	-1.34374	0.656181	Undefined
58	-5.87645	10.0627	D6 HLCs
59	-3.52625	9.96985	Undefined
60	-2.20723	13.3334	Undefined
61	-0.436779	-0.0698882	Undefined
62	-4.01895	10.8007	Undefined
63	-4.4143	13.2909	Undefined
64	-2.55067	12.2704	D6 HLCs
65	2.63511	-2.0995	Undefined
66	1.75511	-3.08501	Undefined
67	-6.19734	10.6985	Undefined
68	-5.90674	12.5656	Undefined
69	-1.91595	-1.08309	2D EPSCs
70	0.889289	-0.112731	D5 HLCs
71	-3.20574	12.7436	Undefined
72	4.33623	3.20008	Undefined
73	-4.43994	10.3172	Undefined
74	-0.901377	0.34629	Undefined
75	-2.96784	9.42638	Undefined
76	0.943816	0.215556	Undefined
77	-0.261063	-1.43153	Undefined
78	-2.8207	12.317	D6 HLCs
79	1.8391	-1.29272	D5 ELCs
80	-4.04455	10.685	D6 HLCs
81	2.35446	-2.62361	Undefined
82	2.20342	0.493763	D5 TLCs
83	9.0665	5.31422	2D EPSCs
84	5.87621	5.7219	Undefined
85	-2.65724	10.1073	D6 HLCs
86	7.84347	5.21551	2D EPSCs
87	3.49568	-0.171103	Undefined
88	3.1329	0.510924	Undefined
89	-0.238664	14.0241	Undefined
90	-5.6605	11.5701	Undefined
91	10.0342	4.45374	2D EPSCs
92	-2.2116	-0.149542	Undefined
93	3.14047	-1.45738	D5 HLCs
94	2.72726	-2.05607	Undefined
95	0.507924	12.0668	D6 HLCs
96	-1.62972	0.116412	Undefined
97	-4.61477	10.3919	Undefined
98	2.222	-0.488554	Undefined
99	-0.244671	10.1754	D6 ELCs
100	-0.529071	0.559018	Undefined
101	-6.88704	11.2351	Undefined
102	3.34092	0.348722	Undefined
103	0.700221	0.514349	Undefined
104	6.08774	11.3021	D5 TLCs
105	1.32858	0.0505709	Undefined
106	1.20311	-1.58079	D5 HLCs
107	-3.89741	10.6704	Undefined
108	8.23718	4.96806	2D EPSCs
109	0.155825	13.5151	Undefined
110	-2.56596	13.4363	Undefined
111	-1.00606	13.8387	Undefined
112	-1.5727	8.33049	D5 HLCs
113	8.6534	4.76892	2D EPSCs
114	2.7134	-3.45454	Undefined
115	-6.73042	11.2382	Undefined
116	0.736795	-0.264513	Undefined
117	5.5035	0.423981	D5 ELCs
118	-0.127335	11.9575	Undefined
119	-2.83272	9.53999	D6 HLCs
120	-1.8683	13.2615	Undefined
121	4.36002	-1.55382	Undefined
122	-4.87688	10.2366	D6 ELCs
123	-1.53739	-1.10382	Undefined
124	-5.22912	13.0083	D6 HLCs
125	-3.44973	11.0318	Undefined
126	-3.91722	10.2514	Undefined
127	4.71932	0.729718	D5 HLCs
128	-3.08559	10.8635	Undefined
129	4.6082	-0.320811	Undefined
130	-0.516552	12.4577	Undefined
131	2.91156	-3.21189	D5 HLCs
132	-0.437148	11.7856	Undefined
133	9.59327	4.40116	2D EPSCs
134	-1.51153	13.498	Undefined
135	-5.11572	10.4426	Undefined
136	-4.61827	13.7451	Undefined
137	-0.764039	-2.21678	D5 HLCs
138	-2.47937	12.029	Undefined
139	9.4339	3.90578	2D EPSCs
140	-2.69204	12.7325	D6 ELCs
141	3.2239	-3.19001	D5 ELCs
142	5.18409	0.0848295	Undefined
143	-3.51136	11.6437	Undefined
144	0.377683	13.0357	Undefined
145	3.008	-2.7318	D5 HLCs
146	-3.31513	10.6978	Undefined
147	6.64269	11.2275	D5 TLCs
148	-4.58849	10.3469	D6 HLCs
149	3.06444	-3.35403	D5 HLCs
150	-0.0977422	-1.02219	Undefined
151	5.16856	0.219749	Undefined
152	-1.10988	11.3933	D6 HLCs
153	-3.15329	13.2691	D6 TLCs
154	5.03672	-0.826621	D5 HLCs
155	9.29395	4.03345	2D EPSCs
156	-2.72388	13.6086	Undefined
157	-5.212	12.0229	D5 HLCs
158	-5.50501	11.5618	Undefined
159	-6.67399	10.7145	Undefined
160	4.7522	2.59255	D5 ELCs
161	-6.02616	10.7216	Undefined
162	-4.11383	10.2151	D6 HLCs
163	0.0243507	-1.5684	Undefined
164	10.3336	5.73438	2D EPSCs
165	-0.238291	1.06917	Undefined
166	1.66209	-2.37052	Undefined
167	-0.919029	13.1382	D6 HLCs
168	2.14086	0.848911	Undefined
169	2.03442	1.49762	Undefined
170	2.1873	0.299982	Undefined
171	-1.119	10.8653	Undefined
172	-3.04405	9.53684	D6 HLCs
173	-1.49606	11.3887	D6 HLCs
174	-0.774488	-2.37859	D5 HLCs
175	1.19606	0.277383	D5 HLCs
176	-4.32221	11.4252	Undefined
177	1.1723	1.40014	Undefined
178	-6.19584	11.3153	Undefined
179	-1.24762	13.3145	Undefined
180	-3.96808	11.1095	D6 ELCs
181	-1.29805	-0.0716752	Undefined
182	-3.14216	13.2765	D6 HLCs
183	-1.85673	10.6628	Undefined
184	1.08707	7.6038	D6 HLCs
185	-5.69892	11.6673	Undefined
186	4.04958	0.552409	Undefined
187	7.41028	5.6886	2D EPSCs
188	-2.37981	-0.87267	Undefined
189	-3.70905	11.7216	Undefined
190	0.94149	-1.06913	D5 HLCs
191	2.9686	-3.51555	Undefined
192	-3.94503	11.8388	Undefined
193	2.46061	-1.63938	Undefined
194	0.0352351	-0.338529	Undefined
195	-2.71688	11.5324	Undefined
196	-2.16855	11.4635	Undefined
197	2.76692	-0.716972	D5 HLCs
198	4.88452	0.346804	Undefined
199	-5.14368	12.2875	Undefined
200	9.11449	4.98045	2D EPSCs
201	-2.2882	9.49081	D6 TLCs
202	4.68494	0.219731	Undefined
203	-4.36096	10.914	D6 HLCs
204	-1.72747	13.7726	Undefined
205	5.34943	0.411758	Undefined
206	4.49554	3.79366	Undefined
207	-5.37277	12.769	Undefined
208	-4.39302	13.1152	Undefined
209	1.69812	-2.17223	Undefined
210	10.1635	4.3222	2D EPSCs
211	-3.23606	11.9658	D6 HLCs
212	-3.1815	14.0286	Undefined
213	0.0606461	-0.804677	Undefined
214	-1.7093	11.3265	Undefined
215	-0.311795	-1.41827	Undefined
216	-1.57908	13.1119	D6 HLCs
217	-5.28592	12.9253	Undefined
218	0.234936	-1.33902	Undefined
219	-0.384488	14.3063	D6 HLCs
220	-1.43694	-0.439252	D5 ELCs
221	-0.951422	10.6113	D6 HLCs
222	-0.125154	0.0177886	Undefined
223	1.79206	-1.10754	D5 ELCs
224	0.909802	-0.340076	Undefined
225	-1.95652	-2.0249	D5 HLCs
226	2.09409	0.184784	Undefined
227	-4.55287	10.8233	Undefined
228	-0.785759	9.74019	D6 HLCs
229	-2.99593	10.2124	Undefined
230	4.80911	3.6586	Undefined
231	0.0329766	11.9916	Undefined
232	-0.959406	12.7011	D6 HLCs
233	-1.34163	1.32557	D5 ELCs
234	10.1439	4.93342	2D EPSCs
235	10.3962	5.83401	D5 ELCs
236	0.187228	13.467	Undefined
237	-0.50364	14.5508	Undefined
238	7.34978	5.41484	2D EPSCs
239	-2.00651	0.547305	Undefined
240	-0.00909359	1.25775	Undefined
241	0.482108	0.589415	Undefined
242	-4.40497	10.6213	Undefined
243	5.38099	0.295262	Undefined
244	-1.43136	12.5495	Undefined
245	3.98953	-2.62676	Undefined
246	-4.51561	9.25502	Undefined
247	4.43004	0.829367	Undefined
248	-2.67216	11.7952	Undefined
249	1.1187	0.729346	Undefined
250	3.38378	-0.107654	Undefined
251	-2.43872	-1.115	D5 HLCs
252	-5.55178	10.6091	Undefined
253	-3.52899	11.7976	D6 HLCs
254	-6.3071	11.3582	D6 HLCs
255	-0.116672	13.8475	D6 TLCs
256	-0.257803	13.1651	D6 HLCs
257	5.06741	0.404892	D5 HLCs
258	7.88124	5.60617	2D EPSCs
259	3.06103	0.489618	Undefined
260	-0.300962	11.9902	D6 HLCs
261	-4.20355	11.3944	D6 ELCs
262	3.18765	1.14099	Undefined
263	5.27252	-0.294353	Undefined
264	-5.34285	10.7329	Undefined
265	5.39595	0.882607	Undefined
266	-3.80076	9.51292	Undefined
267	-0.402791	14.2116	D6 HLCs
268	-4.57942	12.7346	Undefined
269	2.8337	-0.577474	Undefined
270	-4.4948	10.2278	Undefined
271	2.73327	-3.28181	D5 HLCs
272	4.95546	-0.458507	Undefined
273	-2.69545	10.1832	Undefined
274	-1.76905	10.2734	Undefined
275	-2.30107	11.5192	Undefined
276	-5.95119	10.5133	Undefined
277	-1.37327	11.2929	Undefined
278	3.76799	-2.16367	D5 ELCs
279	-4.18269	9.74009	Undefined
280	9.3563	5.0775	2D EPSCs
281	1.13548	-0.327162	Undefined
282	-6.60408	10.7189	D6 HLCs
283	4.15773	-2.2363	Undefined
284	9.98554	4.13353	2D EPSCs
285	-4.36937	9.57553	D6 HLCs
286	1.45489	0.242149	Undefined
287	-6.10442	10.9842	Undefined
288	-3.64704	11.232	Undefined
289	3.73307	-1.08195	Undefined
290	-0.449147	12.173	D6 HLCs
291	-5.5825	11.2885	Undefined
292	-5.53513	12.6623	Undefined
293	0.818729	-1.79973	Undefined
294	-3.58498	10.794	Undefined
295	2.49892	-3.52901	D5 HLCs
296	-4.64845	13.0793	Undefined
297	-3.18174	13.6976	D6 HLCs
298	1.1543	-0.238074	D5 ELCs
299	5.23469	1.24024	Undefined
300	4.21202	0.847318	D5 ELCs
301	3.36331	-1.42197	Undefined
302	-4.67042	11.6307	D5 HLCs
303	-1.09892	0.314708	Undefined
304	4.10718	3.62835	D5 TLCs
305	-3.93343	9.74188	D6 HLCs
306	-3.0678	10.4762	Undefined
307	-0.584999	14.265	D6 HLCs
308	3.97098	-0.191884	D5 ELCs
309	1.56495	-0.779026	Undefined
310	1.03655	-0.707716	D5 HLCs
311	-0.70978	13.7813	D6 HLCs
312	5.54462	5.46033	Undefined
313	1.0471	-0.49279	D5 HLCs
314	-3.58788	9.50042	D6 HLCs
315	-1.96129	11.2351	Undefined
316	4.33765	3.52596	D5 HLCs
317	-0.541125	-1.35044	D5 ELCs
318	4.38898	3.86164	Undefined
319	-4.52782	10.7375	Undefined
320	-2.23065	11.9404	Undefined
321	2.93432	-3.17571	D5 HLCs
322	-6.22026	10.4495	D6 HLCs
323	1.89247	0.748884	Undefined
324	5.79965	11.1521	D5 HLCs
325	-3.71446	9.81829	Undefined
326	-2.29871	0.588862	Undefined
327	-6.23463	11.4248	D6 HLCs
328	0.209784	0.168251	Undefined
329	8.0398	5.1923	2D EPSCs
330	2.12466	1.3591	Undefined
331	4.71651	0.704105	Undefined
332	0.283728	0.699765	Undefined
333	2.75448	-2.73435	D5 ELCs
334	2.89476	-1.36427	Undefined
335	-2.83183	10.6325	Undefined
336	-2.56629	10.5995	D6 ELCs
337	3.73224	1.4639	Undefined
338	0.970174	0.344412	Undefined
339	4.39989	4.06732	Undefined
340	-5.48489	12.0759	D6 ELCs
341	-1.19919	12.9237	D6 HLCs
342	-1.83118	11.6674	Undefined
343	-0.961168	10.9476	Undefined
344	-0.184107	-0.36652	Undefined
345	7.49264	3.60645	2D EPSCs
346	-3.41874	12.118	Undefined
347	2.09543	1.12375	Undefined
348	-2.47728	12.0727	Undefined
349	-6.2157	11.2527	Undefined
350	-4.49324	9.56823	Undefined
351	5.27791	-0.00217146	D5 ELCs
352	-2.94242	12.9	D6 HLCs
353	0.429529	11.1236	D6 HLCs
354	-5.52149	10.6109	Undefined
355	-1.0492	-2.07324	D5 HLCs
356	-6.75704	10.1344	Undefined
357	-3.58187	10.6609	Undefined
358	6.148	5.32374	2D EPSCs
359	5.29259	0.017718	Undefined
360	6.88919	5.05305	2D EPSCs
361	-1.20393	0.430047	Undefined
362	-1.57786	12.0052	Undefined
363	-3.70268	13.5254	Undefined
364	-3.88632	10.6846	Undefined
365	4.53475	0.9516	Undefined
366	-2.2165	-1.60599	Undefined
367	-0.143628	12.0946	Undefined
368	0.624326	0.633704	Undefined
369	-4.69324	12.859	Undefined
370	5.32709	1.29114	D5 ELCs
371	1.90309	-1.96627	Undefined
372	9.96607	5.63567	2D EPSCs
373	-3.0788	10.0818	D6 HLCs
374	0.961679	-0.801523	D5 HLCs
375	-3.52003	12.0832	Undefined
376	4.11243	0.789294	Undefined
377	0.441012	-1.39649	Undefined
378	3.17602	0.866611	D5 HLCs
379	3.30584	0.200438	D5 HLCs
380	-3.69095	11.2223	Undefined
381	5.56943	0.127004	Undefined
382	2.01874	-0.410851	Undefined
383	0.424043	-1.26937	Undefined
384	0.452742	-0.00280617	D5 HLCs
385	-1.0738	12.3566	D6 HLCs
386	9.80258	4.99582	2D EPSCs
387	9.5047	3.89559	2D EPSCs
388	1.01698	1.76141	Undefined
389	-2.87645	13.0101	Undefined
390	1.85658	-1.92224	Undefined
391	2.2504	-1.81647	Undefined
392	-5.37704	12.174	Undefined
393	-3.95753	11.523	D6 HLCs
394	3.68531	0.768235	Undefined
395	3.41293	-1.70731	D5 HLCs
396	3.40736	-0.619256	Undefined
397	-1.12573	11.1992	D6 HLCs
398	6.16291	5.4087	2D EPSCs
399	1.35889	0.786719	Undefined
400	0.473503	0.0499699	Undefined
401	1.24343	-2.68225	D5 HLCs
402	-2.29992	-0.448374	2D EPSCs
403	-1.29702	11.6902	2D EPSCs
404	4.80717	3.37622	Undefined
405	1.79493	-2.6784	D5 HLCs
406	4.31768	-2.19165	Undefined
407	4.20188	3.94446	D5 HLCs
408	0.446009	-1.65754	Undefined
409	2.70251	-2.17852	D5 ELCs
410	-1.57603	12.1738	D6 HLCs
411	1.54336	-2.73557	D5 HLCs
412	4.1306	3.61227	D5 HLCs
413	0.301889	-1.18319	Undefined
414	-2.12713	0.61631	Undefined
415	-1.49877	11.4565	D5 HLCs
416	-3.21038	11.1505	Undefined
417	-4.35151	9.8916	D6 HLCs
418	-0.499385	10.8124	Undefined
419	-4.85557	9.98388	D6 HLCs
420	3.23464	-1.10037	D5 HLCs
421	1.06194	1.02427	Undefined
422	-2.13376	12.0192	Undefined
423	-1.40741	9.76408	D6 ELCs
424	0.369435	-0.721556	Undefined
425	1.37197	-2.76038	D5 ELCs
426	-6.01183	10.7469	D6 HLCs
427	-0.580821	-2.55855	D5 HLCs
428	5.98602	0.750935	Undefined
429	-2.71486	12.8041	Undefined
430	1.63525	-2.39849	D5 HLCs
431	1.82418	1.35517	D5 ELCs
432	-4.63334	13.0235	Undefined
433	2.775	-1.12167	Undefined
434	6.86541	11.1444	D6 TLCs
435	-1.49738	-0.363358	Undefined
436	3.35234	-2.76136	D5 HLCs
437	1.44986	1.6251	Undefined
438	2.55074	-2.88221	D5 HLCs
439	-3.6838	13.1988	Undefined
440	-5.54013	12.3628	D6 HLCs
441	1.54697	1.26743	Undefined
442	3.42361	0.89747	D5 ELCs
443	7.36681	3.76605	2D EPSCs
444	-2.79058	12.745	D6 TLCs
445	-1.22531	11.7576	D6 HLCs
446	-4.34959	11.8669	Undefined
447	1.07591	0.393603	Undefined
448	-6.44808	12.0176	D6 HLCs
449	-1.94855	-0.662587	Undefined
450	0.89162	0.990273	Undefined
451	-1.0448	10.6503	Undefined
452	-1.85031	-1.50901	Undefined
453	-4.66	11.5942	D6 HLCs
454	5.81116	0.280011	Undefined
455	2.36929	-2.02021	Undefined
456	-0.461654	0.712386	Undefined
457	0.344516	1.10641	Undefined
458	-2.25745	-0.356239	Undefined
459	-2.27376	-0.476048	Undefined
460	9.56656	4.43511	2D EPSCs
461	0.336402	0.572885	Undefined
462	0.222791	1.52561	Undefined
463	-5.48037	12.9291	Undefined
464	3.41421	-0.13951	Undefined
465	2.3118	-2.69222	D5 ELCs
466	2.32964	0.149349	Undefined
467	-4.20693	11.4296	D6 ELCs
468	1.77957	-1.62002	2D EPSCs
469	0.152159	-1.77676	Undefined
470	-3.0584	10.9046	Undefined
471	-4.07986	12.8251	Undefined
472	0.147633	-0.995857	Undefined
473	2.22325	-0.310774	Undefined
474	-1.53577	11.8028	Undefined
475	-2.25631	12.2807	Undefined
476	0.975217	-1.08976	D5 ELCs
477	-5.5021	11.5854	D5 HLCs
478	-0.339732	-1.43619	Undefined
479	5.19628	4.95105	D5 ELCs
480	-2.15072	0.425708	D5 HLCs
481	-3.98608	9.32635	D6 HLCs
482	2.64056	-3.37217	Undefined
483	5.56163	7.02481	2D EPSCs
484	-4.02327	10.7048	Undefined
485	-4.54223	10.0377	D6 TLCs
486	-3.82376	11.1614	Undefined
487	-4.36501	9.64227	D6 HLCs
488	-1.57994	8.28732	D6 HLCs
489	0.397295	1.80484	Undefined
490	4.05284	3.37061	D5 ELCs
491	-3.41276	10.7722	Undefined
492	1.91716	-2.82581	Undefined
493	0.275941	-1.91461	D5 ELCs
494	-1.49189	12.0222	D6 HLCs
495	-1.72218	-1.95618	D5 HLCs
496	1.17967	-0.553518	Undefined
497	-5.95941	11.5887	D6 HLCs
498	8.97841	5.55267	2D EPSCs
499	-4.63738	12.6225	D6 ELCs
500	-5.98498	11.6331	D6 HLCs
501	-1.90915	12.884	Undefined
502	-3.81295	13.7868	Undefined
503	-2.77147	11.3794	D6 HLCs
504	-4.20714	11.2701	Undefined
505	-2.62057	11.1542	Undefined
506	-0.15658	-0.0818263	D5 ELCs
507	2.04427	1.19418	Undefined
508	-4.01104	10.3735	D6 ELCs
509	-1.54928	10.3194	Undefined
510	0.0927699	13.4858	D6 TLCs
511	-4.54406	13.7579	Undefined
512	-1.65543	11.4209	Undefined
513	-0.462429	13.4345	Undefined
514	-2.43309	13.0324	D6 HLCs
515	-2.80779	9.96138	Undefined
516	4.96963	0.0118761	Undefined
517	-1.76729	12.6615	Undefined
518	-2.10025	12.2008	D6 HLCs
519	-1.25419	-0.229096	Undefined
520	-3.86474	9.63491	Undefined
521	9.97225	4.04134	2D EPSCs
522	-6.16874	11.8879	Undefined
523	-1.19673	-0.623396	D5 HLCs
524	-3.24847	11.4495	Undefined
525	0.136975	14.0546	D6 TLCs
526	4.77853	0.431213	Undefined
527	-3.06119	10.7218	Undefined
528	-1.97668	11.7618	Undefined
529	-2.07859	12.1482	D6 ELCs
530	-3.68502	13.7555	Undefined
531	-3.07823	9.26884	Undefined
532	-4.42174	11.7658	Undefined
533	0.0628086	0.807696	Undefined
534	5.71588	0.941676	D5 HLCs
535	-0.623526	-0.448564	D5 ELCs
536	5.0305	4.73727	Undefined
537	-2.40849	-0.124377	D5 HLCs
538	1.42956	-0.348144	D5 ELCs
539	-2.71111	12.7525	2D EPSCs
540	-0.424906	-0.319829	Undefined
541	0.124378	-1.28964	Undefined
542	-4.00352	13.42	Undefined
543	-3.02207	10.0861	Undefined
544	8.28062	4.99196	2D EPSCs
545	0.405703	-0.0121233	Undefined
546	-6.40805	10.9154	Undefined
547	-1.2443	14.3076	Undefined
548	7.68819	5.43119	2D EPSCs
549	2.61808	0.094594	Undefined
550	-0.709563	1.95086	Undefined
551	5.84571	11.6127	D5 TLCs
552	-4.79785	11.8315	Undefined
553	-4.39636	11.05	Undefined
554	3.60008	1.56612	Undefined
555	-3.564	11.4048	Undefined
556	-0.520731	14.5525	Undefined
557	5.4117	4.89393	Undefined
558	3.31823	-3.1767	D5 HLCs
559	2.28124	-2.8959	D5 ELCs
560	-0.249701	12.9371	D6 HLCs
561	5.07539	4.8322	Undefined
562	-4.84301	13.0723	Undefined
563	-4.56141	12.3938	D6 HLCs
564	-5.22689	11.3187	Undefined
565	0.367236	1.75792	Undefined
566	-4.00145	10.532	D6 ELCs
567	-4.23682	11.5599	Undefined
568	0.443725	11.5691	Undefined
569	2.70742	-3.6626	D5 HLCs
570	-2.3543	9.53379	D5 HLCs
571	-3.6743	9.65789	Undefined
572	-4.87584	11.5918	Undefined
573	-1.94101	13.0616	Undefined
574	1.87529	1.03144	Undefined
575	-0.10018	-0.156062	Undefined
576	-3.96331	11.5192	Undefined
577	-0.284636	-2.57158	Undefined
578	-0.30328	-2.61521	D5 HLCs
579	4.70447	2.94744	D5 HLCs
580	2.72213	-2.64158	D5 HLCs
581	-1.11315	1.08301	D5 ELCs
582	1.76373	-1.03503	Undefined
583	4.80873	3.57098	Undefined
584	1.34064	0.774941	Undefined
585	-4.83547	12.0953	D6 ELCs
586	3.19474	-0.14197	D5 HLCs
587	-5.45512	12.9582	Undefined
588	-5.22561	10.4378	D6 HLCs
589	2.23937	-1.39286	Undefined
590	2.83381	-1.44356	D5 ELCs
591	6.8497	11.1759	D5 TLCs
592	-4.36129	12.0448	D6 HLCs
593	-1.67142	0.206685	Undefined
594	-3.61059	11.2205	Undefined
595	-0.45959	-0.79346	Undefined
596	9.86834	4.54201	2D EPSCs
597	2.35093	-0.289299	Undefined
598	-0.888818	-0.534582	D5 HLCs
599	3.17975	1.15196	Undefined
600	-0.600345	0.872673	D5 HLCs
601	-2.82132	11.3091	D6 HLCs
602	-1.91754	11.2321	Undefined
603	-5.83801	11.0951	D6 TLCs
604	-2.5753	-0.103955	Undefined
605	-5.48764	11.6942	Undefined
606	-2.10721	11.1103	D6 HLCs
607	-0.288928	0.373456	Undefined
608	7.85117	5.33035	2D EPSCs
609	0.30996	11.8731	Undefined
610	-2.98994	12.0093	Undefined
611	7.07232	4.70253	2D EPSCs
612	-3.93735	9.13177	D6 ELCs
613	-1.32444	11.2004	Undefined
614	4.84338	-0.00362845	D5 ELCs
615	-1.49069	11.9448	D6 TLCs
616	1.81332	-1.3821	Undefined
617	5.83191	11.4698	D5 TLCs
618	-2.33107	0.228649	Undefined
619	0.589448	-1.77855	D5 HLCs
620	-2.86756	10.5	Undefined
621	1.95704	-2.99253	D5 HLCs
622	-1.53707	8.62679	D6 HLCs
623	-3.26836	11.1844	D6 HLCs
624	3.2651	0.715811	D5 ELCs
625	4.82302	0.403754	Undefined
626	5.39846	7.05944	2D EPSCs
627	-4.23239	10.3559	Undefined
628	3.43478	1.21554	Undefined
629	3.29235	1.19671	Undefined
630	-3.62434	10.8891	Undefined
631	-3.45078	10.1496	Undefined
632	-3.21379	12.5353	Undefined
633	-4.24471	12.8058	Undefined
634	-6.46183	10.4984	Undefined
635	-0.92755	-0.632463	Undefined
636	-2.02477	10.5259	Undefined
637	-2.58685	12.4209	Undefined
638	-3.83979	11.6381	Undefined
639	-2.74066	12.0285	Undefined
640	-3.62174	10.7707	Undefined
641	-4.69168	13.2602	Undefined
642	-5.33924	10.9238	Undefined
643	-5.96371	11.8741	Undefined
644	1.01533	-0.641879	Undefined
645	-5.20481	12.7114	Undefined
646	3.2595	-3.32335	Undefined
647	-0.807546	-0.180372	Undefined
648	-4.12483	12.2428	Undefined
649	-3.58201	12.9816	Undefined
650	4.88499	0.582853	D5 ELCs
651	4.42144	-1.88178	Undefined
652	-6.31298	12.3711	Undefined
653	4.92913	-0.970594	Undefined
654	2.09912	0.052166	Undefined
655	3.25072	-0.97708	D5 HLCs
656	-3.34927	10.541	Undefined
657	-0.95459	9.68667	D6 HLCs
658	-0.200098	11.7797	D6 HLCs
659	0.251952	1.06606	Undefined
660	-0.713185	-2.38379	D5 HLCs
661	4.53452	3.62716	D5 ELCs
662	-4.3413	12.3	Undefined
663	8.54999	4.77001	2D EPSCs
664	4.06944	-0.142842	Undefined
665	-2.05249	10.7186	Undefined
666	3.04749	-0.305948	Undefined
667	5.99223	11.3223	D5 TLCs
668	-2.43254	-0.736091	Undefined
669	4.20993	3.71822	D5 HLCs
670	-0.136965	12.2363	Undefined
671	-0.159517	-0.862287	Undefined
672	5.52144	5.34887	D6 ELCs
673	-4.89192	10.2815	D6 HLCs
674	-1.09235	13.7235	D6 HLCs
675	1.33172	0.669335	Undefined
676	1.9077	-0.213576	D5 HLCs
677	-5.16824	12.417	Undefined
678	2.90203	0.381866	D5 ELCs
679	1.07873	-0.23165	Undefined
680	3.3796	-1.88443	Undefined
681	3.3263	-0.538824	Undefined
682	0.797374	-1.48713	D5 HLCs
683	-2.04446	9.88164	D6 ELCs
684	-3.82794	9.90973	D6 HLCs
685	9.3989	5.59249	2D EPSCs
686	10.2068	5.57777	D6 ELCs
687	3.18781	-0.000482344	D5 ELCs
688	-4.53619	10.6993	Undefined
689	-3.65535	9.12173	D6 HLCs
690	5.15161	1.2087	Undefined
691	4.85171	3.44527	D5 ELCs
692	-4.31484	11.9476	D6 HLCs
693	-2.93131	12.3775	Undefined
694	1.72348	-1.82287	D5 HLCs
695	-1.03889	13.5832	Undefined
696	-1.44817	11.5035	Undefined
697	-0.15701	-1.44643	Undefined
698	-5.54631	13.0739	Undefined
699	4.89148	4.06327	Undefined
700	-1.46412	-0.908591	D5 HLCs
701	-3.95282	11.4399	Undefined
702	0.15634	-2.63653	Undefined
703	7.94384	5.32581	2D EPSCs
704	-0.461898	-1.83376	D5 HLCs
705	-2.88526	10.1608	D6 ELCs
706	-3.5664	8.91449	D6 HLCs
707	1.76921	-1.54051	Undefined
708	-0.0295299	-2.87389	Undefined
709	5.66985	1.07457	Undefined
710	-0.15092	10.9144	Undefined
711	4.40737	3.97845	D5 HLCs
712	4.42579	-2.16382	D5 HLCs
713	-6.15016	11.5919	D6 HLCs
714	9.29407	3.92465	2D EPSCs
715	3.6829	-0.973802	Undefined
716	-2.9031	10.8497	Undefined
717	-6.37568	10.6837	D6 HLCs
718	-0.448759	14.1536	D6 HLCs
719	-6.33132	10.18	D6 HLCs
720	-0.967032	12.4053	Undefined
721	-5.00383	10.6702	Undefined
722	-1.61302	8.24967	D6 HLCs
723	9.76239	3.81223	2D EPSCs
724	-3.05382	12.1196	Undefined
725	-0.726673	0.296981	D5 HLCs
726	2.3822	-3.42311	D5 HLCs
727	-4.48037	13.5003	Undefined
728	-1.62189	13.4749	Undefined
729	-0.261936	12.3668	D6 HLCs
730	2.56641	1.23096	Undefined
731	-3.04042	11.8643	D5 HLCs
732	0.382051	1.19022	Undefined
733	5.7648	1.30982	D5 HLCs
734	-1.51889	11.0616	Undefined
735	5.42629	6.94469	2D EPSCs
736	8.06994	5.52707	2D EPSCs
737	-5.66086	12.623	Undefined
738	4.67689	3.09129	Undefined
739	-2.70371	9.92411	D6 HLCs
740	2.20599	-1.18658	Undefined
741	6.41599	5.27551	2D EPSCs
742	-5.13589	11.9955	Undefined
743	5.42382	0.284067	D5 ELCs
744	-0.438851	-0.587118	Undefined
745	-3.07704	10.5552	Undefined
746	-2.43463	12.6455	Undefined
747	0.697093	-2.85271	D5 HLCs
748	-3.51836	9.77693	D6 ELCs
749	1.54501	0.660628	Undefined
750	3.21224	-1.9508	D5 HLCs
751	-5.52055	11.3421	Undefined
752	2.31376	-1.64761	Undefined
753	-6.1879	9.99865	Undefined
754	-5.62677	11.043	D6 HLCs
755	4.52107	3.79219	D5 HLCs
756	-2.31265	12.4474	Undefined
757	-2.06642	12.0567	Undefined
758	-2.14186	10.6468	D6 HLCs
759	-2.0133	12.1514	D6 ELCs
760	-0.179958	0.575509	Undefined
761	-1.48635	13.0732	Undefined
762	9.65126	3.92173	2D EPSCs
763	3.51517	-2.97567	D5 ELCs
764	-3.51897	12.6084	Undefined
765	-3.97991	11.4552	Undefined
766	4.73675	3.36296	D5 HLCs
767	-1.81238	-1.57204	Undefined
768	0.494254	12.6422	Undefined
769	-1.87977	0.856689	Undefined
770	2.93687	-3.08836	D5 HLCs
771	7.90187	5.18371	2D EPSCs
772	0.92566	-1.69739	Undefined
773	3.24564	-2.76297	D5 HLCs
774	10.2294	5.25738	2D EPSCs
775	0.64868	0.721126	Undefined
776	1.19429	-1.38415	Undefined
777	-1.58293	0.0123987	Undefined
778	-2.29245	12.1113	Undefined
779	5.71775	0.255492	D5 ELCs
780	4.63744	-0.657829	D5 ELCs
781	3.35947	-0.381118	Undefined
782	-1.45976	-1.90061	Undefined
783	2.31981	-1.76605	D5 ELCs
784	-0.193	14.2631	Undefined
785	1.63595	10.4307	D6 ELCs
786	-1.21616	0.826007	Undefined
787	-3.11591	11.8018	Undefined
788	-3.32764	12.4197	Undefined
789	-3.0031	14.0696	D6 HLCs
790	-0.123375	0.363066	Undefined
791	-4.26525	13.7498	D6 HLCs
792	2.30684	-0.656819	Undefined
793	-3.54448	13.0534	Undefined
794	-1.72639	0.352748	Undefined
795	-1.73827	12.8991	D6 HLCs
796	-6.70094	10.5521	Undefined
797	7.27212	5.54807	2D EPSCs
798	-4.38217	12.3375	D6 HLCs
799	-5.22962	10.9192	Undefined
800	0.0668652	-2.16478	D5 HLCs
801	-4.91884	10.8807	Undefined
802	-1.95953	9.95572	D6 HLCs
803	-2.38944	10.7662	D6 HLCs
804	2.59227	1.3736	Undefined
805	0.485243	-0.266693	Undefined
806	5.12575	4.81482	D6 TLCs
807	-1.50704	11.4804	Undefined
808	-3.03598	13.8605	Undefined
809	-2.11215	11.2642	D6 HLCs
810	2.96978	-3.2602	D5 HLCs
811	-1.88935	-0.115437	Undefined
812	0.0155736	-0.86029	Undefined
813	-0.429549	-1.09848	D5 HLCs
814	1.69142	10.435	D6 HLCs
815	1.73082	-0.687421	Undefined
816	-0.313184	-0.738941	Undefined
817	0.847686	0.433269	Undefined
818	0.404018	-2.16425	Undefined
819	3.52982	0.12563	Undefined
820	5.97895	0.695762	Undefined
821	-6.20213	11.0486	D6 ELCs
822	-4.91183	11.3264	Undefined
823	-1.53777	-2.09572	D5 HLCs
824	0.234451	0.574563	D5 HLCs
825	-2.69799	12.3574	D6 HLCs
826	-5.2533	12.1901	D6 HLCs
827	0.596527	0.474971	Undefined
828	2.58518	-3.40755	Undefined
829	-3.51656	10.8903	Undefined
830	5.76313	1.13838	Undefined
831	-0.281326	13.7238	Undefined
832	-2.27854	10.2228	Undefined
833	-4.27285	10.9851	Undefined
834	1.26867	-1.02951	Undefined
835	-5.60093	10.926	Undefined
836	4.76276	4.08409	D5 ELCs
837	-5.54308	11.2367	Undefined
838	-3.66509	10.2254	D6 HLCs
839	5.76724	5.54124	Undefined
840	0.47646	11.8863	D6 HLCs
841	-2.25937	-1.70704	Undefined
842	2.25972	-3.02426	D5 HLCs
843	-1.01684	10.7169	D6 HLCs
844	-6.6256	10.002	Undefined
845	-0.415101	-0.0155767	Undefined
846	-4.52468	12.1325	Undefined
847	10.5082	5.41616	2D EPSCs
848	1.24262	1.95315	D5 HLCs
849	3.57566	-0.322973	Undefined
850	-3.57827	10.6056	Undefined
851	1.62899	-0.466427	Undefined
852	-1.83601	9.31397	D6 HLCs
853	-4.81048	10.7108	Undefined
854	-2.85532	11.643	Undefined
855	-1.90974	-1.63105	Undefined
856	-0.278446	-0.302664	Undefined
857	6.65996	11.2825	Undefined
858	-5.43961	12.9685	Undefined
859	4.41908	3.08437	Undefined
860	2.74633	-3.62324	D5 HLCs
861	4.34469	0.361436	Undefined
862	-0.603594	0.657413	Undefined
863	-5.3733	12.5542	Undefined
864	-3.14128	10.3774	Undefined
865	1.33351	-0.314978	Undefined
866	5.09669	-0.371034	Undefined
867	-2.08782	0.89028	Undefined
868	-5.04519	11.9475	Undefined
869	-0.301144	0.599595	Undefined
870	0.289993	-0.407645	Undefined
871	-0.776414	12.0656	Undefined
872	-2.62253	10.9942	D6 HLCs
873	0.152885	-0.00860556	Undefined
874	5.37773	1.26535	D5 ELCs
875	-0.872684	11.3492	Undefined
876	-5.09053	12.6131	Undefined
877	-3.06358	9.13613	D6 HLCs
878	-3.65878	12.1493	Undefined
879	-2.24774	9.97944	Undefined
880	7.52963	3.81455	2D EPSCs
881	1.74433	10.318	D6 HLCs
882	-2.40676	12.6047	D6 HLCs
883	-1.05306	0.307652	Undefined
884	7.57205	5.22908	2D EPSCs
885	-2.06636	11.1877	Undefined
886	2.14486	-0.254589	Undefined
887	-4.23887	11.108	Undefined
888	-0.660582	-0.620059	Undefined
889	-2.90269	10.1885	Undefined
890	0.388312	1.11586	Undefined
891	-6.71035	11.6251	Undefined
892	1.84233	-0.322702	Undefined
893	2.81635	-3.68292	D5 HLCs
894	-1.53571	13.0593	Undefined
895	-4.47817	11.1115	D6 HLCs
896	-5.67693	12.2774	Undefined
897	0.547466	0.319018	D5 HLCs
898	-0.993125	11.6146	D6 TLCs
899	1.90699	0.639942	Undefined
900	2.7695	-0.322289	Undefined
901	5.81586	0.814041	Undefined
902	-1.06025	0.0439522	Undefined
903	-0.19128	-2.04208	Undefined
904	1.19383	-2.9655	D5 HLCs
905	-1.22916	-0.21937	D5 ELCs
906	-0.219347	11.7559	D6 HLCs
907	5.86225	11.6111	D5 TLCs
908	0.666735	-1.72754	Undefined
909	0.779888	1.74017	Undefined
910	-6.75908	10.8439	Undefined
911	0.467821	11.4451	D6 HLCs
912	-3.88719	9.98446	Undefined
913	5.04579	0.215739	D5 ELCs
914	-3.73395	9.52511	2D EPSCs
915	9.86237	5.49484	2D EPSCs
916	6.44916	5.50368	2D EPSCs
917	-0.666778	13.0107	Undefined
918	9.26807	4.32108	2D EPSCs
919	-2.33772	11.8334	Undefined
920	0.144479	-0.917273	D5 HLCs
921	3.37384	-0.981111	Undefined
922	-4.17907	12.4341	Undefined
923	-3.43182	11.902	Undefined
924	-3.60906	9.51666	Undefined
925	0.0357007	13.7217	D6 ELCs
926	1.33454	1.05945	Undefined
927	-3.9846	9.2934	D6 HLCs
928	2.3401	0.898768	D5 HLCs
929	-2.51345	11.664	Undefined
930	-2.65818	9.13177	D6 HLCs
931	-4.62565	10.4678	Undefined
932	-1.71245	8.53631	D6 HLCs
933	-0.023473	1.02898	Undefined
934	1.68767	-2.05191	D5 HLCs
935	-6.60305	11.7081	D6 HLCs
936	-3.43261	12.5926	D6 HLCs
937	0.124764	-1.46895	D5 TLCs
938	-4.79686	13.2041	Undefined
939	-0.112511	-2.68651	D5 HLCs
940	2.07719	-0.696182	Undefined
941	-1.61526	10.832	D6 HLCs
942	-4.49202	10.0157	Undefined
943	1.1978	0.511377	Undefined
944	2.45723	0.193156	Undefined
945	0.469776	0.477302	Undefined
946	-2.70072	13.4103	Undefined
947	-1.74687	8.40923	D6 HLCs
948	0.107024	-1.90368	Undefined
949	2.57211	0.578547	Undefined
950	2.93304	-1.58465	Undefined
951	-1.95539	0.430867	Undefined
952	-4.09413	12.8747	Undefined
953	-4.37587	10.0533	Undefined
954	0.118289	12.4393	D6 ELCs
955	-5.22946	10.2981	Undefined
956	2.20393	-0.763482	Undefined
957	-6.22539	11.5767	Undefined
958	4.06473	-0.437056	Undefined
959	-4.77208	11.4749	Undefined
960	-1.92822	-0.00466305	Undefined
961	-6.13175	11.9859	Undefined
962	3.88485	0.798575	D5 ELCs
963	-1.29991	10.6789	D6 HLCs
964	2.9612	0.481034	D5 HLCs
965	2.24284	-1.45847	D5 HLCs
966	-0.314101	13.9978	Undefined
967	0.96007	-1.52976	Undefined
968	-0.103864	12.1504	Undefined
969	-0.483871	13.8262	Undefined
970	0.261418	13.6236	D6 TLCs
971	5.95864	11.5036	Undefined
972	-2.69781	11.556	D6 HLCs
973	3.60202	-2.8105	D5 HLCs
974	-3.39051	12.9201	D6 HLCs
975	-3.40325	9.58654	Undefined
976	-1.81719	10.7617	Undefined
977	-0.777988	13.6101	D6 ELCs
978	0.601703	-2.04791	Undefined
979	-2.78802	10.9804	D6 ELCs
980	2.13188	1.09406	D5 HLCs
981	1.53715	-1.08508	Undefined
982	-1.78758	13.4246	Undefined
983	3.41202	0.195555	D5 TLCs
984	-0.0300368	-2.45694	Undefined
985	-2.87171	13.4351	Undefined
986	-1.28514	11.3109	Undefined
987	2.42174	-0.624134	D5 ELCs
988	-4.96339	12.3423	Undefined
989	-0.0536962	-0.854716	Undefined
990	-3.25072	11.3005	D6 ELCs
991	-1.1086	11.5112	Undefined
992	-4.39782	12.015	Undefined
993	-1.58015	11.871	D6 HLCs
994	-1.57339	1.10104	Undefined
995	-1.46969	10.2175	Undefined
996	-1.43204	0.191707	D5 HLCs
997	-0.484427	1.83328	Undefined
998	0.536062	-0.985796	Undefined
999	-1.07386	1.13065	Undefined
1000	-2.5388	10.2563	D6 HLCs
1001	3.27846	0.304223	Undefined
1002	0.562455	-1.87199	Undefined
1003	1.25514	7.46861	D6 HLCs
1004	-2.4484	11.2435	D6 TLCs
1005	-0.655614	1.01955	Undefined
1006	-3.40365	11.8074	Undefined
1007	9.60299	5.1463	D5 ELCs
1008	0.923557	0.658869	Undefined
1009	-6.70941	10.5203	Undefined
1010	2.7964	-1.88567	Undefined
1011	-0.573107	0.613763	Undefined
1012	0.390874	12.8616	Undefined
1013	-3.70744	11.0358	Undefined
1014	6.72126	11.4374	D5 TLCs
1015	2.21594	-3.3904	D5 HLCs
1016	0.766369	-0.0572939	Undefined
1017	2.98852	0.407983	Undefined
1018	-0.499112	11.2358	Undefined
1019	0.288923	-0.461071	D5 ELCs
1020	-3.15614	10.7212	D5 HLCs
1021	-1.12478	1.59077	Undefined
1022	2.92339	-1.73016	Undefined
1023	-6.08144	11.5487	D6 ELCs
1024	-5.04707	10.6365	Undefined
1025	-2.27811	9.82644	D6 HLCs
1026	4.13877	3.54023	D5 HLCs
1027	1.60839	-1.52544	Undefined
1028	-2.9497	10.7926	Undefined
1029	0.764605	-0.130213	Undefined
1030	9.89123	5.54597	2D EPSCs
1031	1.79146	0.0937325	Undefined
1032	-4.98496	10.8988	D6 HLCs
1033	1.90517	-0.987667	D5 ELCs
1034	-5.35929	11.464	D6 HLCs
1035	-3.312	9.53844	Undefined
1036	0.961423	-2.50891	D5 HLCs
1037	-2.08401	13.4609	D6 ELCs
1038	0.959522	7.6594	Undefined
1039	-0.321687	12.8235	Undefined
1040	-0.124146	-0.378494	Undefined
1041	5.76986	0.784326	D5 HLCs
1042	-5.64511	12.8141	Undefined
1043	5.47666	1.06375	Undefined
1044	-4.20741	12.5164	Undefined
1045	4.66544	-0.0519592	D5 ELCs
1046	-4.21921	11.0706	Undefined
1047	-5.89129	12.237	D6 HLCs
1048	3.44876	0.264828	Undefined
1049	3.75526	-0.520878	D5 HLCs
1050	1.37754	10.5904	Undefined
1051	1.17648	-1.18776	Undefined
1052	0.411303	-1.06132	Undefined
1053	-5.49703	13.0825	D6 HLCs
1054	3.48539	-1.22184	Undefined
1055	3.15729	-3.27531	D5 ELCs
1056	5.11095	5.128	Undefined
1057	-3.2074	12.6709	Undefined
1058	-2.9603	11.3807	Undefined
1059	-4.68545	10.9041	Undefined
1060	-3.14046	12.1612	Undefined
1061	-3.84562	9.18468	Undefined
1062	-3.74589	11.6305	Undefined
1063	-2.36887	12.5999	Undefined
1064	-0.317107	0.291856	Undefined
1065	0.106879	-0.63502	D5 ELCs
1066	1.33917	7.48861	D6 HLCs
1067	0.727909	-2.38332	Undefined
1068	4.32306	0.155468	Undefined
1069	-2.38645	11.7952	Undefined
1070	-0.390202	13.1049	D6 HLCs
1071	6.02	11.3729	D5 TLCs
1072	4.06751	-0.0767909	Undefined
1073	2.10289	-2.63397	D5 HLCs
1074	-4.89643	13.0084	Undefined
1075	2.3861	0.418713	Undefined
1076	-3.94423	12.5489	D6 HLCs
1077	5.93184	11.123	D5 TLCs
1078	-0.285791	14.0453	D6 HLCs
1079	0.213827	10.5171	Undefined
1080	-5.06937	12.3124	Undefined
1081	-1.04055	11.7479	Undefined
1082	-5.36726	9.39545	Undefined
1083	4.84814	-1.35583	Undefined
1084	5.79167	5.63592	Undefined
1085	-0.888351	1.91108	D5 HLCs
1086	1.21391	-2.56658	D5 HLCs
1087	-1.39196	10.5422	D6 HLCs
1088	1.58517	-2.73652	Undefined
1089	0.879598	0.613693	Undefined
1090	-4.01359	13.0288	D6 HLCs
1091	-2.97614	12.7208	Undefined
1092	-4.2528	13.2276	Undefined
1093	0.544987	12.8943	Undefined
1094	4.68168	0.657084	Undefined
1095	10.4355	5.3955	2D EPSCs
1096	-2.42215	10.6553	D6 HLCs
1097	-2.97021	11.9837	Undefined
1098	-3.69819	10.0825	Undefined
1099	-2.39676	11.3474	D6 HLCs
1100	-1.41075	12.373	D6 ELCs
1101	-0.659957	11.5763	Undefined
1102	-3.34535	12.7031	Undefined
1103	2.4366	-0.216497	Undefined
1104	4.24693	-0.207548	D5 HLCs
1105	-1.87622	8.63237	D6 ELCs
1106	-2.02411	0.719299	Undefined
1107	-3.7481	10.8928	Undefined
1108	8.32272	4.72182	2D EPSCs
1109	-6.43637	10.7009	Undefined
1110	-1.16773	11.7692	D6 HLCs
1111	2.6465	-1.22724	D5 HLCs
1112	6.33194	5.23516	2D EPSCs
1113	7.32716	3.88578	2D EPSCs
1114	5.40163	0.729016	D5 HLCs
1115	-5.25207	11.4706	Undefined
1116	-1.73183	0.579638	Undefined
1117	0.514795	0.608094	Undefined
1118	-2.18823	10.403	D6 HLCs
1119	-1.57829	11.2488	Undefined
1120	-0.922905	10.6743	D6 HLCs
1121	5.36144	1.44636	D5 ELCs
1122	-4.78819	11.3669	D6 HLCs
1123	-1.76576	10.3293	Undefined
1124	-4.36863	12.8134	Undefined
1125	-1.26162	-1.32155	Undefined
1126	-3.19204	11.8683	Undefined
1127	-1.04324	1.37019	D5 HLCs
1128	-0.771032	0.520429	Undefined
1129	-0.840771	0.696264	Undefined
1130	-2.42341	10.3923	D6 HLCs
1131	2.20445	-0.580191	Undefined
1132	-2.63565	11.3943	D6 HLCs
1133	5.69312	0.13288	D5 HLCs
1134	4.93033	4.45829	Undefined
1135	-4.76416	11.2668	Undefined
1136	-1.1879	8.11342	D6 ELCs
1137	3.09708	-1.30647	Undefined
1138	1.97343	-0.693708	Undefined
1139	6.41887	11.2361	D5 ELCs
1140	-0.920331	11.1877	D6 ELCs
1141	-0.700934	11.5182	D6 HLCs
1142	-2.1923	10.3747	Undefined
1143	4.92138	0.0031079	Undefined
1144	-1.07633	1.63566	D5 HLCs
1145	-2.87515	10.4589	D6 ELCs
1146	8.38405	4.96171	2D EPSCs
1147	-1.27383	1.83222	Undefined
1148	-2.16615	-1.83575	D5 ELCs
1149	0.143652	1.13463	Undefined
1150	-6.53613	9.9143	Undefined
1151	-2.20488	8.51627	D6 HLCs
1152	4.671	-1.86882	D5 ELCs
1153	1.37963	10.5021	Undefined
1154	0.372344	-1.13237	Undefined
1155	5.24083	-0.612873	D5 HLCs
1156	6.1572	11.3321	Undefined
1157	-2.29748	11.6746	Undefined
1158	0.404991	12.5797	Undefined
1159	4.21603	-1.72877	Undefined
1160	-0.0420941	1.22043	Undefined
1161	5.43352	4.88654	Undefined
1162	5.66637	5.25134	Undefined
1163	-1.96111	11.7882	Undefined
1164	-0.707516	13.843	Undefined
1165	-0.173964	14.0175	D6 HLCs
1166	-3.09498	10.4786	Undefined
1167	-5.09091	12.6364	Undefined
1168	-1.35017	0.491538	Undefined
1169	2.37803	-2.67708	Undefined
1170	6.07026	11.2929	D5 HLCs
1171	2.22246	-0.927153	Undefined
1172	-5.14024	11.0528	Undefined
1173	0.774517	0.472614	D5 HLCs
1174	5.36073	0.448786	Undefined
1175	3.17932	-0.162595	D5 ELCs
1176	-0.906533	11.7541	D6 ELCs
1177	-4.96451	12.9001	D6 ELCs
1178	-0.889491	10.2293	D6 HLCs
1179	-1.85865	0.553174	Undefined
1180	1.53267	0.363393	Undefined
1181	2.13595	1.41363	Undefined
1182	-2.16698	10.4317	Undefined
1183	-5.31749	12.0235	Undefined
1184	2.74724	-0.892803	Undefined
1185	-1.96929	11.9276	Undefined
1186	-3.02797	10.4563	Undefined
1187	-5.9684	10.77	D6 HLCs
1188	-1.77726	8.54626	D6 HLCs
1189	-2.71985	12.0678	D6 HLCs
1190	-4.33392	11.2792	Undefined
1191	-4.57367	10.5608	Undefined
1192	-4.80347	11.8596	Undefined
1193	-1.74285	14.1789	D6 HLCs
1194	-1.16177	0.25239	D5 HLCs
1195	-3.10392	10.5159	D6 HLCs
1196	-0.339872	-1.85697	D5 HLCs
1197	-5.5178	12.6697	Undefined
1198	-3.11841	10.1978	Undefined
1199	-0.872624	14.3883	D6 ELCs
1200	-4.01042	11.4233	Undefined
1201	-2.61556	12.9095	D6 HLCs
1202	2.7084	5.21689	D6 HLCs
1203	1.3193	7.39677	D5 HLCs
1204	-1.30462	-1.7509	D5 HLCs
1205	2.40499	-0.375108	D5 HLCs
1206	0.00835415	-0.536396	D5 HLCs
1207	2.96725	-0.212366	Undefined
1208	-4.39925	12.355	Undefined
1209	-2.36754	11.238	D6 ELCs
1210	-1.33391	10.6852	D6 TLCs
1211	-0.641043	-0.56345	Undefined
1212	-3.20676	10.7159	Undefined
1213	4.95963	0.280779	D5 ELCs
1214	-4.21325	12.1841	Undefined
1215	-4.66699	12.1022	D6 HLCs
1216	-3.73956	10.6638	D6 HLCs
1217	-3.37371	9.34791	Undefined
1218	0.680924	10.6571	Undefined
1219	5.73578	5.57899	2D EPSCs
1220	-3.69976	10.4488	Undefined
1221	-2.13802	12.2038	Undefined
1222	-0.339374	10.5707	D6 HLCs
1223	0.646466	1.64777	Undefined
1224	3.47226	0.0388599	D5 HLCs
1225	-5.26999	13.0789	Undefined
1226	-6.2458	11.4888	D6 TLCs
1227	-0.828617	13.9703	D6 HLCs
1228	3.79256	-0.00559668	Undefined
1229	5.18757	1.58657	D5 HLCs
1230	-0.103054	0.864624	D5 HLCs
1231	-4.66013	11.4215	D6 HLCs
1232	-4.04087	9.90228	Undefined
1233	-4.09354	10.6758	Undefined
1234	-5.20279	9.7563	D6 HLCs
1235	-4.96046	10.5635	Undefined
1236	5.98499	5.65057	Undefined
1237	-1.96206	0.0751604	Undefined
1238	-4.74847	11.5274	D6 HLCs
1239	-4.3949	10.4498	Undefined
1240	-2.45802	12.0151	Undefined
1241	-0.0444196	0.179443	D5 ELCs
1242	-1.4583	0.0331541	Undefined
1243	-5.44264	11.3305	D6 HLCs
1244	2.69317	-1.49853	D5 HLCs
1245	2.35628	-1.17119	D5 HLCs
1246	-2.12335	11.7196	Undefined
1247	-0.32954	-1.81946	Undefined
1248	-2.55272	10.7647	Undefined
1249	-0.936596	-1.14177	Undefined
1250	0.404275	1.04006	Undefined
1251	0.630795	0.442492	Undefined
1252	-2.93779	11.8846	D6 TLCs
1253	-4.85733	10.0821	D6 HLCs
1254	-2.79042	9.142	D6 HLCs
1255	2.48135	0.180152	Undefined
1256	-2.53314	9.3009	D6 HLCs
1257	-2.68105	11.6301	Undefined
1258	0.818608	-0.694191	Undefined
1259	-2.38337	-1.46592	Undefined
1260	-1.55818	13.7156	D6 HLCs
1261	-2.96283	13.6243	Undefined
1262	-4.69039	13.3171	Undefined
1263	7.88419	5.43936	2D EPSCs
1264	8.30312	5.05215	2D EPSCs
1265	0.806298	-1.53563	Undefined
1266	-2.30056	10.7063	D6 HLCs
1267	3.3203	-1.66719	Undefined
1268	-4.99953	10.9738	Undefined
1269	0.117662	12.7207	Undefined
1270	-2.12622	0.188794	Undefined
1271	-3.06401	10.1235	Undefined
1272	3.2101	-3.36397	Undefined
1273	-5.87262	12.2251	Undefined
1274	0.123312	-0.546229	Undefined
1275	3.52331	-0.366191	Undefined
1276	-0.00457477	-1.21197	Undefined
1277	-0.634481	12.3327	D6 HLCs
1278	9.41682	5.00536	D5 ELCs
1279	-1.06761	-0.829873	Undefined
1280	-1.13401	10.7485	D6 ELCs
1281	-1.75507	0.489279	D5 ELCs
1282	-1.47635	0.607942	Undefined
1283	4.92757	1.2232	Undefined
1284	-1.35751	13.8451	Undefined
1285	0.224051	0.500581	Undefined
1286	0.292413	0.258834	Undefined
1287	-0.110378	-0.940595	Undefined
1288	-0.00500564	-2.40431	D5 ELCs
1289	-2.68707	11.7773	D6 ELCs
1290	-1.12222	8.03892	D6 HLCs
1291	-1.64795	12.9692	Undefined
1292	-3.60765	10.9817	Undefined
1293	2.94715	-3.56931	D5 HLCs
1294	5.61196	5.48595	Undefined
1295	5.33922	0.250565	D5 HLCs
1296	-1.61737	11.0208	D6 HLCs
1297	-2.04987	9.12936	D6 ELCs
1298	-4.23803	11.2507	Undefined
1299	2.84641	-1.79937	D5 HLCs
1300	0.192746	-2.37644	Undefined
1301	-1.19402	13.522	Undefined
1302	-0.701635	11.3532	D6 HLCs
1303	-1.51828	0.731481	D5 ELCs
1304	3.35175	1.04935	Undefined
1305	-0.744612	-0.27144	Undefined
1306	2.99383	-1.05819	D5 ELCs
1307	2.78607	-1.17117	Undefined
1308	-3.94431	10.5538	Undefined
1309	-5.31813	12.4475	Undefined
1310	5.65724	0.944995	D5 ELCs
1311	-0.298579	12.2779	Undefined
1312	7.82388	5.48797	2D EPSCs
1313	4.7338	-0.214562	Undefined
1314	2.98411	-0.197417	Undefined
1315	-1.4074	1.40268	Undefined
1316	-4.15437	13.475	Undefined
1317	-4.04024	13.0356	Undefined
1318	-2.67252	13.4765	Undefined
1319	-5.64726	12.7938	Undefined
1320	5.157	0.66503	Undefined
1321	0.665925	-0.928383	Undefined
1322	-0.32174	-0.788868	Undefined
1323	-3.92611	13.3181	Undefined
1324	-0.933227	1.29365	Undefined
1325	6.00385	11.4173	D5 HLCs
1326	0.344472	-2.38286	Undefined
1327	-2.22295	9.864	Undefined
1328	-4.23266	10.4786	D6 HLCs
1329	-2.48728	-1.38679	Undefined
1330	-2.77719	11.5441	Undefined
1331	-0.10294	13.2783	D6 ELCs
1332	-2.69399	14.1507	D6 HLCs
1333	-4.41639	10.3438	Undefined
1334	-5.35148	11.8502	D6 ELCs
1335	4.26042	1.52287	Undefined
1336	5.40908	0.124291	Undefined
1337	-4.34179	11.5784	D6 HLCs
1338	0.0645795	12.8536	Undefined
1339	9.51112	4.85083	2D EPSCs
1340	3.7358	-2.90604	Undefined
1341	10.1886	5.68696	2D EPSCs
1342	3.06284	-1.92616	D5 HLCs
1343	-0.471881	14.4618	2D EPSCs
1344	5.31301	1.30673	D5 ELCs
1345	-2.75677	11.8218	Undefined
1346	5.41735	6.86635	2D EPSCs
1347	-1.23571	10.6768	D6 HLCs
1348	-2.37903	11.226	Undefined
1349	-2.46349	11.068	Undefined
1350	7.47546	3.79252	2D EPSCs
1351	4.37188	3.40158	Undefined
1352	-1.65363	-0.698064	D5 HLCs
1353	-6.57005	9.85163	Undefined
1354	-6.10963	11.0767	D6 HLCs
1355	5.9003	5.49635	2D EPSCs
1356	-2.72614	10.0656	Undefined
1357	-5.59784	10.0124	Undefined
1358	0.437276	12.3782	Undefined
1359	4.11217	-0.274481	D5 HLCs
1360	-2.83597	10.8654	Undefined
1361	-4.68402	12.0396	Undefined
1362	-0.084051	14.2819	D6 HLCs
1363	-6.08083	10.5739	Undefined
1364	-2.7957	11.3016	D6 HLCs
1365	2.71183	-1.71138	D5 HLCs
1366	-4.25666	12.7061	Undefined
1367	3.79847	-0.224983	Undefined
1368	9.31702	4.36917	2D EPSCs
1369	-5.5066	10.6409	Undefined
1370	-5.78757	12.9732	D6 HLCs
1371	-5.29551	11.9088	Undefined
1372	6.86041	5.37553	2D EPSCs
1373	-0.595844	12.38	Undefined
1374	3.08997	-1.78967	D5 HLCs
1375	10.3586	4.95366	2D EPSCs
1376	-4.43864	12.5155	D6 HLCs
1377	-5.05929	11.3453	Undefined
1378	-4.41371	10.0128	D6 HLCs
1379	-3.05103	11.5231	D6 HLCs
1380	2.87001	0.952887	Undefined
1381	2.01201	-2.72911	Undefined
1382	-4.97274	12.5216	D6 HLCs
1383	5.00807	4.58567	D5 ELCs
1384	-2.94976	12.0479	Undefined
1385	0.324572	-1.17764	Undefined
1386	-0.98731	12.6246	Undefined
1387	0.803125	1.15776	D5 HLCs
1388	-1.6266	-0.806412	Undefined
1389	1.96917	-0.234645	Undefined
1390	2.24803	-2.45634	Undefined
1391	8.69509	5.44521	2D EPSCs
1392	4.33418	4.06286	D5 ELCs
1393	-3.37109	12.6532	Undefined
1394	7.53428	5.17168	2D EPSCs
1395	1.68556	-0.557216	Undefined
1396	4.29374	3.7773	D5 HLCs
1397	5.53174	0.605206	D5 ELCs
1398	3.80068	0.888359	Undefined
1399	1.9184	0.456664	Undefined
1400	-4.40729	10.7187	D6 HLCs
1401	-3.1151	11.1609	Undefined
1402	-5.32028	10.2299	D6 HLCs
1403	-5.50314	11.2634	D6 TLCs
1404	-0.270163	-1.53063	Undefined
1405	-2.8711	13.7285	Undefined
1406	9.75848	5.58099	D6 ELCs
1407	0.515064	-1.31809	Undefined
1408	4.41833	4.55015	Undefined
1409	-0.303148	11.9181	D6 HLCs
1410	4.12693	3.11619	D5 HLCs
1411	-4.81199	10.9519	Undefined
1412	-1.63383	10.2546	D6 HLCs
1413	1.09144	-1.07293	D5 HLCs
1414	-2.86428	10.9107	Undefined
1415	-2.55564	11.2921	Undefined
1416	4.88564	0.466709	Undefined
1417	-0.0845985	12.5324	Undefined
1418	6.35842	11.3997	D5 HLCs
1419	3.5899	1.4027	D5 HLCs
1420	-3.77447	13.444	D6 HLCs
1421	-0.206	12.8276	Undefined
1422	5.13656	-0.166398	Undefined
1423	2.25638	-1.75148	D5 HLCs
1424	-0.00878306	12.7088	Undefined
1425	-3.54386	12.5066	D6 HLCs
1426	-2.54573	-1.73465	Undefined
1427	0.220546	-0.83606	Undefined
1428	4.027	0.809754	Undefined
1429	5.83628	5.45606	Undefined
1430	-0.379965	13.3214	Undefined
1431	-6.36953	11.4718	Undefined
1432	-6.36003	12.1842	Undefined
1433	1.55906	-0.396005	Undefined
1434	-2.98306	13.0488	D5 HLCs
1435	4.52264	-1.90217	D5 ELCs
1436	0.13865	13.444	Undefined
1437	3.57341	4.82173	D6 ELCs
1438	-0.902606	-2.41868	D5 HLCs
1439	0.32979	10.6116	D6 HLCs
1440	1.39631	-1.49734	Undefined
1441	1.8239	-0.555445	Undefined
1442	-0.575216	0.538535	Undefined
1443	0.226896	-1.10226	Undefined
1444	-3.80402	12.4693	Undefined
1445	5.68676	1.04475	D5 ELCs
1446	0.732523	0.373384	Undefined
1447	-3.61765	9.05002	Undefined
1448	6.14282	11.5572	D5 TLCs
1449	-0.305817	-1.11704	Undefined
1450	2.65007	-3.04425	Undefined
1451	-1.56385	0.226753	D5 ELCs
1452	9.97269	5.67474	2D EPSCs
1453	2.29629	1.5784	D5 ELCs
1454	-2.15896	13.2724	Undefined
1455	-3.4862	8.97932	Undefined
1456	-2.20948	9.39008	D6 HLCs
1457	5.46441	6.98163	2D EPSCs
1458	-1.94147	10.3095	Undefined
1459	4.62094	4.60077	Undefined
1460	-3.43502	12.7028	D6 HLCs
1461	-1.69916	10.4471	Undefined
1462	-1.41324	10.6086	Undefined
1463	0.657358	0.00211468	Undefined
1464	-0.44776	-1.31236	Undefined
1465	0.369451	-2.53526	Undefined
1466	4.50102	0.217171	Undefined
1467	0.809693	-2.00581	D5 HLCs
1468	5.71207	0.831449	Undefined
1469	-1.15385	10.6733	Undefined
1470	-4.01176	11.1803	Undefined
1471	-0.824613	0.235897	Undefined
1472	-0.302375	-0.299316	Undefined
1473	1.73617	-0.403525	Undefined
1474	-5.72278	12.0259	Undefined
1475	3.89145	2.97077	Undefined
1476	-3.93317	13.7846	Undefined
1477	0.0988975	13.1074	Undefined
1478	-3.55239	9.92715	D6 HLCs
1479	2.23516	-1.66717	D5 HLCs
1480	-2.60799	-1.4583	D5 HLCs
1481	-1.33579	11.7161	Undefined
1482	-0.0647905	12.3538	D6 HLCs
1483	-2.91113	12.2495	D6 ELCs
1484	2.46778	-3.18113	D5 HLCs
1485	-1.18951	-0.243885	Undefined
1486	-1.72906	8.5784	Undefined
1487	-3.60173	13.5324	Undefined
1488	5.73394	5.69493	Undefined
1489	-0.117655	12.5798	Undefined
1490	-1.42624	13.6	D6 HLCs
1491	-3.88473	11.9899	D6 HLCs
1492	-6.1479	10.2195	D6 HLCs
1493	-0.319549	-0.22828	D5 ELCs
1494	4.9828	0.255371	D5 ELCs
1495	-1.58759	1.02946	Undefined
1496	-2.33918	-0.13365	D5 HLCs
1497	-1.00304	-0.552875	Undefined
1498	-3.72954	10.4015	D6 HLCs
1499	1.75105	-0.391336	Undefined
1500	-6.3735	11.4368	Undefined
1501	-0.603753	-1.19091	Undefined
1502	-4.5264	12.3561	Undefined
1503	3.14614	-0.0258098	Undefined
1504	-1.01784	11.4681	Undefined
1505	-2.35435	10.4353	D6 ELCs
1506	-3.84944	11.8224	D6 ELCs
1507	-6.24324	10.4125	Undefined
1508	1.21125	-0.755385	D5 ELCs
1509	2.82164	5.03277	D6 HLCs
1510	-2.755	9.42114	Undefined
1511	3.17005	-0.16935	Undefined
1512	-5.69748	11.4684	D6 HLCs
1513	0.139261	0.657273	Undefined
1514	-0.850222	-1.70264	D5 HLCs
1515	-1.60729	13.4789	Undefined
1516	-1.45786	8.11488	D6 HLCs
1517	0.453645	-1.82639	D5 ELCs
1518	3.70966	-0.668032	Undefined
1519	0.0700411	0.387413	D5 ELCs
1520	-1.72331	-0.788695	Undefined
1521	-1.49666	13.1603	D6 HLCs
1522	0.378958	11.0884	Undefined
1523	-4.28144	13.7993	Undefined
1524	1.78107	-0.801521	Undefined
1525	0.0902912	12.9226	D6 HLCs
1526	7.47635	3.6673	2D EPSCs
1527	2.15793	1.13666	Undefined
1528	-4.89077	11.8379	Undefined
1529	-2.92377	11.7544	D6 HLCs
1530	-0.646106	14.3917	Undefined
1531	-6.32016	12.2598	Undefined
1532	-4.45933	10.6432	Undefined
1533	3.31548	-0.161618	D5 ELCs
1534	1.16599	-0.145241	Undefined
1535	4.41079	3.96495	Undefined
1536	-4.3246	10.877	Undefined
1537	-1.11305	1.8426	Undefined
1538	1.01665	1.00688	Undefined
1539	-0.294852	0.932005	Undefined
1540	3.21518	-3.00563	Undefined
1541	-3.32046	12.126	D6 HLCs
1542	-1.27201	13.6324	Undefined
1543	-1.63683	12.2938	Undefined
1544	4.6825	3.77877	D5 HLCs
1545	-1.46094	11.4228	Undefined
1546	-3.06241	10.013	Undefined
1547	-1.96029	0.355169	Undefined
1548	1.67897	-0.290755	Undefined
1549	-1.92151	11.6013	Undefined
1550	0.713505	12.8988	D6 HLCs
1551	-3.86974	13.8174	Undefined
1552	-0.551498	-2.50846	Undefined
1553	7.94717	5.31798	D5 ELCs
1554	-0.14882	14.1219	D6 TLCs
1555	5.28992	0.856763	Undefined
1556	-1.53899	12.5039	Undefined
1557	-4.05013	10.682	D6 HLCs
1558	1.83489	0.464141	Undefined
1559	0.469283	-1.18703	D5 HLCs
1560	2.00804	0.116489	Undefined
1561	-6.61264	10.4513	Undefined
1562	-1.76374	9.93274	D6 HLCs
1563	-2.15518	11.2516	Undefined
1564	-0.154832	13.1716	Undefined
1565	-4.25014	11.5421	D6 HLCs
1566	-1.60889	8.53309	D6 HLCs
1567	2.46718	1.24512	Undefined
1568	-6.40034	11.9324	D6 HLCs
1569	2.48816	-0.017539	Undefined
1570	-3.54236	10.5106	D6 HLCs
1571	-6.04517	12.4702	Undefined
1572	-5.10076	10.6783	Undefined
1573	4.6265	-0.0706091	D5 HLCs
1574	3.36894	1.42568	D5 HLCs
1575	5.61641	1.27413	Undefined
1576	9.92538	5.49023	2D EPSCs
1577	-4.47147	10.3198	D6 HLCs
1578	-2.31838	10.1639	Undefined
1579	4.43997	0.903718	D5 HLCs
1580	-0.266178	12.3775	Undefined
1581	6.04944	11.6404	D5 HLCs
1582	-2.75962	9.42201	D6 HLCs
1583	-2.19857	12.3833	Undefined
1584	3.03621	-1.66349	Undefined
1585	-4.04502	13.1644	Undefined
1586	-0.184082	13.895	Undefined
1587	-2.82514	9.61784	D6 ELCs
1588	9.80093	5.08669	2D EPSCs
1589	-5.22511	12.746	D5 HLCs
1590	1.98063	-0.174557	D5 ELCs
1591	-4.93272	12.4628	Undefined
1592	0.86257	-2.51272	Undefined
1593	3.48085	-1.10464	D5 ELCs
1594	-0.443827	-2.27683	D5 HLCs
1595	-1.06476	-0.841931	Undefined
1596	2.2482	-1.68577	D5 HLCs
1597	1.81218	-0.983034	D5 ELCs
1598	0.0597022	12.6414	Undefined
1599	-6.40499	10.9611	Undefined
1600	4.81142	2.91759	D5 ELCs
1601	0.49555	-2.47364	Undefined
1602	-3.57033	12.4426	Undefined
1603	-1.81072	11.6714	Undefined
1604	0.51244	11.7719	Undefined
1605	-3.27783	12.6336	D6 HLCs
1606	4.97326	-0.00881822	D5 HLCs
1607	-1.18689	12.2711	D6 ELCs
1608	-2.01439	10.9212	D6 TLCs
1609	1.24266	0.732209	Undefined
1610	0.0115644	-2.2119	Undefined
1611	-6.22183	11.1388	D6 ELCs
1612	7.99238	5.00485	2D EPSCs
1613	9.19477	5.33517	2D EPSCs
1614	9.9408	4.18204	2D EPSCs
1615	0.937114	-1.71579	D5 HLCs
1616	-3.10857	10.9997	D6 HLCs
1617	-0.787403	0.274548	Undefined
1618	-0.93389	0.931798	Undefined
1619	-1.86063	11.0523	Undefined
1620	0.186305	13.5397	Undefined
1621	-1.32718	-0.380493	Undefined
1622	-4.9456	11.9283	Undefined
1623	-5.15332	10.9312	D6 HLCs
1624	-1.98863	10.1221	D6 HLCs
1625	-4.18685	10.685	Undefined
1626	0.470705	-1.68936	Undefined
1627	-3.58801	10.9978	Undefined
1628	1.61669	-0.651447	Undefined
1629	-3.47491	10.8496	Undefined
1630	1.40574	0.179161	Undefined
1631	-0.83568	12.027	Undefined
1632	2.16071	-1.56496	2D EPSCs
1633	-1.03746	-0.804424	Undefined
1634	-5.75313	11.5338	Undefined
1635	-1.2581	-0.989092	Undefined
1636	-4.1156	10.6762	Undefined
1637	0.0359477	-2.14124	Undefined
1638	5.23882	5.12053	Undefined
1639	0.174287	1.00474	Undefined
1640	1.39453	1.08764	Undefined
1641	-5.10418	11.9703	Undefined
1642	2.50471	0.0800596	D5 ELCs
1643	-5.08688	11.5755	Undefined
1644	-4.25719	12.4701	D6 TLCs
1645	-1.08026	13.3865	Undefined
1646	5.28061	0.433662	D5 ELCs
1647	4.5385	1.31542	D5 HLCs
1648	-6.43753	10.9467	D6 HLCs
1649	0.723314	7.81381	D6 HLCs
1650	-2.11281	0.368053	Undefined
1651	-1.54651	0.213067	D5 ELCs
1652	3.8742	0.670831	D5 ELCs
1653	6.03419	11.187	D5 TLCs
1654	4.49815	0.782739	D5 HLCs
1655	-1.07855	-0.434504	Undefined
1656	-0.119184	-0.402427	D5 ELCs
1657	-1.06694	10.9818	Undefined
1658	-0.488779	14.2879	Undefined
1659	-1.87453	13.4724	Undefined
1660	-4.79987	10.7911	D6 HLCs
1661	-5.2317	11.1522	D6 ELCs
1662	3.60155	-0.477618	Undefined
1663	-2.41823	0.0121502	Undefined
1664	-0.105949	13.232	Undefined
1665	-5.24505	12.4493	Undefined
1666	4.03983	-0.350822	D5 HLCs
1667	4.63828	-0.0869492	Undefined
1668	4.43837	4.57508	D6 ELCs
1669	5.90803	11.5512	D5 TLCs
1670	-6.37247	12.056	Undefined
1671	-0.384652	13.0073	Undefined
1672	0.307097	12.9602	Undefined
1673	-3.41214	12.0457	Undefined
1674	0.72583	1.48483	Undefined
1675	4.43039	0.533799	Undefined
1676	-3.56021	11.3069	Undefined
1677	9.03692	4.32071	2D EPSCs
1678	-5.53476	11.6286	Undefined
1679	-3.38647	10.9362	Undefined
1680	3.26833	0.529338	Undefined
1681	-3.87924	10.3146	Undefined
1682	1.9578	-0.579693	Undefined
1683	-4.21939	10.6163	Undefined
1684	4.26411	0.901912	D5 HLCs
1685	-1.78644	8.46522	D6 HLCs
1686	4.46295	-1.67286	Undefined
1687	7.18659	5.26841	2D EPSCs
1688	-0.876566	11.3837	Undefined
1689	-3.77485	13.3751	Undefined
1690	-1.49876	14.0458	Undefined
1691	-4.16497	9.75411	Undefined
1692	2.35401	-0.452769	Undefined
1693	-0.120774	-1.31398	Undefined
1694	-3.64128	11.2433	Undefined
1695	3.60159	-1.01866	D5 ELCs
1696	-5.84357	12.4849	Undefined
1697	-3.17256	9.49515	D6 HLCs
1698	2.37652	0.174902	Undefined
1699	3.4473	3.02571	Undefined
1700	-2.01454	13.7997	D6 HLCs
1701	0.504515	0.861561	Undefined
1702	-4.56883	12.4782	Undefined
1703	5.86395	5.6782	2D EPSCs
1704	-3.42399	10.7105	D6 HLCs
1705	-4.83519	10.5302	Undefined
1706	-2.43008	12.2686	D6 ELCs
1707	-4.19616	10.0156	Undefined
1708	1.09664	-2.48493	D5 HLCs
1709	1.42104	-0.545847	Undefined
1710	5.42053	5.16897	D6 HLCs
1711	-5.26097	11.4514	Undefined
1712	-1.59697	1.2737	D5 ELCs
1713	-0.571435	1.95976	Undefined
1714	1.64854	-1.30485	Undefined
1715	-4.03492	13.2946	D6 HLCs
1716	-3.92941	10.7266	Undefined
1717	8.02265	4.84528	2D EPSCs
1718	-5.94216	10.595	Undefined
1719	-2.53843	10.8735	Undefined
1720	-6.87926	11.5386	Undefined
1721	0.919084	-0.617881	Undefined
1722	5.79322	0.466811	Undefined
1723	0.264535	-1.09978	Undefined
1724	0.0606807	-0.3914	Undefined
1725	9.38542	4.70777	2D EPSCs
1726	1.2003	-0.741295	Undefined
1727	1.01139	-0.0827128	Undefined
1728	2.8151	-3.12011	Undefined
1729	-3.79862	10.5248	Undefined
1730	2.3604	0.149501	D5 ELCs
1731	-2.64795	13.3359	Undefined
1732	2.87833	-1.62901	D5 HLCs
1733	-5.76009	12.3099	Undefined
1734	-4.05153	12.6577	Undefined
1735	2.99204	0.0398012	Undefined
1736	1.33819	-0.237583	Undefined
1737	-3.57177	12.0557	Undefined
1738	-6.63897	11.7036	Undefined
1739	0.886065	1.69487	Undefined
1740	3.19815	-0.837211	Undefined
1741	-0.0463879	13.0019	D6 HLCs
1742	0.76053	1.43851	Undefined
1743	-5.79863	12.3099	Undefined
1744	2.2632	-0.491284	Undefined
1745	-2.17638	-1.13768	Undefined
1746	0.271414	1.20651	D5 HLCs
1747	5.17807	0.922066	Undefined
1748	-3.68585	12.7892	Undefined
1749	9.85413	4.20035	2D EPSCs
1750	-3.69614	12.4092	D6 ELCs
1751	4.1763	4.54858	D6 HLCs
1752	7.37545	3.75944	2D EPSCs
1753	-2.28388	0.3144	Undefined
1754	-1.91759	11.4873	D6 ELCs
1755	5.35688	5.04791	D6 ELCs
1756	-2.78966	10.301	Undefined
1757	2.57243	-3.20441	Undefined
1758	-1.58685	0.896067	Undefined
1759	7.32286	4.73447	2D EPSCs
1760	0.17254	1.32471	Undefined
1761	-4.77513	9.09442	D6 HLCs
1762	2.58976	-2.78214	Undefined
1763	-2.38537	9.9688	Undefined
1764	-4.76927	10.6145	Undefined
1765	0.494265	1.17137	Undefined
1766	-3.54647	11.4388	Undefined
1767	-0.137621	-0.539528	D5 HLCs
1768	-4.53626	11.3012	Undefined
1769	-3.44786	10.8048	Undefined
1770	-5.57286	12.7637	Undefined
1771	-2.55898	14.1963	D6 HLCs
1772	-0.191405	-0.116404	Undefined
1773	7.70742	5.231	2D EPSCs
1774	7.55657	5.69081	2D EPSCs
1775	-2.25036	-0.290628	D5 ELCs
1776	-2.74549	12.2012	Undefined
1777	-5.42251	11.6099	Undefined
1778	-0.221067	14.3209	D6 HLCs
1779	2.38836	-2.02841	D5 ELCs
1780	-4.08301	11.6546	Undefined
1781	2.67893	1.28753	Undefined
1782	-1.76745	12.5891	D6 HLCs
1783	3.43037	1.00724	Undefined
1784	-4.83713	12.2739	Undefined
1785	2.17492	-0.549297	Undefined
1786	-2.41716	9.99033	Undefined
1787	2.74725	5.18786	D6 HLCs
1788	-0.00209369	0.529984	Undefined
1789	1.28356	-2.75242	D5 HLCs
1790	-0.343434	0.516526	Undefined
1791	-4.20152	10.0083	Undefined
1792	-4.97094	11.4531	D6 HLCs
1793	0.0799626	13.3985	Undefined
1794	-1.78534	0.476095	Undefined
1795	-3.71107	10.3412	Undefined
1796	-0.179693	12.2887	Undefined
1797	-1.96173	0.0595084	Undefined
1798	4.39489	-0.0779441	D5 HLCs
1799	3.12931	-3.5544	D5 HLCs
1800	-5.38248	10.8724	D6 HLCs
1801	0.77144	-0.926332	D5 HLCs
1802	-2.25055	-1.0218	D5 ELCs
1803	1.51991	-1.67049	Undefined
1804	-0.143255	12.5365	Undefined
1805	-1.59072	0.813514	Undefined
1806	-2.26415	0.0887453	Undefined
1807	2.95468	-1.44147	Undefined
1808	-5.92221	10.8832	Undefined
1809	4.74125	-0.0992539	Undefined
1810	1.60172	10.4745	D6 HLCs
1811	-3.87451	12.1149	Undefined
1812	-2.48369	13.2762	Undefined
1813	-2.65376	10.2068	Undefined
1814	1.25308	-1.48306	D5 HLCs
1815	0.603228	-0.803066	Undefined
1816	4.71942	3.60401	D5 ELCs
1817	-4.56452	13.3907	D6 HLCs
1818	1.19446	-0.441509	Undefined
1819	4.511	0.299182	Undefined
1820	-1.45723	11.1972	D6 TLCs
1821	1.19972	0.217772	Undefined
1822	-1.50023	-0.135977	Undefined
1823	-0.978966	-0.881894	Undefined
1824	6.65921	11.287	D5 TLCs
1825	-1.42048	8.10459	D6 HLCs
1826	-1.54225	11.468	Undefined
1827	-0.153271	-0.937423	Undefined
1828	-1.5389	10.21	D6 TLCs
1829	1.80245	10.4708	D6 HLCs
1830	-0.764933	14.4333	Undefined
1831	-1.79151	-0.245014	Undefined
1832	-4.61186	11.9742	D6 HLCs
1833	-5.58643	12.4681	Undefined
1834	5.20211	0.815664	Undefined
1835	-4.91524	10.0403	D6 HLCs
1836	-4.98066	12.1007	Undefined
1837	-1.8614	-1.31303	Undefined
1838	-5.10225	10.8033	Undefined
1839	-2.22489	11.8307	Undefined
1840	0.686555	-0.439653	Undefined
1841	2.57748	-2.0202	Undefined
1842	0.794618	-0.293419	Undefined
1843	-6.09156	11.0956	Undefined
1844	-0.962185	12.8477	Undefined
1845	1.14193	0.947852	Undefined
1846	-4.91831	11.0174	D6 HLCs
1847	-0.245795	0.289255	Undefined
1848	-0.637334	11.6393	D6 ELCs
1849	-4.15569	13.1514	D6 HLCs
1850	-6.41291	11.2169	Undefined
1851	-1.46697	14.2368	Undefined
1852	2.96065	-0.478716	Undefined
1853	-3.50712	9.16267	D6 HLCs
1854	8.54524	5.36813	2D EPSCs
1855	-0.868658	11.7709	D6 HLCs
1856	3.17205	1.54409	Undefined
1857	3.67246	0.0432391	Undefined
1858	9.98261	4.29933	2D EPSCs
1859	3.64052	0.712452	Undefined
1860	3.36944	-0.505659	D5 HLCs
1861	10.191	5.72196	2D EPSCs
1862	-0.385167	-1.38899	Undefined
1863	2.93629	5.05114	D6 TLCs
1864	0.04408	-0.445462	Undefined
1865	-5.3901	9.87308	Undefined
1866	0.123084	-1.72609	Undefined
1867	-1.35297	0.838852	D5 ELCs
1868	0.890797	0.20063	Undefined
1869	7.35407	11.0433	D6 TLCs
1870	-5.77194	12.7869	Undefined
1871	0.195187	14.0046	D6 HLCs
1872	2.73633	0.325861	Undefined
1873	-2.89865	10.1961	D6 HLCs
1874	-2.35826	-0.820657	Undefined
1875	-0.255294	13.3518	Undefined
1876	2.77181	-3.195	D5 HLCs
1877	-1.57138	9.40776	D6 HLCs
1878	-5.15875	13.2793	Undefined
1879	-0.34487	-1.52455	Undefined
1880	-4.87965	11.1272	Undefined
1881	-3.18375	10.72	Undefined
1882	2.26721	-1.41485	D5 HLCs
1883	6.31984	5.41344	2D EPSCs
1884	-2.24571	12.8598	Undefined
1885	-5.44807	10.0204	D6 HLCs
1886	-0.25525	-0.170241	Undefined
1887	3.11953	-2.1665	Undefined
1888	-2.34456	13.7664	Undefined
1889	-1.30046	12.4915	D6 HLCs
1890	-1.55259	12.2454	D6 HLCs
1891	3.94877	0.389434	Undefined
1892	1.16779	-0.37025	Undefined
1893	-6.41281	11.4352	Undefined
1894	-3.08054	9.49354	Undefined
1895	-0.419351	12.4084	Undefined
1896	10.4792	5.19366	2D EPSCs
1897	6.13003	5.37299	2D EPSCs
1898	-1.76656	10.195	D6 HLCs
1899	5.1073	-0.154546	Undefined
1900	-3.72147	13.7835	Undefined
1901	-1.21043	10.5422	D6 TLCs
1902	-0.777799	13.1081	D6 TLCs
1903	1.83624	10.305	Undefined
1904	4.81425	0.179128	Undefined
1905	0.525371	-1.28177	Undefined
1906	-2.98011	13.3172	D6 HLCs
1907	-4.88501	13.3196	Undefined
1908	6.3958	11.1733	D5 TLCs
1909	-2.99233	11.5587	Undefined
1910	-0.469008	0.130605	Undefined
1911	-1.26425	-2.32888	D5 HLCs
1912	1.7289	-2.5446	D5 HLCs
1913	-5.67561	12.6668	Undefined
1914	-5.19061	12.5396	Undefined
1915	-1.90552	13.9012	D6 HLCs
1916	5.71063	5.64971	Undefined
1917	-2.20223	9.95409	D6 HLCs
1918	1.36976	7.38732	D6 HLCs
1919	-2.11462	10.8029	Undefined
1920	5.63947	1.04876	D5 ELCs
1921	-0.201207	11.5103	Undefined
1922	1.33208	-0.591385	D5 HLCs
1923	-2.20413	13.4734	Undefined
1924	-3.83954	13.8313	Undefined
1925	-2.33297	10.6847	Undefined
1926	0.829737	-0.935351	Undefined
1927	0.582067	-2.92004	D5 HLCs
1928	-4.64552	11.351	Undefined
1929	1.63886	-2.66814	Undefined
1930	4.72384	4.04435	Undefined
1931	5.9639	11.3291	Undefined
1932	2.61833	0.129668	Undefined
1933	2.23299	0.932439	D5 ELCs
1934	7.60614	5.25459	2D EPSCs
1935	-5.85297	12.0127	D6 HLCs
1936	-2.44691	9.99897	Undefined
1937	-2.78469	13.9914	Undefined
1938	-3.17453	10.59	D6 HLCs
1939	-3.97758	13.289	Undefined
1940	1.59269	-0.0655198	Undefined
1941	2.5909	-3.36626	Undefined
1942	-5.22688	12.1457	Undefined
1943	-2.03979	13.293	Undefined
1944	6.01161	0.815908	Undefined
1945	-3.74746	14.0191	Undefined
1946	-5.25221	12.7268	D6 HLCs
1947	-2.52541	-1.65369	D5 HLCs
1948	5.01882	1.52218	D5 ELCs
1949	-5.60647	12.2434	Undefined
1950	-3.07189	9.28923	Undefined
1951	-1.0246	0.780419	Undefined
1952	0.686829	-0.107968	Undefined
1953	-5.05158	12.7367	Undefined
1954	3.46516	-1.33346	D5 HLCs
1955	0.973536	-0.184294	Undefined
1956	2.56572	-3.00989	D5 ELCs
1957	-5.17706	12.2177	Undefined
1958	-4.47487	11.5607	Undefined
1959	2.46182	-0.831421	Undefined
1960	-1.19323	-2.20437	Undefined
1961	-6.07172	10.6044	D6 HLCs
1962	-6.53039	11.5386	Undefined
1963	0.313565	-1.59115	D5 HLCs
1964	2.67427	0.12049	D5 TLCs
1965	-5.87453	11.0154	D6 HLCs
1966	-3.24742	9.75702	D6 HLCs
1967	1.29956	-1.42496	Undefined
1968	-6.11891	11.6737	Undefined
1969	3.79026	0.656339	D5 HLCs
1970	9.57099	4.67673	2D EPSCs
1971	4.36359	-0.487213	Undefined
1972	-0.549778	11.7702	D6 ELCs
1973	0.6335	-0.247882	Undefined
1974	-1.36022	-1.06875	Undefined
1975	-0.173092	13.4821	Undefined
1976	2.35666	-0.951058	D5 ELCs
1977	4.60909	0.46466	Undefined
1978	-1.80172	-0.00375103	D5 TLCs
1979	-4.60803	12.4182	Undefined
1980	-0.711485	14.3358	Undefined
1981	6.43042	11.4414	D5 HLCs
1982	-2.87193	9.85235	Undefined
1983	-2.77048	10.7288	Undefined
1984	-3.71736	10.0098	Undefined
1985	-2.67377	10.7233	Undefined
1986	-3.99684	10.5706	Undefined
1987	-2.25117	-0.805077	Undefined
1988	3.38547	-1.07771	D5 HLCs
1989	-1.71057	-1.61329	D5 HLCs
1990	-0.889769	0.506058	Undefined
1991	-4.14744	11.0358	D6 HLCs
1992	-4.19169	9.88446	Undefined
1993	-1.9298	11.1571	Undefined
1994	-4.41435	11.4294	D6 TLCs
1995	-2.86196	11.9525	Undefined
1996	-1.57088	10.4981	D6 HLCs
1997	-0.511393	-0.207573	Undefined
1998	2.90444	-1.99371	Undefined
[truncated: 2,841 more rows]

## Sheet: Fig. 5c
D5 ELCs	D6 ELCs	Epiblast	D5 HLCs	D6 HLCs	Hypoblast	D5 TLCs	D6 TLCs	Trophectoderm	Undefined
242	142	32	364	551	10	66	83	496	4017

## Sheet: Fig. 5d
cell barcode	GATA3	TFAP2C	KRT8	ISL1	TFAP2A	KRT7	name
AAACCCACATCGCTCT11	0	0	78	0	0	0	ELCs
AAACGCTGTTAGGGTG11	1	0	21	0	0	0	HLCs
AAAGGATCAGAAGTTA11	0	0	29	0	0	0	ELCs
AAAGGTAAGCGACTGA11	0	0	0	0	0	0	HLCs
AAAGGTAAGCTAATGA11	0	0	15	0	0	0	HLCs
AAAGGTAGTCTCGCGA11	0	0	28	0	0	0	HLCs
AAAGTGAAGTGATAAC11	1	0	103	0	0	0	HLCs
AAAGTGATCCCATAAG11	0	0	23	0	0	0	ELCs
AAAGTGATCCGTATAG11	0	1	38	0	0	0	HLCs
AAATGGAAGCATTGAA11	0	0	6	0	0	0	HLCs
AACAACCGTACAGGTG11	0	0	15	0	0	0	HLCs
AACAACCGTACGATTC11	0	0	26	0	0	0	ELCs
AACAACCGTGATACCT11	0	0	12	0	0	0	HLCs
AACAACCTCTATTTCG11	0	0	110	1	0	0	ELCs
AACAAGACAGGATGAC11	0	0	34	0	0	0	HLCs
AACAGGGAGGCTCACC11	0	0	58	0	0	0	HLCs
AACCAACCAGGCATGA11	1	0	9	0	0	0	HLCs
AACCACATCTTTGCTA11	0	0	31	1	0	0	HLCs
AACCATGAGAAGGTAG11	0	0	18	0	0	0	ELCs
AACCATGAGGTCACTT11	0	0	15	0	0	0	HLCs
AACCATGGTCGACTTA11	1	0	5	0	0	0	TLCs
AACCCAAAGTACTGTC11	0	0	39	0	0	0	HLCs
AACCTTTCACAATTCG11	0	0	4	0	0	0	HLCs
AACCTTTCACTTGAAC11	0	0	36	1	0	0	HLCs
AACGAAAGTCTCGACG11	0	0	8	0	0	0	ELCs
AACGGGAGTACCTAGT11	3	0	17	0	1	0	TLCs
AACGGGAGTATCTCTT11	0	0	23	0	0	0	HLCs
AACGTCACATGCGTGC11	0	0	5	0	0	0	HLCs
AACTTCTCATTACTCT11	0	0	2	0	0	0	ELCs
AACTTCTTCAAGTGGG11	0	0	23	0	0	0	HLCs
AAGAACACATGAGATA11	0	0	15	0	0	0	ELCs
AAGAACATCATCTACT11	0	0	40	0	0	0	HLCs
AAGACAACACAAGCCC11	0	0	3	0	0	0	HLCs
AAGACAATCTTTCGAT11	0	0	5	0	0	0	HLCs
AAGATAGCAGCAAGAC11	0	0	19	0	0	0	HLCs
AAGATAGCAGTTTCGA11	0	0	34	0	0	0	ELCs
AAGATAGGTAACAAGT11	0	0	8	0	0	0	ELCs
AAGCATCCATCGAACT11	1	0	5	0	0	0	HLCs
AAGCATCTCAGGAAGC11	2	0	10	1	3	1	TLCs
AAGCCATAGTTTCTTC11	0	0	23	0	0	0	HLCs
AAGCCATCAAGTGATA11	0	0	15	0	0	0	HLCs
AAGCCATTCTCTGCTG11	0	0	15	0	0	0	HLCs
AAGCGAGAGCACTCCG11	0	0	57	0	0	3	TLCs
AAGCGAGAGCACTTTG11	0	0	2	0	0	0	HLCs
AAGCGAGTCGTGAGAG11	0	0	16	0	0	0	HLCs
AAGCGTTAGGACTGGT11	0	0	0	0	0	0	ELCs
AAGCGTTTCTAGTGTG11	0	0	45	0	0	0	HLCs
AAGGAATCAGTAGGAC11	0	0	58	0	0	0	HLCs
AAGTACCAGTTGTCGT11	0	0	27	0	0	0	HLCs
AAGTACCGTAGCTGAG11	0	0	21	0	0	0	HLCs
AAGTACCGTTGCAAGG11	0	0	11	0	0	0	HLCs
AAGTCGTCAGATCCAT11	0	0	3	0	0	0	HLCs
AAGTGAATCATACGGT11	0	0	19	0	0	0	ELCs
AAGTTCGAGAATTTGG11	0	0	35	0	0	0	HLCs
AAGTTCGAGTCTTCCC11	0	0	0	0	0	0	HLCs
AAGTTCGTCTTCTGTA11	0	0	8	0	0	0	HLCs
AATCACGGTGAATGAT11	0	0	8	0	0	0	HLCs
AATCGTGCAGTAACGG11	0	0	42	0	0	0	TLCs
AATCGTGGTGCAACAG11	0	0	34	0	0	0	HLCs
AATGACCCACAGCCAC11	0	0	74	0	0	0	HLCs
AATGACCTCAGCATTG11	0	0	74	0	0	0	HLCs
AATGCCACACATTCTT11	0	0	75	0	0	0	HLCs
AATGCCACAGAGGCAT11	0	0	7	0	0	0	ELCs
AATGCCAGTATCACCA11	0	0	60	0	0	0	HLCs
AATGCCATCCCATGGG11	0	0	17	0	0	0	ELCs
AATGGAAGTGTAAATG11	1	0	15	0	0	0	HLCs
AATGGCTCAATGCTCA11	0	0	48	0	0	0	HLCs
AATGGCTTCAAGATAG11	0	0	32	0	0	0	HLCs
AATGGCTTCCCTCTCC11	0	0	6	0	0	0	ELCs
AATTCCTCAGAGTTGG11	0	0	3	0	0	0	ELCs
ACAAGCTCAGCAGATG11	2	0	13	0	0	0	HLCs
ACAAGCTGTTTGGGTT11	0	0	34	0	0	0	HLCs
ACAAGCTTCAGAGCAG11	0	0	39	0	0	0	HLCs
ACACAGTAGGCGCTTC11	0	0	86	0	0	0	TLCs
ACACAGTCAATCCTTT11	0	0	27	0	0	0	HLCs
ACACAGTTCCCATACC11	0	0	4	0	0	0	HLCs
ACACCAACATCGTGCG11	0	0	14	0	0	0	HLCs
ACACCAATCATTGTTC11	0	0	11	0	0	0	ELCs
ACACTGACACTATCGA11	0	0	111	0	0	0	HLCs
ACAGAAAGTGCACAAG11	0	0	8	0	0	0	HLCs
ACATCCCAGTGTTCCA11	0	0	7	1	0	0	ELCs
ACATCCCTCTTGCGCT11	0	0	23	0	0	0	HLCs
ACATCGACAGCAGTGA11	0	0	74	0	0	0	HLCs
ACATTTCAGCTAGAGC11	0	0	22	0	0	0	HLCs
ACCAAACCAAATGGAT11	0	0	17	0	0	0	HLCs
ACCAAACCAGAGCCCT11	0	0	50	0	0	0	HLCs
ACCAACAAGACCAGAC11	0	0	14	0	0	0	ELCs
ACCAACATCGCTTGCT11	0	0	2	0	0	0	ELCs
ACCACAAAGCTGTTAC11	0	0	10	0	0	0	HLCs
ACCACAATCGAACACT11	0	0	0	0	0	0	TLCs
ACCATTTCAACTCCAA11	0	0	26	0	0	0	HLCs
ACCATTTGTTGCCGAC11	0	0	70	0	0	0	HLCs
ACCATTTTCCGACATA11	0	0	4	0	0	0	ELCs
ACCCAAACAGCTTTCC11	0	0	6	0	0	0	HLCs
ACCCAAAGTTGCCGAC11	0	0	36	0	0	0	HLCs
ACCCAAATCACGGGCT11	0	0	21	0	0	0	HLCs
ACCCTCAAGACACACG11	2	0	17	0	0	0	HLCs
ACCCTCAAGGTAAGGA11	0	0	0	0	0	0	HLCs
ACCCTCACAGGAATCG11	0	0	5	0	0	0	ELCs
ACCCTTGAGATCCAAA11	0	0	5	0	0	0	HLCs
ACCCTTGCAGCTGTGC11	0	0	37	0	0	0	HLCs
ACCCTTGTCAGAGCAG11	1	0	24	0	1	0	HLCs
ACCGTTCAGACCAGCA11	0	0	29	0	0	0	HLCs
ACCGTTCTCTCCCAAC11	1	0	13	0	0	0	ELCs
ACCTACCAGTTCGGTT11	0	0	49	0	0	0	ELCs
ACCTACCTCGTGTCAA11	1	0	28	0	0	0	ELCs
ACCTACCTCTTTGCTA11	0	0	77	0	0	0	HLCs
ACGATCACACCAAAGG11	0	0	1	0	0	0	ELCs
ACGATCACAGGGATAC11	0	0	41	0	0	0	HLCs
ACGATCAGTAGCTTAC11	0	0	81	0	0	0	HLCs
ACGATCATCATAAGGA11	0	0	6	0	0	0	HLCs
ACGGAAGTCCTGCCAT11	0	0	0	0	0	0	ELCs
ACGGTTAAGAGGCGTT11	0	0	28	0	0	0	HLCs
ACGGTTAGTCCCACGA11	0	0	8	0	0	0	HLCs
ACGTAACAGCGTATGG11	0	0	2	0	0	0	HLCs
ACGTAACGTCATTCCC11	0	0	10	0	0	0	HLCs
ACGTACATCGTAATGC11	0	0	5	0	0	0	HLCs
ACGTAGTAGTCGAAAT11	0	0	57	0	0	0	HLCs
ACGTTCCAGACCATGG11	1	0	36	0	0	0	HLCs
ACGTTCCGTATGCTAC11	0	0	26	0	0	0	HLCs
ACGTTCCGTGCATGTT11	0	0	55	0	0	1	HLCs
ACTACGAAGTCGGCCT11	0	0	10	0	0	0	HLCs
ACTACGAGTGGTTTAC11	0	0	6	0	0	0	HLCs
ACTATCTAGTAGTCAA11	0	0	1	0	0	0	HLCs
ACTATCTCAATTTCGG11	0	0	10	1	0	0	ELCs
ACTATCTTCTGCGGAC11	0	0	44	0	0	0	HLCs
ACTATGGAGAGTTGTA11	0	0	11	0	0	0	HLCs
ACTATGGAGCAGATAT11	0	0	0	0	0	0	HLCs
ACTATGGCACCGAATT11	0	0	82	0	0	0	HLCs
ACTATGGGTCACTTCC11	0	0	20	0	0	0	HLCs
ACTATGGTCATTACCT11	0	0	56	0	0	0	HLCs
ACTATGGTCCTGGTCT11	0	0	10	0	0	0	HLCs
ACTATTCCAGCAAGAC11	1	0	17	0	0	0	ELCs
ACTCCCATCCACGTAA11	0	0	5	0	1	0	ELCs
ACTCCCATCCCGAATA11	1	0	34	0	0	0	HLCs
ACTCCCATCCTATTTG11	0	0	31	0	0	0	HLCs
ACTCTCGCAGCGGATA11	0	0	6	0	0	0	HLCs
ACTCTCGGTTAAGCAA11	0	0	2	0	0	0	ELCs
ACTGATGAGGCAGGGA11	12	1	194	0	1	71	TLCs
ACTGATGAGTAGGTTA11	0	0	10	0	0	0	HLCs
ACTGCAAAGATGAAGG11	0	0	2	0	0	0	HLCs
ACTGCAACAGAACATA11	0	0	15	0	0	0	HLCs
ACTGTCCTCCGATGTA11	0	1	1	0	0	0	ELCs
ACTGTGATCAGCACCG11	0	0	52	0	0	0	TLCs
ACTGTGATCTGCGATA11	0	0	24	0	0	0	HLCs
ACTTAGGGTCCTTGTC11	1	0	43	0	0	0	HLCs
ACTTATCAGGCTAGCA11	0	0	24	0	0	0	HLCs
ACTTTCAGTCGTCGGT11	0	0	3	0	0	0	ELCs
ACTTTGTCAAGTGACG11	0	0	21	0	0	0	ELCs
AGAACAACAATGCAGG11	0	0	8	0	0	0	ELCs
AGAACAAGTGGCTTGC11	0	0	27	0	0	0	HLCs
AGAACCTAGATCCGAG11	0	0	0	0	0	0	ELCs
AGAACCTCAATCGCAT11	0	0	15	0	0	0	HLCs
AGAACCTGTTGTAAAG11	0	0	37	0	0	0	HLCs
AGAAGCGGTTGTCCCT11	0	0	30	0	0	0	TLCs
AGAAGTACAAAGACTA11	0	0	16	0	0	0	HLCs
AGAAGTACATAACCCA11	0	0	2	0	0	0	HLCs
AGAAGTATCGGCTGGT11	0	0	1	0	0	0	ELCs
AGACAAACATCGCTCT11	0	0	29	0	0	0	ELCs
AGACACTAGGCTCTAT11	0	0	30	0	0	0	HLCs
AGACACTAGGTCCCGT11	0	0	13	0	1	0	HLCs
AGACACTCACGGTGCT11	0	0	34	0	0	0	HLCs
AGACAGGGTAATGATG11	0	0	27	0	0	0	ELCs
AGACCATCAGCTTTGA11	0	0	19	0	0	0	HLCs
AGACCATTCTGGGAGA11	1	0	46	0	0	0	HLCs
AGACCCGGTCCAGCAC11	0	0	17	0	0	0	ELCs
AGACTCAAGTCTGCGC11	0	0	13	0	0	0	ELCs
AGACTCACAATACAGA11	0	0	39	0	0	0	TLCs
AGAGAATCACTTGACA11	0	0	47	0	0	0	HLCs
AGAGCAGAGATTTGCC11	1	0	29	0	0	0	HLCs
AGAGCAGTCTCCGAGG11	0	0	22	0	0	0	HLCs
AGAGCCCAGCGAGTCA11	0	0	37	0	0	0	TLCs
AGAGCCCGTAAGTTGA11	0	0	58	0	0	0	ELCs
AGAGCCCTCTACCAGA11	1	0	4	0	0	0	HLCs
AGATAGAAGCAGCCCT11	0	0	16	0	0	0	ELCs
AGATAGACATTCTGTT11	0	0	11	0	0	0	HLCs
AGATAGAGTACCAGAG11	0	0	3	0	0	0	ELCs
AGATGAAGTTTACACG11	0	0	19	1	0	0	TLCs
AGCATCAAGAGGTGCT11	0	0	7	0	0	0	HLCs
AGCATCACAACCAGAG11	0	0	4	0	0	0	ELCs
AGCATCACACGCGCTA11	0	0	35	0	0	0	HLCs
AGCCAATTCCACTTTA11	0	0	44	0	0	0	HLCs
AGCCAATTCGAAACAA11	0	0	28	0	0	0	ELCs
AGCCACGCACACCAGC11	0	0	12	0	0	0	HLCs
AGCCACGCACACGTGC11	0	0	31	0	0	0	HLCs
AGCCAGCCAAAGGGCT11	0	0	10	0	0	0	HLCs
AGCCAGCTCGAGAACG11	0	0	3	0	0	0	HLCs
AGCGATTAGCGAGAAA11	0	0	8	0	0	0	HLCs
AGCGATTCAGTAGATA11	0	0	14	0	0	0	ELCs
AGCGCCACAACTCGAT11	0	0	30	0	0	1	ELCs
AGCGCCATCGCTGTTC11	0	0	11	0	0	0	HLCs
AGCGCTGAGTACAGCG11	0	0	44	0	0	0	HLCs
AGCGCTGGTTCCACAA11	0	0	9	0	0	0	ELCs
AGCGCTGGTTTGGGTT11	3	0	17	0	1	5	TLCs
AGCGCTGTCAGCCTCT11	0	0	49	0	0	0	HLCs
AGCGTATGTCAGGCAA11	0	0	21	0	0	0	HLCs
AGCGTCGCAGTAGAAT11	0	0	1	0	0	0	HLCs
AGCGTCGCATCCGAAT11	0	0	6	0	0	0	HLCs
AGCTACACAGGTTCAT11	0	0	65	0	0	0	TLCs
AGCTACATCAATCCAG11	0	0	31	0	0	0	HLCs
AGCTCAAGTTCATCTT11	0	0	36	0	0	0	ELCs
AGCTTCCAGAGCATAT11	0	0	0	0	0	0	ELCs
AGCTTCCAGCGTGTTT11	0	0	48	0	0	0	TLCs
AGCTTCCAGTGATGGC11	2	0	16	0	1	0	TLCs
AGCTTCCGTCGCATGC11	0	0	19	0	0	0	HLCs
AGGAAATAGCCTGACC11	0	0	8	0	0	0	HLCs
AGGAAATCAACGTAAA11	1	0	3	0	0	0	HLCs
AGGAAATTCATTGAGC11	0	0	20	0	0	0	HLCs
AGGAAATTCTCTGCCA11	0	0	3	0	0	0	ELCs
AGGATCTAGTCAGCGA11	0	0	2	0	0	0	ELCs
AGGCATTGTGACAACG11	0	0	5	0	0	0	HLCs
AGGCCACAGACGAGCT11	0	0	18	0	0	0	HLCs
AGGCCACAGGCCTGAA11	0	0	44	0	0	0	HLCs
AGGCCACGTTCGAAGG11	0	0	11	0	0	0	HLCs
AGGCTGCAGGAAACGA11	0	0	0	0	0	0	ELCs
AGGGAGTGTCTCTCTG11	0	0	36	0	1	4	TLCs
AGGGCCTGTAGACACG11	0	0	0	0	0	0	HLCs
AGGGCCTGTCTGTCAA11	0	0	0	0	0	0	ELCs
AGGGCCTGTGGTTCTA11	0	0	22	0	0	0	HLCs
AGGGCCTGTTTATGCG11	0	0	55	0	0	0	HLCs
AGGGCTCAGTCGAAAT11	0	0	12	0	0	0	HLCs
AGGGCTCCAGCTGTAT11	0	0	5	0	0	0	ELCs
AGGGCTCTCACTACGA11	0	0	8	0	0	0	HLCs
AGGGTCCAGGTGCCAA11	0	0	5	0	0	0	ELCs
AGGGTCCAGTGGTTAA11	0	0	19	0	0	0	HLCs
AGGGTCCTCCGCGGAT11	0	0	25	0	0	0	ELCs
AGGGTCCTCTCCCTAG11	0	0	32	0	0	0	ELCs
AGGGTGAGTAGTTCCA11	0	0	42	0	0	0	HLCs
AGGGTGATCGCAACAT11	1	0	0	0	0	0	ELCs
AGGGTTTCACAGCCAC11	0	0	23	0	0	0	HLCs
AGGGTTTTCCCATAGA11	0	0	9	0	0	0	HLCs
AGGTAGGCAGCCTACG11	0	0	31	0	0	0	HLCs
AGGTCATCAGAGTCAG11	0	0	37	0	0	0	HLCs
AGGTCATGTGAGATCG11	0	0	32	0	0	0	ELCs
AGGTCATGTGAGGCAT11	0	0	25	0	0	0	HLCs
AGGTCTATCATCGCAA11	0	0	1	0	0	0	HLCs
AGGTGTTAGCCTGTGC11	0	0	7	0	0	0	HLCs
AGGTGTTAGCGCATCC11	0	0	33	0	0	0	HLCs
AGGTGTTGTTCACGAT11	0	0	34	0	0	0	HLCs
AGGTTACAGTTCATCG11	0	0	96	0	0	0	HLCs
AGGTTACTCGTAACCA11	0	0	37	0	0	0	HLCs
AGTAACCAGCCTTGAT11	0	0	3	0	0	0	HLCs
AGTAACCGTGAGGCAT11	0	0	9	0	0	0	HLCs
AGTAACCTCTGCATGA11	0	0	16	0	0	0	HLCs
AGTACCATCCAGCTCT11	1	0	47	0	0	0	HLCs
AGTACTGAGTGCCCGT11	0	0	36	0	0	0	HLCs
AGTACTGCACCAGCTG11	0	0	0	0	0	0	HLCs
AGTAGCTGTTGTGCAT11	0	0	28	0	0	0	HLCs
AGTCAACCAACGACTT11	0	0	1	0	0	0	ELCs
AGTCAACTCGGATAAA11	0	0	25	0	0	0	HLCs
AGTCACACATCACAGT11	0	0	19	0	0	0	ELCs
AGTCACAGTGTGGTCC11	0	0	12	0	0	0	HLCs
AGTCATGCACTAGAGG11	0	0	36	0	0	0	HLCs
AGTCATGCAGCAGTAG11	0	0	0	0	0	0	HLCs
AGTCTCCCAGCATTGT11	0	0	35	0	0	0	HLCs
AGTCTCCTCAAGATAG11	0	0	59	0	0	0	ELCs
AGTGACTGTAATCAGA11	0	0	3	0	0	0	ELCs
AGTGATCCAAGTCGTT11	0	0	0	0	0	0	HLCs
AGTGATCTCTGGAGAG11	1	0	10	0	0	0	HLCs
AGTGCCGCACCTTCCA11	0	0	21	0	0	0	HLCs
AGTGTTGGTACGATTC11	0	0	2	0	0	0	ELCs
AGTTAGCAGCAGTAAT11	1	0	3	0	0	0	ELCs
AGTTAGCGTGTCCCTT11	0	0	13	0	0	0	ELCs
AGTTCCCCAGGTCCCA11	1	0	23	1	1	0	ELCs
AGTTCGACACTCAAGT11	0	0	65	0	0	0	HLCs
AGTTCGATCCAAGAGG11	0	0	43	0	0	0	HLCs
ATACCGACATTGTCGA11	0	0	39	0	0	0	HLCs
ATACCGATCACTACGA11	0	0	39	0	0	0	HLCs
ATACCTTAGTTTCAGC11	0	0	17	0	0	0	HLCs
ATACCTTGTGTTTACG11	0	0	48	0	0	0	HLCs
ATACCTTTCACGGTCG11	1	0	28	0	0	0	HLCs
ATAGACCAGCAACTTC11	0	0	2	0	0	0	TLCs
ATAGACCTCCACGGGT11	0	0	60	0	0	0	HLCs
ATAGAGAAGCGCGTTC11	0	0	16	0	0	0	HLCs
ATAGGCTTCTGCGTCT11	0	0	6	0	0	0	HLCs
ATATCCTAGCGCCTCA11	0	0	63	0	1	0	HLCs
ATCACGAAGGGATCTG11	0	0	26	0	0	0	ELCs
ATCACGAAGTAATTGG11	0	0	27	0	0	0	HLCs
ATCACGAGTCACAATC11	0	0	14	1	1	0	HLCs
ATCACGAGTCACCTTC11	0	0	57	0	0	0	HLCs
ATCACGATCTGAATCG11	0	0	47	0	0	0	HLCs
ATCATTCCAAATGCTC11	0	0	0	0	0	0	ELCs
ATCCACCCACACCTAA11	0	0	14	0	0	0	HLCs
ATCCACCCATGAAGGC11	0	0	40	0	0	0	HLCs
ATCCACCGTCGCTTAA11	0	0	14	0	0	0	HLCs
ATCCACCGTGACTATC11	0	0	93	0	0	0	HLCs
ATCCATTCACAATGAA11	0	0	0	0	0	0	HLCs
ATCCGTCAGATTGGGC11	0	0	5	0	0	0	HLCs
ATCCTATCAATGGCAG11	0	0	3	0	0	0	HLCs
ATCGCCTTCTGGTGCG11	0	0	26	0	0	0	HLCs
ATCGGCGAGGGTAATT11	0	0	0	0	0	0	ELCs
ATCGGCGGTGTCCCTT11	0	0	12	0	0	0	HLCs
ATCGTAGTCCTTGGAA11	0	0	46	1	0	0	HLCs
ATCGTCCCAAGCAGGT11	0	0	40	0	0	0	HLCs
ATCTCTACACCAACAT11	0	0	5	0	0	0	HLCs
ATCTCTAGTCTACAAC11	0	0	3	0	0	0	HLCs
ATCTTCAAGTATGACA11	0	0	4	0	0	0	HLCs
ATCTTCACATGACTAC11	0	0	48	0	0	0	TLCs
ATGACCAAGGTCTGGA11	1	0	16	0	0	0	HLCs
ATGACCACACAGTCAT11	0	0	15	0	0	0	ELCs
ATGACCAGTGCGAACA11	0	0	9	0	0	0	HLCs
ATGACCATCAACTGAC11	1	0	33	2	3	5	TLCs
ATGAGGGAGTCTAACC11	0	0	18	0	0	0	HLCs
ATGAGGGCATACCACA11	0	0	2	0	0	0	ELCs
ATGATCGTCATCCCGT11	0	0	8	0	0	0	HLCs
ATGCATGTCAGGACGA11	0	0	65	0	0	0	ELCs
ATGCCTCAGCAACAAT11	0	0	3	0	0	0	HLCs
ATGCCTCGTCTAGGCC11	0	0	3	0	0	0	HLCs
ATGCGATAGTAAAGCT11	0	0	21	0	0	0	HLCs
ATGCGATCAATACGAA11	0	0	0	0	0	0	HLCs
ATGCGATGTGTGTGGA11	0	0	5	0	0	0	HLCs
ATGCGATTCTTTCAGT11	2	0	14	0	0	0	HLCs
ATGGAGGCAAACGAGC11	0	0	39	0	0	0	HLCs
ATGGAGGCACAGTATC11	0	0	21	0	0	0	TLCs
ATGGAGGTCGGTCAGC11	0	0	7	0	0	0	HLCs
ATGGATCAGCGTTACT11	0	0	38	0	0	0	HLCs
ATGGGTTAGAGTTCGG11	0	0	3	0	0	0	HLCs
ATGGTTGGTCCGTACG11	0	0	34	0	0	0	ELCs
ATTACCTAGGTCCGAA11	0	0	4	0	0	0	ELCs
ATTACCTCACGCCACA11	0	0	59	0	0	0	HLCs
ATTACCTGTCAGACTT11	0	0	10	0	0	0	HLCs
ATTACCTGTGACTCTA11	1	0	15	0	0	0	HLCs
ATTACTCGTGGCACTC11	0	0	106	0	1	1	TLCs
ATTACTCTCGGTCTGG11	0	0	44	0	0	0	HLCs
ATTATCCCACATCATG11	0	0	3	0	0	0	HLCs
ATTATCCCACTTCTCG11	0	0	56	0	0	0	HLCs
ATTATCCGTCGTTATG11	0	0	64	0	0	0	ELCs
ATTCACTCAGAGTCAG11	0	0	66	0	0	0	ELCs
ATTCAGGAGGAACGAA11	0	0	7	0	0	0	HLCs
ATTCAGGTCATTCGTT11	0	0	10	0	0	0	TLCs
ATTCATCGTAATACCC11	0	0	11	0	0	0	ELCs
ATTCATCTCGACCCAG11	0	0	45	0	0	0	ELCs
ATTCCATAGGCACTAG11	0	0	34	0	0	0	HLCs
ATTCCCGAGTATTCCG11	0	0	9	0	0	0	HLCs
ATTCCCGGTTAAGAAC11	0	0	36	0	0	0	HLCs
ATTCCTACAATTGTGC11	0	0	0	0	0	0	HLCs
ATTCCTATCAGTAGGG11	0	0	36	0	0	0	TLCs
ATTCGTTAGGACTATA11	1	0	12	0	0	0	ELCs
ATTCTTGGTTCGCGTG11	3	1	32	0	1	4	TLCs
ATTCTTGTCATGTCTT11	0	0	12	0	0	0	HLCs
ATTGGGTGTACAGCGA11	0	0	8	0	0	0	ELCs
ATTGGGTGTCAACGCC11	0	0	46	0	0	0	HLCs
ATTGTTCCATCATCTT11	0	0	8	0	0	0	ELCs
ATTGTTCCATTGTGCA11	0	0	46	0	0	0	HLCs
ATTGTTCGTTAGTCGT11	0	0	1	0	0	0	HLCs
ATTTCACAGAATTGTG11	0	0	16	0	0	0	HLCs
ATTTCACCAAGTTTGC11	0	0	6	0	0	0	ELCs
ATTTCACCACTAGGTT11	0	0	17	0	0	0	HLCs
ATTTCACGTCGAACAG11	1	0	18	0	0	0	HLCs
ATTTCTGAGGCACTCC11	0	0	34	0	0	0	ELCs
ATTTCTGTCGCCTATC11	0	0	1	0	0	0	HLCs
CAAAGAAAGCACTAAA11	0	0	2	0	0	0	ELCs
CAAAGAAAGTCTTGGT11	0	0	18	0	0	0	HLCs
CAACAACAGCTTTCTT11	0	0	4	0	0	0	HLCs
CAACAGTAGACATCCT11	0	0	50	0	0	0	HLCs
CAACAGTTCATAAGGA11	0	0	6	0	0	0	ELCs
CAACGATCACTAGGCC11	1	0	9	0	0	0	ELCs
CAACGATGTGAGAACC11	0	0	0	0	0	0	HLCs
CAACGGCAGCCAGACA11	0	0	81	0	0	0	HLCs
CAACGGCCAGCAGTGA11	3	0	13	1	0	0	TLCs
CAACGGCTCTTAGGAC11	0	0	9	0	0	0	HLCs
CAAGACTCACTCACTC11	0	0	28	0	0	0	HLCs
CAAGACTCAGCTAACT11	0	0	16	1	1	0	TLCs
CAAGACTGTCTCACAA11	0	0	40	0	0	0	HLCs
CAAGAGGGTCTTGTCC11	0	0	1	0	0	0	HLCs
CAAGAGGTCCACAAGT11	0	0	5	0	0	0	HLCs
CAAGCTACAGGCTTGC11	0	0	66	0	0	0	HLCs
CAAGGGACATATACCG11	0	0	50	0	0	0	HLCs
CAATCGACATCGCTAA11	0	0	30	0	0	0	HLCs
CAATGACAGATACATG11	0	0	33	0	0	0	HLCs
CAATGACAGTTTCGGT11	0	0	48	0	0	0	ELCs
CAATGACTCACGACTA11	1	0	6	0	0	0	HLCs
CAATTTCAGGTCTACT11	0	0	5	0	0	0	ELCs
CACAGATAGTTCAACC11	0	0	48	0	0	0	HLCs
CACAGATGTCTACATG11	1	0	17	0	0	0	HLCs
CACAGGCCAACCTAAC11	0	0	0	0	0	0	HLCs
CACATGATCCCGATCT11	0	0	43	0	0	0	HLCs
CACCAAAAGGACGCAT11	0	0	14	0	0	0	HLCs
CACCAAAAGTGAACAT11	0	0	1	0	0	0	ELCs
CACCAAACACTTGGCG11	0	0	24	0	0	0	HLCs
CACCGTTCACTACCGG11	0	0	1	0	0	0	HLCs
CACCGTTGTCCGGACT11	0	0	42	0	0	0	HLCs
CACGAATCAAATGAAC11	0	0	55	0	0	0	HLCs
CACGAATCATTCTTCA11	0	0	0	0	0	0	HLCs
CACGAATGTGACGCCT11	0	0	1	0	0	0	ELCs
CACGTGGAGGTTACAA11	2	0	34	0	0	2	ELCs
CACGTGGAGTTGGCGA11	0	0	19	0	0	0	ELCs
CACGTGGTCCTTATAC11	0	0	46	0	0	0	HLCs
CACGTTCCAGGAATCG11	0	0	0	0	0	0	HLCs
CACGTTCGTACGTTCA11	0	0	34	0	0	0	ELCs
CACGTTCTCCGCTTAC11	0	0	1	0	0	0	ELCs
CACTAAGAGCACGATG11	0	0	2	0	0	0	HLCs
CACTAAGAGCACTCCG11	0	0	3	0	0	0	ELCs
CACTAAGGTTTCACTT11	0	0	0	0	0	0	HLCs
CAGAGCCAGCACCGTC11	0	0	61	0	0	0	HLCs
CAGAGCCTCGGAGTGA11	0	1	14	0	1	0	HLCs
CAGATACCACAAGCCC11	0	0	7	0	0	0	HLCs
CAGATACTCGCCTCTA11	0	0	17	0	0	0	ELCs
CAGATCAAGGTTACAA11	0	0	35	0	0	0	ELCs
CAGATCAAGTAAGAGG11	0	0	6	0	0	0	ELCs
CAGATCACAGGTATGG11	0	0	28	0	0	0	HLCs
CAGCAATCAATACGCT11	0	0	43	0	0	0	HLCs
CAGCAATCAGTAGAAT11	0	0	9	0	0	0	HLCs
CAGCAATGTACTCCGG11	0	0	27	0	0	0	HLCs
CAGCAATTCTTAGCCC11	0	0	89	0	0	0	HLCs
CAGCACGCAAGTTCGT11	0	0	7	0	0	0	HLCs
CAGCACGCAATTGCAC11	0	0	5	0	0	0	HLCs
CAGCACGCATAATCGC11	0	0	12	0	0	0	HLCs
CAGCACGTCGGACAAG11	0	0	45	0	0	0	ELCs
CAGCAGCCAATGTCAC11	0	0	70	0	0	0	HLCs
CAGCCAGAGCCTGCCA11	0	0	47	1	0	0	HLCs
CAGCCAGAGTCATCCA11	1	0	0	0	0	0	HLCs
CAGCCAGCAGTCAACT11	0	0	49	0	0	0	HLCs
CAGCCAGGTCAGACTT11	0	0	11	0	0	0	HLCs
CAGCCAGGTCCACACG11	0	0	15	0	0	0	HLCs
CAGCGTGCATGCCGCA11	0	0	15	0	0	0	ELCs
CAGCGTGGTCGCTGCA11	0	0	60	0	0	0	TLCs
CAGGCCAAGCCATTCA11	0	0	8	0	0	0	ELCs
CAGGCCACAATACGCT11	0	0	56	0	0	0	HLCs
CAGGCCAGTGAACTAA11	0	0	32	0	0	0	HLCs
CAGTTAGAGAATCGCG11	0	0	42	0	0	0	HLCs
CAGTTAGTCTCCCATG11	0	0	11	0	0	0	HLCs
CAGTTCCCATGGCTAT11	0	0	39	0	0	0	TLCs
CAGTTCCGTATACGGG11	0	0	32	0	0	0	HLCs
CATAAGCAGATGCTGG11	0	0	2	0	0	0	HLCs
CATAAGCAGTTGGGAC11	0	0	6	0	0	0	HLCs
CATAAGCCACCTTCGT11	0	0	26	0	0	0	HLCs
CATAAGCTCATGCCCT11	0	0	54	0	0	0	HLCs
CATACAGGTGCACAAG11	1	0	12	1	0	0	HLCs
CATACAGTCCGTATAG11	0	0	9	0	0	0	ELCs
CATACCCTCCACTAGA11	0	0	34	0	0	0	HLCs
CATACTTAGGCGAAGG11	0	0	16	0	0	0	HLCs
CATACTTGTGCCTTCT11	0	0	7	0	0	0	HLCs
CATAGACTCGGTCGAC11	0	0	24	0	0	0	TLCs
CATCAAGAGCCTATCA11	0	0	20	0	0	0	HLCs
CATCAAGCACAATTCG11	0	0	42	0	0	0	HLCs
CATCAAGTCCGATCTC11	0	0	1	0	0	0	HLCs
CATCCACAGCTAGCCC11	1	0	66	0	0	0	HLCs
CATCCCAGTCCAGTTA11	0	0	37	0	0	0	HLCs
CATCGGGGTATTCCTT11	0	0	55	0	0	0	HLCs
CATCGGGGTTTAAGGA11	0	0	35	0	0	0	ELCs
CATCGTCAGGCAGGTT11	0	0	4	0	0	0	ELCs
CATCGTCAGTTCTACG11	0	0	14	0	0	0	ELCs
CATGAGTCATAGTCAC11	0	0	5	0	0	0	ELCs
CATGAGTGTCTGCATA11	0	0	38	0	0	0	ELCs
CATGAGTTCGAACTCA11	0	0	1	0	0	0	HLCs
CATGCAATCCGCAGTG11	0	0	7	0	0	0	HLCs
CATGCCTAGCTGCGAA11	0	0	0	0	0	0	HLCs
CATGCCTCAGGTTTAC11	0	0	40	0	0	0	HLCs
CATGCCTCATCAGTCA11	0	0	16	0	0	0	ELCs
CATGCCTGTGTCTTCC11	0	0	11	0	0	0	HLCs
CATGCGGAGGAAGTAG11	0	0	48	0	0	0	HLCs
CATGCGGAGGTGTGAC11	0	0	6	0	0	0	ELCs
CATGCGGGTAACTAAG11	0	0	19	0	0	0	ELCs
CATGCTCCAACAGATA11	0	0	6	0	0	0	ELCs
CATTCCGCATTGTGCA11	1	0	31	1	0	0	HLCs
CATTCTAGTATCGAAA11	0	0	39	0	0	0	HLCs
CATTGAGGTTTCTTAC11	0	0	67	0	0	1	ELCs
CATTGCCAGCATGCAG11	1	0	59	0	0	1	HLCs
CATTGTTTCCATTCGC11	0	0	61	0	0	0	ELCs
CATTTCATCCTGTAAG11	0	0	15	0	0	0	HLCs
CCAATGATCTGTCCGT11	0	0	13	0	0	0	HLCs
CCAATTTTCATTTGGG11	0	0	1	0	0	0	ELCs
CCACAAAAGCCATTCA11	0	0	53	0	0	0	HLCs
CCACACTTCTGGAGAG11	0	0	14	0	0	0	HLCs
CCACGAGAGACCTTTG11	1	0	45	0	0	0	HLCs
CCACGAGGTCCGGATC11	0	0	5	0	0	0	HLCs
CCACGAGGTTCCGCGA11	1	0	73	0	0	0	HLCs
CCACGTTAGATTAGAC11	0	0	25	0	0	0	HLCs
CCACGTTAGTCGCCAC11	0	0	17	0	0	0	HLCs
CCACTTGGTCTCTCAC11	0	0	76	0	0	0	HLCs
CCATAAGCACAATTCG11	0	0	15	0	0	0	HLCs
CCATAAGGTCAAGCCC11	0	0	87	0	0	0	HLCs
CCATAAGTCAATCTCT11	0	0	21	0	0	0	HLCs
CCATAAGTCCGATTAG11	0	0	23	0	0	0	HLCs
CCATCACAGATGGCAC11	0	0	43	0	0	0	HLCs
CCATCACAGCTCGCAC11	0	0	0	0	0	0	ELCs
CCCAACTTCAAGGAGC11	0	0	6	0	0	0	HLCs
CCCATTGTCAACACGT11	0	0	1	0	0	0	ELCs
CCCATTGTCTGGTGCG11	0	0	0	0	0	0	HLCs
CCCGAAGGTCTTGTCC11	0	0	1	0	0	0	ELCs
CCCGGAAAGAGCTTTC11	0	0	10	0	0	0	HLCs
CCCGGAAGTACAGGTG11	0	0	21	0	0	0	HLCs
CCCGGAATCGGCATAT11	0	0	41	0	0	0	TLCs
CCCTCAAAGATGAATC11	1	0	51	0	0	0	ELCs
CCCTCTCGTCGCTTGG11	0	0	46	0	0	0	HLCs
CCCTCTCGTGAGTTGG11	0	0	1	0	0	0	HLCs
CCCTGATCACCCTCTA11	0	0	36	0	0	0	HLCs
CCCTGATCATGACTAC11	0	0	9	0	0	0	HLCs
CCCTTAGAGCACTCTA11	0	0	15	2	1	0	HLCs
CCCTTAGAGCCATCCG11	1	0	1	0	0	0	HLCs
CCCTTAGGTAGCCAGA11	0	0	11	0	0	0	HLCs
CCGAACGCAACCCGCA11	0	0	21	0	0	0	HLCs
CCGAACGTCTTCTTCC11	0	0	14	0	0	0	HLCs
CCGATGGTCCGTTTCG11	0	0	62	0	0	0	HLCs
CCGATGGTCTATGTGG11	0	0	0	0	0	0	ELCs
CCGCAAGAGTCGTTAC11	0	0	8	0	0	0	ELCs
CCGCAAGTCACCGCTT11	0	0	43	0	0	0	HLCs
CCGGACAAGACATATG11	0	0	17	0	1	0	HLCs
CCGGGTACAGGACGAT11	0	0	2	0	0	0	ELCs
CCGGTAGCAGGATCTT11	2	0	48	1	0	3	TLCs
CCGGTGAAGATGGCAC11	0	0	8	0	0	0	ELCs
CCGGTGAGTCTCTCAC11	0	0	3	0	0	0	ELCs
CCGTAGGAGCCTCCAG11	0	0	56	0	0	0	HLCs
CCGTGAGAGACTTGTC11	0	0	34	0	0	0	HLCs
CCGTTCAGTCCACAGC11	0	0	15	0	0	0	HLCs
CCTACGTCATCGCTCT11	0	0	7	0	0	0	HLCs
CCTACGTCATTGAGGG11	0	0	27	0	0	0	HLCs
CCTACGTGTTGCTCAA11	0	0	14	0	0	0	HLCs
CCTATCGGTGGAATGC11	0	0	28	0	0	0	HLCs
CCTATCGGTTGATCGT11	0	0	20	0	0	0	ELCs
CCTATCGTCAACGTGT11	0	0	5	0	0	0	HLCs
CCTCAACTCATTTGCT11	0	0	90	0	0	0	HLCs
CCTCACAAGCCATATC11	0	0	31	0	0	0	HLCs
CCTCACAGTAGGTTTC11	0	0	49	0	0	0	HLCs
CCTCACATCCGGGACT11	0	0	18	0	0	0	ELCs
CCTCACATCGAACTCA11	0	0	1	0	0	0	ELCs
CCTCACATCTTCACGC11	0	0	30	0	0	0	HLCs
CCTCAGTGTAGTCGGA11	0	0	6	0	0	0	HLCs
CCTCATGAGTAGAATC11	0	0	29	0	0	0	ELCs
CCTCATGGTACAAAGT11	0	0	49	0	0	0	ELCs
CCTCATGTCAATCTCT11	1	0	8	0	0	0	ELCs
CCTCCAAAGGAATCGC11	0	0	11	0	0	0	HLCs
CCTCCAACACTTACAG11	0	0	29	0	0	0	HLCs
CCTCCTCTCAACACGT11	0	0	22	0	0	0	HLCs
CCTCCTCTCCACATAG11	0	0	2	0	0	0	HLCs
CCTCCTCTCCGAAGGA11	0	0	29	0	0	0	ELCs
CCTCTCCAGCGAATGC11	0	0	18	0	0	0	ELCs
CCTCTCCGTCGATTCA11	0	0	51	0	0	0	HLCs
CCTGTTGAGGTTCAGG11	0	0	18	0	0	0	HLCs
CCTGTTGGTCGCTTAA11	0	0	19	0	0	0	HLCs
CCTGTTGTCGTAACAC11	0	0	9	0	0	0	ELCs
CCTTGTGTCTATACGG11	0	0	35	0	0	0	HLCs
CCTTTGGCAAATACGA11	0	0	2	0	0	0	HLCs
CGAAGGAGTAGTGTGG11	0	0	70	0	0	0	HLCs
CGAAGTTGTTCGTACA11	0	0	1	0	0	0	ELCs
CGAAGTTTCGCAGTGC11	0	0	108	0	0	0	TLCs
CGAATTGAGTATCCTG11	0	0	32	0	0	0	HLCs
CGAATTGGTGTAAATG11	0	0	11	0	0	0	HLCs
CGACAGCAGTCCCGAC11	0	0	55	0	0	0	HLCs
CGACAGCGTACCCACG11	0	0	47	0	0	0	HLCs
CGACAGCGTACCTAAC11	0	0	0	0	0	0	HLCs
CGACAGCTCTGCTCTG11	0	0	76	0	0	0	HLCs
CGAGGAACAAATTGGA11	0	0	17	0	0	0	HLCs
CGAGGAACATACACCA11	0	0	6	0	0	0	HLCs
CGAGGAATCGACGCTG11	0	0	2	0	0	0	HLCs
CGAGTGCAGCGGTATG11	0	0	9	0	0	0	HLCs
CGAGTGCGTAGACTGG11	0	0	5	0	0	0	HLCs
CGAGTGCGTTGGACCC11	0	0	8	1	0	5	HLCs
CGAGTGCTCTCTAGGA11	0	0	40	0	0	0	HLCs
CGAGTTACAGGCATTT11	0	0	43	0	0	0	ELCs
CGAGTTATCTACGGTA11	0	0	36	0	0	0	HLCs
CGATCGGCACTGCATA11	0	0	8	0	0	0	ELCs
CGATGCGAGAAGGGAT11	0	0	15	0	0	0	ELCs
CGATGCGAGCGATTCT11	0	0	5	1	0	0	HLCs
CGATGCGTCGTCGATA11	0	0	2	0	0	0	HLCs
CGATGGCAGAATTCAG11	0	0	26	0	0	0	ELCs
CGATGGCGTCCTTTGC11	0	0	0	0	0	0	ELCs
CGCAGGTAGTGGCCTC11	0	0	35	0	0	1	HLCs
CGCAGGTCACCAGCGT11	0	0	1	0	0	0	HLCs
CGCAGGTGTTATTCCT11	0	0	66	0	0	0	ELCs
CGCATAAAGTGGTCAG11	0	0	29	0	0	0	TLCs
CGCATAAGTGGGAGAG11	0	0	31	0	0	0	ELCs
CGCATGGGTGTCCACG11	0	0	22	0	0	0	HLCs
CGCATGGGTGTTTCTT11	0	0	27	0	0	0	HLCs
CGCCATTGTGAGTAAT11	0	0	36	0	0	0	HLCs
CGCCATTTCCAGGACC11	1	0	24	1	0	0	HLCs
CGGAATTCACCAGTTA11	0	0	9	0	0	0	ELCs
CGGACACAGGAGAGGC11	0	0	29	0	0	0	TLCs
CGGACACCAAAGCACG11	1	0	0	0	0	0	ELCs
CGGACACCATCCGCGA11	1	1	3	0	0	0	HLCs
CGGACACGTGGCGCTT11	0	0	37	0	0	0	HLCs
CGGACACGTTACCCTC11	0	0	14	0	0	0	HLCs
CGGAGAACAGCGCTTG11	0	0	11	0	0	0	ELCs
CGGAGAAGTCAGATTC11	0	0	8	0	0	0	ELCs
CGGAGAATCCGCTAGG11	0	0	10	0	2	0	TLCs
CGGCAGTAGCAGAAAG11	0	0	1	0	0	0	HLCs
CGGCAGTAGGTCATAA11	0	0	13	0	0	0	ELCs
CGGCAGTGTCGTCAGC11	0	0	33	0	0	0	HLCs
CGGGACTAGGTCGACA11	0	0	22	0	0	0	ELCs
CGGGTCATCGGTTCAA11	0	0	3	0	0	0	HLCs
CGGGTGTGTCGATTCA11	1	0	2	0	0	0	ELCs
CGGGTGTGTGCATTAC11	0	0	29	0	0	2	TLCs
CGTCCATAGTATGATG11	0	0	4	0	0	0	HLCs
CGTCCATCAAATAAGC11	0	0	3	0	0	0	HLCs
CGTGATAAGCACGTCC11	0	0	5	0	0	0	ELCs
CGTGATAGTAGCTGTT11	0	0	22	0	0	0	HLCs
CGTGCTTAGTCACGCC11	0	0	35	0	0	0	HLCs
CGTGTCTCAAGATGTA11	0	0	11	0	0	0	HLCs
CGTGTCTTCATCTACT11	0	0	24	0	0	0	ELCs
CGTTAGACAACAGCCC11	0	0	3	0	0	0	HLCs
CGTTAGAGTTCGAACT11	0	0	1	0	0	0	HLCs
CGTTCTGAGTAGATCA11	0	0	9	0	0	0	ELCs
CGTTCTGCAACTTGCA11	0	0	7	0	0	0	HLCs
CTAACTTTCAACGCTA11	0	0	5	0	0	0	ELCs
CTAACTTTCGGAGCAA11	0	0	18	0	0	0	HLCs
CTACATTGTTGCCATA11	0	0	61	0	0	0	HLCs
CTACCCAGTCTCCCTA11	2	0	4	0	0	0	HLCs
CTACCCATCTAGCCAA11	0	0	90	0	0	0	ELCs
CTACCCATCTCCGAGG11	0	0	1	0	0	0	HLCs
CTACGGGCAAGCTGTT11	0	0	15	0	0	0	ELCs
CTACGGGGTTTGTTGG11	0	0	0	0	0	0	ELCs
CTACTATTCGGCTCTT11	0	0	34	0	0	0	HLCs
CTAGACAGTGCAATGG11	0	0	7	0	0	0	HLCs
CTAGGTATCCGTATAG11	0	0	76	0	0	1	HLCs
CTATAGGCACTGCTTC11	0	0	10	0	0	0	ELCs
CTATAGGGTGCTGATT11	0	0	50	0	0	0	HLCs
CTATAGGTCGTGCGAC11	0	0	4	0	0	0	ELCs
CTATCCGCACAGACGA11	0	0	57	1	0	0	HLCs
CTATCTACATGGCCAC11	0	0	34	0	0	0	HLCs
CTCAACCCAAGCTGCC11	0	0	7	0	0	0	HLCs
CTCAAGAGTATTTCGG11	0	0	23	0	0	0	HLCs
CTCACTGGTCCAATCA11	0	0	14	0	0	0	HLCs
CTCACTGGTTAGTTCG11	0	0	7	0	0	0	HLCs
CTCACTGGTTGCCAAT11	0	0	25	0	0	0	HLCs
CTCACTGTCACAACCA11	0	0	14	0	0	0	HLCs
CTCACTGTCAGACCTA11	0	0	24	0	0	0	ELCs
CTCAGGGTCAATCAGC11	0	0	10	0	0	0	HLCs
CTCAGTCCAACGTATC11	0	0	14	0	0	0	HLCs
CTCAGTCGTCGTTATG11	0	0	0	0	0	0	ELCs
CTCAGTCTCGGTCTGG11	0	0	65	0	0	0	HLCs
CTCATCGAGCTGAGCA11	0	0	20	0	0	0	TLCs
CTCATCGCAGTTGTCA11	1	0	20	0	0	5	TLCs
CTCATCGGTATCCTTT11	0	0	1	0	0	0	HLCs
CTCATTAAGCAACTTC11	0	0	41	0	0	0	TLCs
CTCATTACAATATCCG11	0	0	13	0	0	0	HLCs
CTCATTACAGAACTCT11	0	0	31	0	0	0	HLCs
CTCCAACAGTTGCCTA11	0	0	25	0	0	0	HLCs
CTCCCAATCGGATAAA11	0	0	15	0	0	0	HLCs
CTCCCTCAGACACACG11	1	0	25	0	0	0	ELCs
CTCCCTCAGTATGCAA11	0	0	42	0	0	0	HLCs
CTCCGATAGGTCCCTG11	0	0	47	0	0	0	HLCs
CTCCTCCAGACAGCTG11	1	0	40	0	0	0	HLCs
CTCCTTTAGACTCCGC11	0	0	27	0	0	0	HLCs
CTCCTTTGTAGATTAG11	1	0	29	4	0	1	TLCs
CTCGAGGCAACACACT11	0	0	6	0	0	0	ELCs
CTCGAGGCAATTCTCT11	11	1	115	1	3	60	TLCs
CTCGAGGGTCAGTTTG11	0	0	65	0	0	0	HLCs
CTCTCAGAGTCTTCCC11	0	0	22	0	0	0	HLCs
CTCTCAGGTTAATGAG11	0	0	8	1	0	0	HLCs
CTCTCGACAAAGGAGA11	0	0	5	0	0	0	HLCs
CTCTGGTTCGTGTGGC11	0	0	6	0	0	0	HLCs
CTGAATGCATCAGTGT11	0	0	14	0	0	0	HLCs
CTGAGCGCAATGCAAA11	0	0	13	0	0	0	HLCs
CTGAGCGTCACATACG11	0	0	12	0	0	0	HLCs
CTGATCCGTGTGCCTG11	0	0	59	0	0	0	HLCs
CTGATCCTCGTCCTCA11	1	0	39	0	0	0	TLCs
CTGCAGGAGACTTGTC11	1	0	94	0	0	0	TLCs
CTGCAGGTCGATTTCT11	0	0	50	0	0	0	HLCs
CTGCATCGTAAGATAC11	1	0	41	1	0	0	TLCs
CTGCATCTCCGCGAGT11	0	0	6	0	0	0	HLCs
CTGCCATAGTCGGCCT11	0	0	11	0	0	0	HLCs
CTGCCTAAGCGTCTCG11	0	0	60	0	0	0	HLCs
CTGCCTACAAGAGTAT11	0	0	57	0	0	0	HLCs
CTGCCTAGTACTAACC11	1	0	2	0	0	0	HLCs
CTGCCTAGTTTGCCGG11	0	0	0	0	0	0	ELCs
CTGCGAGAGCCAGACA11	0	0	16	0	0	0	HLCs
CTGCGAGTCAGGAACG11	0	0	24	0	0	0	HLCs
CTGCTCAGTCGATTAC11	0	0	7	0	0	0	ELCs
CTGCTCATCGGTGTTA11	0	0	35	0	0	0	HLCs
CTGGACGAGTTGAATG11	0	0	28	0	0	0	HLCs
CTGGTCTGTCCCGGTA11	0	0	26	1	0	0	HLCs
CTGGTCTTCCCTCATG11	0	0	2	0	0	0	HLCs
CTGTACCAGATACAGT11	0	0	0	0	0	0	ELCs
CTGTAGAGTTCGCGTG11	0	0	12	0	0	0	HLCs
CTGTAGATCTGCTGAA11	0	0	1	0	0	0	ELCs
CTGTATTCACTGGAAG11	0	0	9	0	0	0	HLCs
CTGTCGTCATCCTAAG11	0	0	21	0	0	0	HLCs
CTGTCGTGTCGCAGTC11	0	0	4	0	0	0	TLCs
CTGTCGTGTGCAACAG11	0	0	15	0	0	0	HLCs
CTGTCGTTCGGACGTC11	1	0	20	0	0	0	HLCs
CTGTGAACAGTGTGCC11	0	0	2	0	0	0	HLCs
CTGTGAATCATCACTT11	0	0	65	0	0	0	ELCs
CTGTGGGCATTCTCTA11	0	0	12	0	0	0	ELCs
CTTACCGAGTGTACCT11	0	0	22	0	0	0	TLCs
CTTACCGGTATCTCGA11	2	0	30	1	1	9	HLCs
CTTAGGATCGCTCCTA11	0	0	5	0	0	0	HLCs
CTTCAATAGACCATTC11	1	0	3	0	0	0	HLCs
CTTCAATCAGTCGTTA11	1	0	13	0	0	0	HLCs
CTTCAATGTTAAGAAC11	1	0	34	0	0	0	TLCs
CTTCAATTCGTCCATC11	0	0	38	0	0	0	HLCs
CTTCCGAAGTTTGAGA11	0	0	1	0	0	0	HLCs
CTTCCGAGTCAGTCCG11	1	0	9	0	0	0	ELCs
CTTCCTTAGTTTGGCT11	0	0	56	0	0	0	HLCs
CTTCCTTGTAGACACG11	0	0	3	0	0	0	ELCs
CTTCGGTAGTGGAATT11	0	0	12	0	0	0	TLCs
CTTCGGTGTACTTCCC11	0	0	22	0	0	0	HLCs
CTTCTAATCCGACGGT11	0	0	25	0	0	0	HLCs
CTTCTCTGTATAATGG11	0	0	31	0	0	0	HLCs
CTTGAGACATGTCTAG11	0	0	25	0	0	0	HLCs
CTTGAGAGTGCACATT11	1	0	24	0	0	0	HLCs
CTTGAGAGTGTACAGG11	0	0	10	0	0	0	HLCs
CTTTCGGAGTGTCATC11	0	0	7	0	0	0	ELCs
CTTTCGGGTTAAGCAA11	0	0	20	0	0	0	ELCs
GAAACCTAGCGGCTCT11	0	0	22	0	0	0	HLCs
GAAACCTGTATTAAGG11	0	0	10	0	0	0	ELCs
GAAACCTGTGGCTTAT11	0	0	20	0	0	0	ELCs
GAACACTAGGGACAGG11	0	0	15	0	0	0	ELCs
GAACACTGTGAACTAA11	1	0	27	0	0	0	HLCs
GAACGTTCAACGCCCA11	0	0	23	0	0	0	HLCs
GAACGTTGTCCTGTCT11	0	0	46	0	0	0	HLCs
GAACGTTTCCGTTGGG11	0	0	2	0	0	0	HLCs
GAACTGTCAACACACT11	1	0	14	0	0	0	HLCs
GAACTGTCAGTCTTCC11	0	0	66	0	0	0	HLCs
GAAGAATAGGGTAGCT11	1	0	9	0	0	0	HLCs
GAAGAATGTGGCTACC11	0	0	0	0	0	0	ELCs
GAAGAATTCGGCTCTT11	0	0	43	0	0	0	TLCs
GAAGCCCGTATGCTTG11	0	0	21	0	0	0	HLCs
GAAGCGAGTAAGGCCA11	0	0	8	0	0	0	HLCs
GAAGGACAGCGCACAA11	0	0	30	1	1	2	HLCs
GAAGGACGTCCTTAAG11	0	0	24	0	0	0	ELCs
GAAGGGTCAACCGCCA11	0	0	1	0	0	0	ELCs
GAAGGGTGTTCTCGTC11	0	0	10	0	0	0	HLCs
GAATAGAAGCATACTC11	0	0	1	0	0	0	HLCs
GAATAGATCAGCTTGA11	0	0	15	0	0	0	HLCs
GAATCACAGCCGTTGC11	0	0	5	0	0	0	HLCs
GAATCGTTCCGCGGAT11	0	0	22	0	0	0	HLCs
GAATCGTTCTGGCCGA11	0	0	1	0	0	0	HLCs
GACACGCTCGATTGGT11	0	0	47	0	0	0	TLCs
GACAGCCGTAGAGACC11	0	0	26	0	0	0	TLCs
GACAGCCTCGTGGCTG11	0	0	25	0	0	0	HLCs
GACATCACAGGTGTTT11	0	0	1	0	0	0	ELCs
GACCAATAGCAACAAT11	0	0	8	0	0	0	HLCs
GACCAATGTTCCCAAA11	0	0	13	0	0	0	ELCs
GACCCAGGTAGTACGG11	0	0	42	0	0	0	HLCs
GACCCTTGTGGCTTAT11	0	0	14	0	0	0	HLCs
GACCCTTGTGTCCAAT11	0	0	17	0	0	0	HLCs
GACCGTGAGAACGTGC11	0	0	57	0	0	0	ELCs
GACGCTGTCACATTGG11	1	0	27	1	1	2	TLCs
GACTCTCTCGAATGCT11	0	0	28	0	0	0	HLCs
GACTCTCTCGCTTACC11	0	0	27	0	0	0	HLCs
GACTCTCTCTTGTTAC11	0	0	17	0	0	0	TLCs
GACTGATAGCATTGTC11	0	0	14	0	0	0	ELCs
GACTGATAGGCCACTC11	0	0	8	0	0	0	ELCs
GACTGATCACGCTTAA11	0	0	8	0	0	0	HLCs
GACTGATCATGAATCC11	0	0	8	1	0	0	HLCs
GACTGATGTACCGGAA11	0	0	21	0	0	0	HLCs
GACTGATGTCCACTTC11	0	0	3	0	0	0	ELCs
GACTGATTCTTCTGTA11	0	0	9	0	0	0	HLCs
GAGAAATTCTGCCTCA11	1	0	3	1	0	0	HLCs
GAGACCCAGCGCTTCG11	0	0	69	0	0	0	HLCs
GAGACCCCAAGAGGCT11	0	1	115	1	0	0	HLCs
GAGACCCCAATAGTGA11	1	0	48	0	0	0	HLCs
GAGACCCGTTATTCTC11	1	0	26	0	0	0	ELCs
GAGAGGTTCTGAGGCC11	0	0	14	0	0	0	ELCs
GAGATGGAGTAAATGC11	0	0	4	0	0	0	ELCs
GAGATGGTCAGATGCT11	0	0	20	0	0	0	HLCs
GAGATGGTCCCTCAAC11	0	0	9	0	0	0	HLCs
GAGCCTGCAAGAGTGC11	0	0	2	0	0	0	ELCs
GAGCCTGGTATAGCTC11	0	0	50	0	0	0	TLCs
GAGCTGCCAATGCAAA11	0	0	31	0	0	0	HLCs
GAGCTGCCATCGGTTA11	0	0	0	0	0	0	HLCs
GAGCTGCTCAGATGCT11	0	0	17	0	0	0	HLCs
GAGGCAAGTAGCGCTC11	1	0	1	0	0	0	HLCs
GAGGCAAGTTGCGGCT11	1	0	48	0	0	0	HLCs
GAGGGATCACAGTATC11	0	0	0	0	0	0	HLCs
GAGGGATGTGGTTTAC11	0	0	1	0	0	0	HLCs
GAGGGTAAGAGTACCG11	0	0	15	0	0	0	HLCs
GAGGGTACAATGGCAG11	0	0	20	0	0	0	HLCs
GAGGGTAGTGTTTGCA11	0	0	10	0	0	0	HLCs
GAGGGTAGTTCAGCGC11	0	0	4	0	0	0	ELCs
GAGGGTATCGAGCCAC11	0	0	28	0	0	0	ELCs
GAGTCATAGAAGGCTC11	0	0	18	0	0	0	HLCs
GAGTCATCAAGTTGGG11	1	0	47	0	0	0	HLCs
GAGTGAGAGGAAGTGA11	0	0	61	0	0	0	HLCs
GAGTGTTCAAGACGAC11	0	0	8	0	0	0	HLCs
GAGTGTTCATTGACCA11	0	0	1	0	0	0	HLCs
GAGTGTTGTTACGGAG11	0	0	20	0	0	0	HLCs
GAGTTACAGCTTCTAG11	0	0	15	0	0	0	HLCs
GAGTTACCATTGCTGA11	0	0	9	0	0	0	HLCs
GAGTTGTCAGGCCCTA11	0	0	22	0	0	0	HLCs
GAGTTGTGTCGTACTA11	1	0	26	0	0	0	HLCs
GATAGAAAGACGCCCT11	0	0	33	0	0	0	HLCs
GATAGAAAGTCCGCGT11	0	0	17	0	0	0	HLCs
GATAGCTAGCTGAGTG11	0	0	29	0	0	0	HLCs
GATAGCTAGTGTGTTC11	0	0	12	0	0	0	HLCs
GATAGCTTCCAGCAAT11	0	0	11	0	0	0	HLCs
GATAGCTTCTCTAAGG11	0	0	44	0	0	0	HLCs
GATCACAAGACCCGCT11	0	0	92	0	0	0	ELCs
GATCACACATATACCG11	0	0	70	0	0	0	HLCs
GATCACAGTCAGGAGT11	5	0	23	0	0	0	TLCs
GATCACAGTCATAACC11	0	0	27	0	0	0	HLCs
GATCACAGTCCAGCCA11	0	0	18	0	0	0	HLCs
GATCAGTAGTCATGAA11	0	0	49	0	0	0	HLCs
GATCAGTTCGCCGAGT11	0	0	108	0	0	0	HLCs
GATCATGCAGACCAAG11	0	0	19	0	0	0	HLCs
GATCATGGTACTAGCT11	1	0	10	0	0	0	HLCs
GATCATGTCATTTCGT11	0	0	4	0	0	0	HLCs
GATCCCTAGAGGTCAC11	0	0	44	0	0	0	HLCs
GATCCCTCAGGCTTGC11	0	0	28	0	0	0	HLCs
GATCCCTGTTTGCCGG11	0	0	40	0	0	0	HLCs
GATCGTAAGAGGTCAC11	0	0	6	0	0	0	ELCs
GATCGTACACAAGTGG11	0	0	14	0	0	0	ELCs
GATCGTATCAACACCA11	0	0	5	0	0	0	HLCs
GATCGTATCCTATTGT11	0	0	23	0	0	0	TLCs
GATGACTGTCTGTTAG11	0	0	6	0	0	0	TLCs
GATGACTTCTGGTGCG11	0	0	13	0	0	0	ELCs
GATGAGGTCATAGGCT11	1	0	18	0	1	0	TLCs
GATGATCCACAGAGCA11	0	0	19	0	0	0	HLCs
GATGCTAGTCTAGGCC11	0	0	1	0	0	0	HLCs
GATGCTATCAACCTTT11	0	0	2	0	0	0	HLCs
GATGGAGGTGTTCAGT11	0	0	9	1	0	0	HLCs
GATGTTGAGACTAGAT11	0	0	30	0	0	0	HLCs
GATGTTGAGCTGTGCC11	0	0	38	1	0	1	ELCs
GATGTTGGTCTCTCTG11	0	0	0	0	0	0	ELCs
GATTCGACACTTCATT11	0	0	3	0	0	0	HLCs
GATTCGAGTACTTGTG11	0	0	15	0	0	0	ELCs
GATTCGATCATTCACT11	0	0	25	0	0	0	HLCs
GATTCGATCGTGCACG11	0	0	47	0	0	0	ELCs
GATTCTTAGAAAGTCT11	1	0	40	0	1	4	TLCs
GATTCTTCATTGTAGC11	0	0	6	0	0	0	HLCs
GATTCTTTCCTATGGA11	0	1	18	0	0	0	ELCs
GATTGGTAGAGCAACC11	0	0	55	0	0	0	TLCs
GATTGGTAGAGGTCGT11	0	0	18	2	0	0	HLCs
GATTTCTTCCAGTACA11	1	0	10	0	0	0	HLCs
GCAACCGCACGGGCTT11	0	0	70	0	0	0	TLCs
GCAACCGGTTGCATAC11	0	0	1	0	0	0	ELCs
GCAACCGTCGTTATCT11	0	0	4	1	0	0	HLCs
GCACATACAGTCGGAA11	0	0	36	0	0	0	HLCs
GCACGGTGTTGCAAGG11	0	0	1	0	0	0	HLCs
GCACTAACATGTTTGG11	0	0	3	0	0	0	HLCs
GCACTAAGTGTATCCA11	0	0	7	0	0	0	HLCs
GCAGCCATCTCTTAAC11	1	0	9	0	0	0	ELCs
GCAGCTGCAGCTGAGA11	0	0	56	0	0	0	HLCs
GCAGCTGCATCGAACT11	0	0	6	0	0	0	HLCs
GCAGCTGTCTCAATCT11	0	0	11	0	0	0	HLCs
GCAGTTAAGCACTGGA11	0	0	5	0	0	0	HLCs
GCAGTTAGTCGTCAGC11	0	0	10	0	0	0	ELCs
GCATGATAGCGCCATC11	0	0	0	0	0	0	ELCs
GCATTAGCACTGTCGG11	0	0	16	0	0	0	HLCs
GCATTAGCATCAGCAT11	1	0	18	0	0	0	HLCs
GCATTAGGTCACTCTC11	0	0	6	0	0	0	HLCs
GCCAACGCATTCAGCA11	0	0	1	0	0	0	HLCs
GCCAACGTCGGCCCAA11	0	0	12	0	0	0	HLCs
GCCAACGTCTCTAGGA11	2	0	25	1	0	0	TLCs
GCCAGCAGTACTCCCT11	0	0	1	0	0	0	ELCs
GCCAGCATCCGTCCTA11	0	0	22	0	0	0	HLCs
GCCAGCATCTAAACGC11	0	0	27	0	0	0	HLCs
GCCAGGTCAGCTACTA11	0	0	13	0	0	0	ELCs
GCCAGGTTCCGACGGT11	1	0	44	0	0	0	HLCs
GCCATGGTCCACGGGT11	0	0	68	0	0	0	HLCs
GCCATGGTCCTGGGAC11	0	0	19	0	0	0	TLCs
GCCATTCTCCTAAGTG11	0	0	2	0	0	0	HLCs
GCCCAGAAGAGCCGAT11	0	0	12	2	0	0	HLCs
GCCCAGAAGTGCCAGA11	0	0	9	0	0	0	HLCs
GCCCAGACAATTCTTC11	0	0	45	0	0	0	ELCs
GCCCGAAAGTAGCCAG11	0	0	8	0	0	0	HLCs
GCCCGAAGTGAGTCAG11	1	0	6	0	0	0	HLCs
GCCCGAATCATGCTAG11	0	0	20	0	0	0	HLCs
GCCCGAATCCGCGATG11	1	0	34	0	0	5	HLCs
GCCGTGACAGCGCTTG11	0	0	25	0	0	0	HLCs
GCCGTGAGTCGAATGG11	0	0	10	0	0	0	HLCs
GCCTGTTGTGTTTGCA11	0	0	10	0	0	0	HLCs
GCCTGTTTCCGTGACG11	0	0	0	0	0	0	HLCs
GCGATCGAGATAGGGA11	0	0	9	0	0	0	HLCs
GCGATCGAGGCTTTCA11	0	0	10	0	0	0	HLCs
GCGATCGCAAAGAACT11	0	0	2	0	0	0	ELCs
GCGGAAATCATCGCAA11	0	0	27	0	0	0	HLCs
GCGGATCAGCAGCACA11	1	0	4	0	0	1	HLCs
GCGGATCGTCATATGC11	1	0	29	0	0	0	HLCs
GCGTGCAGTGTCTTGA11	0	0	25	0	0	0	HLCs
GCGTTTCCAATACCTG11	0	0	90	0	0	1	HLCs
GCTACAAAGCCTGCCA11	0	0	9	0	0	0	HLCs
GCTACAAAGGGCAGAG11	0	0	0	0	0	0	HLCs
GCTACAAGTGGGAGAG11	0	0	22	0	0	0	ELCs
GCTACCTCAAAGGATT11	1	0	16	0	0	0	HLCs
GCTGAATCAATGAGCG11	0	0	9	0	0	0	HLCs
GCTGAATCAGGCATTT11	0	0	12	0	0	0	HLCs
GCTGCAGCAATTCTCT11	0	0	6	0	0	0	ELCs
GCTGGGTAGCGTCAAG11	0	0	10	0	0	0	HLCs
GCTGGGTTCGTAACCA11	0	0	32	1	0	0	HLCs
GCTTTCGTCCCTTCCC11	0	0	20	0	0	0	ELCs
GCTTTCGTCCTAGCGG11	0	0	83	0	0	0	HLCs
GCTTTCGTCTGCTGAA11	0	0	1	0	0	0	ELCs
GGAAGTGCAATAGTCC11	0	0	1	0	0	0	HLCs
GGAATCTTCTAGATCG11	0	0	20	0	0	0	ELCs
GGAATGGCACCACTGG11	0	0	11	2	1	0	HLCs
GGAATGGGTTGGGTTT11	0	0	23	0	0	0	ELCs
GGACGTCCAACCTATG11	0	0	60	0	0	0	HLCs
GGACGTCGTGGTTCTA11	0	0	28	0	0	0	ELCs
GGAGAACAGGCAGTCA11	0	0	85	0	0	1	HLCs
GGAGAACTCAGCTCTC11	0	0	40	0	0	0	ELCs
GGAGATGAGCCGTTGC11	0	0	8	0	0	0	HLCs
GGAGATGCATGGAGAC11	0	0	0	0	0	0	HLCs
GGAGCAATCCTTCTAA11	0	0	17	0	0	0	HLCs
GGAGGATCAGACACAG11	0	0	2	0	0	0	HLCs
GGAGGTAAGCCGCACT11	0	0	10	0	0	0	HLCs
GGAGGTACAGGACTTT11	0	0	4	0	0	0	HLCs
GGAGGTAGTAAGTTGA11	1	0	19	1	1	0	HLCs
GGAGGTAGTGTGACCC11	0	0	11	0	0	0	HLCs
GGATGTTCAGATCCAT11	1	0	4	0	0	0	HLCs
GGATGTTTCCATCGTC11	0	0	8	0	0	0	TLCs
GGCACGTAGGGCGAAG11	0	0	48	0	0	0	TLCs
GGCACGTAGTGGCAGT11	0	0	25	0	0	0	HLCs
GGCACGTTCTCGACGG11	0	0	9	0	0	0	HLCs
GGCAGTCCAGCTCGGT11	0	0	11	0	0	0	HLCs
GGCAGTCTCTAGTGTG11	1	0	17	0	0	0	HLCs
GGCGTCACAAGGGTCA11	0	0	43	0	0	0	ELCs
GGCTGTGCAACGCCCA11	0	0	50	0	0	0	HLCs
GGCTGTGCATGAAGGC11	0	0	9	0	0	0	HLCs
GGCTGTGGTGTAGGAC11	0	0	23	0	0	0	TLCs
GGCTTGGGTCAGGTGA11	0	0	25	0	0	0	HLCs
GGCTTTCAGATCCCAT11	0	0	15	0	0	0	HLCs
GGGACAAGTAGACGTG11	0	0	0	0	0	0	HLCs
GGGACTCAGGGCAACT11	0	0	21	0	0	0	HLCs
GGGACTCTCGCAGTCG11	0	0	66	0	0	0	TLCs
GGGAGATAGTGTTCCA11	0	0	0	0	0	0	HLCs
GGGAGATCAAGAGATT11	0	0	20	0	0	0	ELCs
GGGAGATCAGTTCCAA11	1	0	19	0	0	2	TLCs
GGGAGATTCCCATAAG11	0	0	40	0	0	0	HLCs
GGGAGATTCTTCCACG11	0	0	2	0	0	0	HLCs
GGGAGTACAGGCATTT11	0	0	52	0	0	0	ELCs
GGGATCCAGAGGTGCT11	0	1	40	0	0	0	HLCs
GGGATCCCAATGTTGC11	0	0	29	0	0	0	HLCs
GGGATCCGTCTCTCCA11	0	0	63	0	0	0	TLCs
GGGATCCTCATCCTAT11	0	0	50	0	0	0	TLCs
GGGATGAAGCCTGGAA11	0	0	21	4	2	0	ELCs
GGGATGATCGTGGTAT11	0	0	30	0	0	0	ELCs
GGGCCATAGCACTAAA11	0	0	5	0	0	0	HLCs
GGGCGTTAGGAACGCT11	0	0	4	0	0	0	HLCs
GGGCGTTGTGAGTCAG11	0	0	52	0	0	0	HLCs
GGGCGTTGTGGCCACT11	0	0	16	0	0	0	HLCs
GGGCTACCACCTCTAC11	0	0	14	0	0	0	TLCs
GGGCTACGTTCCTAGA11	0	0	7	0	0	0	ELCs
GGGCTACTCCACCTCA11	0	0	7	0	0	0	HLCs
GGGCTCATCAAAGACA11	0	0	54	0	0	0	HLCs
GGGTAGAAGCCTGGAA11	0	0	15	0	0	1	TLCs
GGGTAGACATCGCTCT11	0	0	40	0	0	0	HLCs
GGGTCACAGCTTCATG11	0	0	21	0	0	0	HLCs
GGGTCACAGGAACTAT11	0	0	47	0	0	1	TLCs
GGGTCACAGGCTCAAG11	0	0	10	0	0	0	HLCs
GGGTCACAGGGAGATA11	0	0	51	0	0	0	HLCs
GGGTCTGAGGCCTTCG11	0	0	12	0	0	0	ELCs
GGGTCTGCAACAAAGT11	0	0	12	0	0	0	HLCs
GGGTCTGTCGTTCTAT11	0	0	8	0	0	0	HLCs
GGGTGAATCACTGTCC11	1	0	0	0	0	0	ELCs
GGGTGTCAGACGCCCT11	0	0	0	0	0	0	HLCs
GGGTTATAGCCGTTGC11	0	0	11	0	0	0	HLCs
GGGTTTAGTATGGTTC11	0	0	5	0	0	0	HLCs
GGTAACTCAATAGGGC11	0	0	0	0	0	0	ELCs
GGTAATCCATAGGTAA11	0	0	35	0	0	0	HLCs
GGTAATCGTTTCACAG11	0	0	2	0	0	0	ELCs
GGTAATCTCTCGACGG11	0	0	25	0	0	0	HLCs
GGTAGAGAGAAACCAT11	0	0	3	0	0	0	HLCs
GGTCACGAGCGATGGT11	0	0	34	0	0	0	ELCs
GGTCTGGTCACCATAG11	0	0	19	0	0	0	ELCs
GGTGAAGCAATCTCGA11	0	0	14	3	0	0	HLCs
GGTGATTTCCCATGGG11	0	0	81	0	0	2	TLCs
GGTGGCTCAACGATTC11	0	0	11	2	0	0	HLCs
GGTGGCTCACCCTGTT11	0	0	2	0	0	0	TLCs
GGTGGCTGTAACTTCG11	0	0	39	0	0	0	HLCs
GGTGGCTGTTATAGAG11	0	0	3	0	0	0	HLCs
GGTGTCGAGTGCAACG11	0	0	10	0	0	0	HLCs
GGTTCTCCATGCCATA11	0	0	67	0	0	0	HLCs
GTAACACTCACCCTCA11	0	0	7	0	0	0	HLCs
GTAACACTCGACATTG11	0	0	47	0	0	0	ELCs
GTAACCATCTAACGGT11	0	0	0	0	0	0	HLCs
GTAATCGAGAGATCGC11	0	0	28	0	0	0	HLCs
GTAATCGAGGTCCAGA11	0	0	46	0	0	0	TLCs
GTAATCGCAAACGAGC11	0	0	28	0	0	0	ELCs
GTAATCGCAACACGAG11	0	0	26	0	0	0	HLCs
GTAATGCAGCTAAGTA11	2	0	60	0	0	1	ELCs
GTACAACTCCCTCAAC11	0	0	2	0	0	0	HLCs
GTACAACTCTGGACTA11	0	0	19	0	0	0	HLCs
GTACAGTAGCCATGCC11	0	0	18	0	0	0	HLCs
GTACAGTAGGTAGGCT11	1	0	62	0	0	0	HLCs
GTAGAAATCAAGCCTA11	0	0	1	0	0	0	ELCs
GTAGAAATCTGGAAGG11	0	0	51	0	0	0	TLCs
GTAGAGGTCTGAGCAT11	0	0	60	1	0	0	HLCs
GTAGATCAGTCAATCC11	0	0	11	0	0	0	HLCs
GTAGCTAAGCCTATTG11	0	0	5	0	0	0	HLCs
GTAGGAGCATAACCCA11	0	0	29	0	0	0	ELCs
GTAGGAGGTAACTTCG11	0	0	6	0	0	0	HLCs
GTAGGTTAGGGCAGAG11	0	0	20	0	0	0	HLCs
GTAGGTTCACTGCACG11	0	0	48	0	0	0	HLCs
GTAGTACAGGTTACAA11	0	0	45	0	0	0	HLCs
GTAGTACCAGTTCTAG11	0	0	5	0	0	0	HLCs
GTAGTACTCAATGCAC11	0	0	70	0	0	0	HLCs
GTAGTACTCCACTAGA11	0	0	19	0	0	0	HLCs
GTAGTACTCCCTCTCC11	0	0	5	0	0	0	TLCs
GTATTTCAGGAATTAC11	0	0	4	0	0	0	ELCs
GTATTTCCAGTTAGAA11	0	0	4	0	0	0	ELCs
GTATTTCGTCTTCATT11	0	0	45	0	0	0	HLCs
GTCAAACAGTTCTACG11	0	0	15	0	0	0	HLCs
GTCAAACGTGCAATGG11	0	0	10	0	0	0	HLCs
GTCAAGTCAGGCGAAT11	0	0	7	0	0	0	HLCs
GTCAAGTGTGGACAGT11	0	0	26	0	0	0	HLCs
GTCACGGCAAGTTGGG11	0	0	21	0	0	0	HLCs
GTCACTCCACTATGTG11	0	0	36	0	0	0	HLCs
GTCACTCCATGACTAC11	0	0	37	0	0	0	HLCs
GTCAGCGCAATAGGAT11	0	0	6	0	0	0	HLCs
GTCATCCGTACTGTTG11	0	0	44	0	0	0	HLCs
GTCATGAAGTACCCTA11	0	0	21	0	0	0	HLCs
GTCATGATCGCCAGAC11	0	0	12	0	0	0	HLCs
GTCATTTCAGCTACCG11	0	0	5	0	0	0	HLCs
GTCCACTCAAATGGAT11	0	0	0	0	0	0	HLCs
GTCCACTGTGGAGAAA11	0	0	25	0	0	0	TLCs
GTCCCATGTAAGGTCG11	0	0	23	0	0	0	HLCs
GTCCCATGTCTTACAG11	0	0	24	0	0	0	TLCs
GTCCTCAAGCGCCTCA11	0	0	0	0	0	0	HLCs
GTCGAATCAACAAAGT11	0	0	2	0	0	0	ELCs
GTCGAATCACGTCATA11	0	0	25	0	0	0	ELCs
GTCGCGAGTATTGACC11	0	0	18	0	0	0	HLCs
GTCGTAACATTAAGCC11	0	0	9	0	0	0	HLCs
GTCGTAAGTCCGTTTC11	1	0	20	1	0	1	TLCs
GTCGTTCTCATTGTTC11	0	0	30	0	0	0	ELCs
GTCTACCTCCGTATGA11	0	0	25	0	0	0	HLCs
GTCTAGAAGCAACAAT11	0	0	2	0	0	0	ELCs
GTCTCACAGGCTAAAT11	0	0	2	0	0	0	ELCs
GTCTGTCCAGAACTTC11	0	0	6	0	0	0	ELCs
GTCTGTCCATTCTGTT11	0	0	59	0	0	0	HLCs
GTCTGTCGTCGCTCGA11	0	0	1	0	0	0	ELCs
GTCTTTAAGAGGGTGG11	0	0	12	0	0	0	ELCs
GTCTTTATCATTGCCC11	0	0	39	0	0	0	ELCs
GTGACGCAGTTGCGAG11	0	0	39	0	0	0	ELCs
GTGACGCTCATTTACC11	0	0	31	1	1	0	HLCs
GTGAGCCAGGAAGAAC11	0	0	39	0	0	0	ELCs
GTGAGCCAGTGGTCAG11	0	0	4	0	0	0	HLCs
GTGAGGAAGATGTTCC11	0	0	73	0	0	0	HLCs
GTGAGTTTCCAACTAG11	0	0	28	0	0	0	HLCs
GTGATGTTCCGCAACG11	0	0	0	0	0	0	HLCs
GTGCACGCAACGTATC11	0	0	10	0	0	0	ELCs
GTGCACGCATGGGTTT11	0	0	42	0	0	0	HLCs
GTGCACGTCTTGAACG11	0	0	43	0	0	0	HLCs
GTGCAGCAGGTGTGAC11	0	0	26	3	1	1	TLCs
GTGCAGCGTGACCGAA11	0	0	35	0	0	0	HLCs
GTGCGTGTCCGCTAGG11	0	0	4	0	0	0	HLCs
GTGCTGGGTAAGGTCG11	1	0	1	0	0	0	HLCs
GTGGAAGCAAGGACAC11	0	0	6	0	0	0	ELCs
GTGGAGAAGATTACCC11	0	0	41	0	0	0	HLCs
GTGGAGATCTGCCTGT11	0	0	12	0	0	0	HLCs
GTGGTTATCACCACAA11	0	0	31	0	0	0	HLCs
GTGTAACAGTAGTCCT11	0	0	34	0	0	0	HLCs
GTGTAACGTCGTGGTC11	0	0	8	0	0	0	ELCs
GTGTAACTCAAGGACG11	0	0	72	0	0	0	HLCs
GTGTAACTCGATGCTA11	0	0	31	0	0	0	HLCs
GTGTCCTAGGGCCCTT11	0	0	1	0	0	0	HLCs
GTGTCCTGTTCTCACC11	0	0	8	0	0	0	HLCs
GTGTGATGTCGATGCC11	0	0	21	0	0	0	HLCs
GTGTGGCCAAGCAGGT11	0	0	15	0	0	0	HLCs
GTGTGGCCAAGTATCC11	0	0	35	0	0	0	HLCs
GTGTGGCCATCATCTT11	0	0	3	0	0	0	HLCs
GTGTGGCGTACAGAAT11	1	0	27	0	0	0	ELCs
GTGTGGCTCATCAGTG11	0	0	31	0	0	0	HLCs
GTGTTAGCATACTTTC11	0	0	36	0	0	0	TLCs
GTGTTAGCATCCGCGA11	2	0	84	2	0	1	HLCs
GTGTTAGTCAATGCAC11	0	0	49	0	0	0	HLCs
GTGTTCCCAACGCCCA11	0	0	39	0	0	0	HLCs
GTGTTCCGTGACTAAA11	2	0	85	0	0	20	TLCs
GTGTTCCTCCTCACCA11	0	0	4	0	0	0	HLCs
GTTACAGCACATACTG11	0	0	14	0	0	0	HLCs
GTTACCCCACTTCATT11	0	0	20	0	0	0	HLCs
GTTACCCCATGTTACG11	0	0	6	0	0	0	ELCs
GTTACGAAGCCTCCAG11	0	0	6	0	0	0	HLCs
GTTACGACATCGGAAG11	0	0	28	0	0	0	HLCs
GTTAGACCACACTGGC11	1	0	25	0	0	0	HLCs
GTTAGACTCCCAGTGG11	0	0	42	0	0	0	HLCs
GTTAGTGAGGGTTTCT11	0	0	41	0	0	0	HLCs
GTTAGTGAGTCTGTAC11	0	0	0	0	0	0	ELCs
GTTATGGAGCGATGAC11	0	0	57	0	0	0	ELCs
GTTCATTAGCCATTCA11	1	0	11	0	0	0	HLCs
GTTCATTAGTTGGAGC11	0	0	9	0	0	0	HLCs
GTTCATTCAAATCGGG11	0	0	26	0	0	0	TLCs
GTTCATTGTAGTGATA11	0	0	38	0	1	0	HLCs
GTTCATTGTCGAAGCA11	0	0	13	0	0	0	ELCs
GTTCATTGTGTCATGT11	0	0	8	0	0	0	ELCs
GTTCTATTCTGGCCTT11	0	0	31	0	0	0	HLCs
GTTGAACAGATTCGAA11	0	0	42	0	0	0	HLCs
GTTGAACAGCGTTACT11	0	0	5	0	0	0	ELCs
GTTGAACCAACATACC11	0	0	33	0	0	0	ELCs
GTTGAACCAGCTACAT11	0	0	0	0	0	0	ELCs
GTTGAACTCCCGAAAT11	0	0	19	0	0	0	ELCs
GTTGCTCAGAAGTCTA11	0	0	39	0	0	0	ELCs
GTTGCTCTCTAGTCAG11	0	0	4	0	0	0	ELCs
GTTGTAGCACTTGAGT11	0	0	75	0	0	0	TLCs
GTTGTCCCAAGTGGAC11	0	0	12	0	0	0	HLCs
GTTGTCCCATTCAGGT11	0	0	12	0	0	0	ELCs
GTTGTGATCAGAATAG11	0	0	28	0	0	0	TLCs
GTTTACTCACAAAGTA11	0	0	41	0	0	0	ELCs
GTTTACTTCTTAGCCC11	0	0	0	0	0	0	ELCs
GTTTGGAGTGCCTATA11	3	0	38	0	1	1	TLCs
GTTTGGATCTCGCTTG11	0	0	148	0	0	3	HLCs
TAACACGAGATCGGTG11	0	0	21	0	0	0	HLCs
TAACACGGTCTTACAG11	0	0	5	0	0	0	HLCs
TAACACGTCCACGGGT11	0	0	3	0	0	0	HLCs
TAACCAGAGTCTTCGA11	0	0	5	0	0	0	HLCs
TAACCAGAGTTCAACC11	0	0	14	0	0	0	ELCs
TAACGACAGGGCAATC11	0	0	0	0	0	0	HLCs
TAACGACGTCGAGCAA11	0	0	47	0	0	0	HLCs
TAACGACGTTGCCGCA11	0	0	0	0	0	0	HLCs
TAACGACTCCGTAATG11	0	0	63	0	0	0	HLCs
TAAGCACAGCACTGGA11	0	0	7	0	0	0	HLCs
TAAGCACTCAGCCCAG11	1	0	37	0	0	0	HLCs
TAAGCCATCTTTGATC11	0	0	1	0	0	0	HLCs
TAAGCGTAGACATGCG11	0	0	8	0	0	0	HLCs
TAAGTCGCAGAGCGTA11	0	0	0	0	0	0	HLCs
TAATCTCCATCTCATT11	0	0	32	0	0	0	HLCs
TAATTCCAGCCTCAAT11	0	0	26	0	0	0	HLCs
TAATTCCAGGCGAAGG11	0	0	33	0	0	0	HLCs
TACACCCAGTGCTCAT11	0	0	16	0	0	0	HLCs
TACACCCCAGCTGGTC11	0	0	3	2	0	0	HLCs
TACACCCGTGTCGCTG11	0	0	8	0	0	0	HLCs
TACAGGTGTGAGGATC11	0	0	2	0	0	0	ELCs
TACATTCAGCTAGATA11	0	0	41	0	0	0	HLCs
TACATTCTCCTGGTCT11	0	0	39	0	0	0	HLCs
TACCCACGTCTCGCGA11	0	0	1	0	0	0	ELCs
TACCCACTCCAACTAG11	0	0	29	0	0	0	HLCs
TACCGGGCAGTCCCGA11	0	0	20	0	0	0	ELCs
TACCTCGCAACCCGCA11	0	0	53	0	0	0	HLCs
TACCTGCAGTCATAGA11	0	0	9	0	0	0	ELCs
TACCTGCGTTAAACCC11	0	0	15	0	0	0	HLCs
TACCTGCTCCAATGCA11	1	0	29	0	0	0	ELCs
TACCTGCTCGGATACT11	0	0	30	0	2	1	HLCs
TACGCTCAGCGTCAGA11	0	0	8	0	0	0	HLCs
TACGGTAAGAGAGCAA11	0	0	5	0	0	0	HLCs
TACGTCCCAGATCCAT11	0	0	6	0	0	0	ELCs
TACTGCCAGGTCCTGC11	0	0	10	0	0	0	HLCs
TACTTACAGATGAATC11	0	0	3	0	0	0	HLCs
TACTTACGTCTCAGAT11	1	0	66	0	0	0	ELCs
TACTTACGTTCATCGA11	1	0	23	0	0	0	HLCs
TACTTGTAGTGGAAGA11	0	0	4	0	0	0	TLCs
TACTTGTCACTGTCGG11	0	0	9	0	0	0	HLCs
TACTTGTCATTGTAGC11	0	0	2	0	0	0	ELCs
TACTTGTGTCGGAACA11	0	0	42	0	0	0	HLCs
TACTTGTTCATGAGTC11	0	0	23	0	0	0	HLCs
TAGACCATCCCGTTGT11	0	0	20	0	0	0	ELCs
TAGACTGCACTATCCC11	0	0	18	0	0	0	HLCs
TAGAGTCCACTACACA11	0	0	9	0	0	0	HLCs
TAGAGTCTCGCCTATC11	0	0	9	0	0	0	ELCs
TAGATCGGTTCCTACC11	0	0	4	0	0	0	ELCs
TAGATCGTCTCGTGGG11	0	0	2	0	0	0	ELCs
TAGCACAAGTCATACC11	0	0	45	0	0	0	HLCs
TAGGAGGTCGTAACAC11	0	0	13	0	0	0	HLCs
TAGGAGGTCTTACACT11	1	0	4	0	0	0	ELCs
TAGGGTTCAAGCGAGT11	0	0	17	0	0	0	HLCs
TAGGGTTGTGTATACC11	0	0	30	0	0	0	HLCs
TAGGGTTTCGTGCTCT11	0	0	9	0	0	0	HLCs
TAGGTACCAGACAATA11	0	0	6	0	0	0	ELCs
TAGGTACTCTAAGCGT11	0	0	4	0	0	0	HLCs
TAGTGCAGTCGCGGTT11	0	0	13	0	0	0	HLCs
TAGTGCATCTCGAACA11	0	0	0	0	0	0	HLCs
TATATCCCAAGCGAGT11	0	0	21	0	0	0	HLCs
TATATCCCATGGAAGC11	0	0	2	0	0	0	HLCs
TATCAGGTCATGACAC11	0	0	20	0	0	0	ELCs
TATCAGGTCATTTACC11	2	0	118	0	0	36	HLCs
TATCAGGTCTCATTAC11	0	0	8	0	0	0	HLCs
TATCCTAGTCGGATTT11	0	0	9	0	0	0	HLCs
TATCGCCCACTGCTTC11	0	0	12	0	0	0	HLCs
TATCGCCTCTCCAATT11	1	0	62	0	0	0	HLCs
TATCTGTCACGCGTGT11	0	0	14	0	0	0	ELCs
TATCTTGAGCCAACCC11	0	0	76	0	0	3	TLCs
TATCTTGCAACTCGTA11	0	0	10	0	0	0	HLCs
TATCTTGGTTACCGTA11	0	0	10	0	0	0	HLCs
TATGTTCAGAGAGAAC11	0	0	44	0	0	0	HLCs
TATGTTCCAAATGATG11	0	0	41	0	0	0	HLCs
TATTCCAAGGTACATA11	0	0	4	0	0	0	ELCs
TATTCCACAAGGTCGA11	0	0	5	0	0	0	ELCs
TATTGCTCACTTCAGA11	0	0	44	0	0	0	HLCs
TATTGGGCAGCAGTTT11	0	0	31	0	0	0	HLCs
TATTTCGCAGGTCAAG11	0	0	10	0	0	0	ELCs
TCAAGCACATCATGAC11	0	0	32	0	0	0	HLCs
TCAAGTGGTGGTGATG11	1	0	5	0	0	0	ELCs
TCAAGTGTCGAGAGCA11	0	0	3	0	0	0	HLCs
TCAATCTCAAGTGGCA11	0	0	2	0	0	0	HLCs
TCAATCTGTAATCAGA11	0	0	49	0	0	0	HLCs
TCAATCTTCGTAGTGT11	0	0	16	0	0	0	ELCs
TCAATTCCAACGACAG11	0	0	10	0	0	0	ELCs
TCAATTCGTGCCCTTT11	0	0	3	0	0	0	HLCs
TCACACCAGAAGAGCA11	1	0	32	1	0	2	TLCs
TCACATTCATGACTAC11	1	0	9	0	0	0	HLCs
TCACATTTCTCCGCAT11	0	0	10	0	0	0	HLCs
TCACGCTCAATAGTAG11	0	0	34	0	0	0	HLCs
TCACGCTGTCCACGCA11	4	0	33	0	2	3	TLCs
TCACGCTTCTAACGCA11	0	0	86	0	0	0	HLCs
TCACGGGAGAGCCATG11	1	0	25	0	0	0	ELCs
TCACGGGAGTGAGTTA11	0	0	3	0	0	0	ELCs
TCACGGGGTTGGATCT11	0	0	8	0	0	0	HLCs
TCACGGGTCTGGCTGG11	0	0	35	0	0	0	HLCs
TCACTATAGTAGGTTA11	1	0	12	0	0	0	HLCs
TCACTATCACATATGC11	0	0	74	0	0	0	HLCs
TCACTATGTGTTACTG11	0	0	64	0	0	1	HLCs
TCACTCGCAGAGATTA11	0	0	1	0	0	0	ELCs
TCACTCGTCAACCTCC11	0	0	15	0	0	0	HLCs
TCAGCAAAGGAGAGTA11	0	0	46	0	0	0	ELCs
TCAGCAACACTATCCC11	1	0	70	1	0	0	ELCs
TCAGCAACATGTGGCC11	0	0	21	0	0	0	ELCs
TCAGCCTCAATAACCC11	0	0	32	0	0	0	HLCs
TCAGCCTCAGAAACCG11	0	0	1	0	0	0	HLCs
TCAGCCTCATCCGAGC11	0	0	38	0	0	0	HLCs
TCAGCCTGTATAGGGC11	0	0	53	0	0	0	HLCs
TCAGCCTTCCCGTAAA11	1	0	33	0	0	0	HLCs
TCAGGGCCATGACTAC11	0	0	83	0	0	0	ELCs
TCAGGGCGTGAGATTA11	0	0	6	3	0	0	HLCs
TCAGGGCGTGTTCGAT11	0	0	27	0	0	0	HLCs
TCAGGGCTCATCTATC11	0	0	1	0	0	0	ELCs
TCAGGTAAGCCACCGT11	0	0	1	0	0	0	ELCs
TCAGGTAAGTAAACTG11	0	0	25	0	0	0	HLCs
TCAGGTAAGTAGGAAG11	0	0	22	0	0	0	ELCs
TCAGTCCAGACTACCT11	0	0	17	0	0	0	HLCs
TCAGTCCCAGGTCTCG11	0	0	9	0	0	0	HLCs
TCAGTCCGTAGGCAGT11	0	0	0	0	0	0	ELCs
TCAGTTTAGTTCAACC11	0	0	48	0	0	0	HLCs
TCAGTTTCAACCGATT11	0	0	9	0	0	0	TLCs
TCATACTAGCTGACCC11	0	0	0	0	0	0	HLCs
TCATATCAGGAATCGC11	0	0	14	0	0	0	ELCs
TCATATCTCACACCGG11	0	0	83	0	0	0	HLCs
TCATCATAGTCAACAA11	0	0	27	0	0	0	HLCs
TCATCCGAGGAAACGA11	0	0	2	0	0	0	HLCs
TCATCCGCAAGACCTT11	0	0	18	0	0	0	HLCs
TCATCCGCAGCGACAA11	0	0	7	0	0	0	ELCs
TCATCCGGTACTGGGA11	0	0	45	0	0	0	HLCs
TCATGAGCAGCGGTCT11	0	0	2	0	0	0	TLCs
TCATGCCTCGCACGGT11	0	0	41	0	0	0	ELCs
TCATGGAAGGCACTCC11	0	0	52	0	0	0	HLCs
TCATGGACACATTGTG11	0	0	2	0	0	0	HLCs
TCATGTTCACAAACGG11	0	0	0	0	0	0	HLCs
TCATTCAAGACATATG11	0	0	49	0	0	0	HLCs
TCATTCACAGGACTAG11	0	0	6	0	0	0	HLCs
TCATTCAGTACCTAAC11	0	0	62	0	0	0	HLCs
TCATTGTAGACCAGCA11	1	0	12	0	0	0	HLCs
TCATTGTGTAGATCGG11	1	0	38	0	0	0	HLCs
TCATTGTTCGTCTAAG11	0	0	8	0	0	0	HLCs
TCATTTGCACATTCTT11	0	0	32	0	0	0	HLCs
TCATTTGGTCTAGGTT11	0	0	5	0	0	0	HLCs
TCCACCAAGACTGAGC11	0	0	2	0	0	0	ELCs
TCCACCATCTTGCAGA11	0	0	31	0	0	0	HLCs
TCCACGTAGTAGCTCT11	0	0	62	0	0	0	HLCs
TCCAGAACAGACATCT11	1	0	3	0	0	0	ELCs
TCCAGAAGTTCAAAGA11	0	0	0	0	0	0	HLCs
TCCAGAAGTTGGGCCT11	0	0	20	0	0	0	HLCs
TCCAGAATCGTTCATT11	0	0	54	0	0	0	HLCs
TCCATGCAGCAACTTC11	0	0	84	1	0	0	HLCs
TCCATGCCAAAGCTAA11	0	0	31	0	0	0	ELCs
TCCATGCGTACTCCCT11	0	0	53	0	0	0	HLCs
TCCATGCTCCTAACAG11	0	0	10	0	0	0	HLCs
TCCCACAAGAGTGTGC11	0	0	12	0	0	0	HLCs
TCCCACAAGCATGTTC11	0	0	16	0	0	0	HLCs
TCCCACAAGTTGTCAC11	0	0	0	0	0	0	ELCs
TCCCAGTGTCGTCAGC11	0	0	7	0	0	0	HLCs
TCCCATGGTCCTCCAT11	2	0	53	0	1	4	TLCs
TCCCATGGTCTTCATT11	0	0	12	0	2	0	HLCs
TCCGAAAGTAAGGCCA11	0	0	14	0	0	0	ELCs
TCCGAAAGTGGCAACA11	0	0	63	0	0	0	HLCs
TCCGATCTCGTTGCCT11	0	0	0	0	0	0	ELCs
TCCGGGAAGATGGTAT11	0	0	26	0	0	0	HLCs
TCCGGGAGTAATGCGG11	0	0	76	0	0	0	HLCs
TCCGTGTTCGCCAGAC11	0	0	0	0	0	0	ELCs
TCCTCCCAGGCACTAG11	0	0	1	0	0	0	ELCs
TCCTCCCAGGCTGGAT11	0	0	43	0	0	0	ELCs
TCCTCGAAGCGTGAGT11	0	0	0	0	0	0	HLCs
TCCTCGAGTGTTGACT11	0	0	8	0	0	0	HLCs
TCCTCTTTCAGCTAGT11	0	0	1	0	0	0	ELCs
TCCTCTTTCGATACAC11	0	0	29	0	0	0	TLCs
TCCTGCACACCCTTAC11	0	0	95	0	0	0	TLCs
TCCTTTCAGGATGTTA11	0	0	1	0	0	0	HLCs
TCCTTTCAGTCCTGCG11	0	0	17	0	0	0	HLCs
TCCTTTCCAAGAGTGC11	1	0	7	0	0	0	HLCs
TCCTTTCGTGTCATTG11	0	0	38	0	0	0	HLCs
TCCTTTCTCTTCGTGC11	0	0	16	0	0	0	HLCs
TCGAACAGTCAAATCC11	0	0	103	0	0	0	HLCs
TCGAACAGTCACGACC11	0	0	96	0	0	2	TLCs
TCGAACATCAATCTTC11	0	0	9	0	0	0	HLCs
TCGAAGTCACGCTTAA11	0	0	14	0	0	0	ELCs
TCGAAGTCAGTGGTGA11	0	0	11	0	0	0	HLCs
TCGACCTAGAAAGTCT11	0	0	6	0	0	0	HLCs
TCGACCTAGCACTCTA11	1	0	14	0	0	0	ELCs
TCGACCTCAACTTGGT11	0	0	7	0	0	0	HLCs
TCGACCTGTGATAGAT11	0	0	7	0	0	0	HLCs
TCGACGGCAACACAGG11	0	0	0	0	0	0	ELCs
TCGACGGGTCAAGCCC11	0	0	18	0	0	0	HLCs
TCGCACTAGCCTATTG11	0	0	19	1	0	0	ELCs
TCGCACTGTGGATCAG11	1	0	11	0	0	0	HLCs
TCGCAGGGTTAGGCTT11	0	0	45	0	0	0	HLCs
TCGCTTGTCCTACCAC11	0	0	8	0	0	0	ELCs
TCGGATAAGCGTTGTT11	0	0	37	0	0	0	TLCs
TCGGATAAGGTAGATT11	0	0	64	0	0	4	HLCs
TCGGATATCATAGGCT11	0	1	67	0	0	0	HLCs
TCGGATATCCCAACTC11	0	0	27	0	0	0	ELCs
TCGGGCACAGTGGGTA11	0	0	8	0	0	0	ELCs
TCGGGCAGTCATAACC11	0	0	30	0	0	2	HLCs
TCGGGTGAGTGGACTG11	0	0	7	0	0	0	ELCs
TCGGGTGCACTAGAGG11	0	0	6	0	0	0	ELCs
TCGGGTGGTGACACGA11	3	0	34	2	0	7	TLCs
TCGGTCTCAGACGCTC11	0	0	1	0	0	0	TLCs
TCGGTCTCATGAGATA11	0	0	38	0	0	0	HLCs
TCGGTCTGTCCATAGT11	0	0	10	0	0	0	HLCs
TCGTAGATCGCGCCAA11	0	0	48	0	0	0	ELCs
TCGTCCAAGCTCGGCT11	0	0	3	0	0	0	HLCs
TCGTCCACATACAGAA11	0	0	9	0	0	0	ELCs
TCGTGCTCATCGAAGG11	0	0	4	0	0	0	ELCs
TCGTGCTGTTCTCTCG11	0	0	12	0	0	0	HLCs
TCGTGGGCACTCTGCT11	0	0	30	0	0	0	HLCs
TCTAACTGTTTACTGG11	1	0	21	0	0	0	TLCs
TCTAACTTCACCCTTG11	0	0	2	0	0	0	HLCs
TCTACATAGGCGTTAG11	0	0	8	0	0	0	TLCs
TCTACCGCACAAATCC11	0	0	25	0	0	0	HLCs
TCTACCGTCACCTACC11	0	0	0	0	0	0	ELCs
TCTATACCATCACCAA11	0	0	13	0	0	0	HLCs
TCTATACGTGTACATC11	0	0	38	0	0	0	HLCs
TCTATCAAGCGTTAGG11	0	0	31	0	0	0	HLCs
TCTATCAAGTTACGTC11	0	0	30	0	0	0	HLCs
TCTCACGCAAAGCTCT11	0	0	71	0	0	0	HLCs
TCTCACGCAATAGAGT11	0	0	11	0	0	0	HLCs
TCTCACGCATATACCG11	0	0	3	0	0	0	HLCs
TCTCAGCAGGACTATA11	1	0	21	0	0	0	HLCs
TCTCAGCAGTTACGGG11	0	0	29	0	0	0	ELCs
TCTCCGAAGTATGCAA11	0	0	9	0	0	0	HLCs
TCTCCGACACCCTATC11	1	0	17	0	0	0	TLCs
TCTCCGACAGGACTTT11	0	0	26	0	0	0	HLCs
TCTCCGAGTTGCTCCT11	0	0	33	0	0	0	HLCs
TCTCTGGAGCGCTGCT11	0	0	44	0	0	0	HLCs
TCTCTGGGTAACGGTG11	0	0	1	0	0	0	ELCs
TCTGCCACAGAGATGC11	0	0	27	0	0	1	HLCs
TCTGCCAGTTCTCACC11	0	0	23	0	0	0	HLCs
TCTGCCATCGGACCAC11	0	0	19	0	0	0	HLCs
TCTGCCATCTCTGAGA11	0	0	61	0	0	0	HLCs
TCTGGCTAGCGTGAGT11	0	0	1	0	0	0	ELCs
TCTGGCTCAATTCTCT11	0	0	56	0	0	0	HLCs
TCTGTCGTCGCAGAGA11	0	0	3	0	0	0	ELCs
TCTTAGTAGGATTTCC11	0	0	52	0	0	0	HLCs
TCTTAGTCAACGTTAC11	1	0	46	0	0	0	TLCs
TCTTAGTGTGAGTGAC11	0	0	31	1	0	0	HLCs
TCTTCCTCAGCTTCCT11	0	0	25	0	0	0	HLCs
TCTTGCGTCCGTTGAA11	0	0	4	0	0	0	HLCs
TCTTTGACACCTTCGT11	0	0	19	0	0	0	HLCs
TGAACGTAGGCTGTAG11	0	0	8	0	0	0	HLCs
TGAACGTCAACCGCCA11	0	0	1	0	0	0	ELCs
TGAACGTGTAAGATTG11	0	0	80	0	0	0	HLCs
TGAATGCGTAGGACTG11	0	0	40	0	0	0	TLCs
TGACAGTGTATGTCAC11	0	0	7	0	0	0	HLCs
TGACAGTTCCGATGCG11	0	0	0	0	0	0	HLCs
TGACCCTCATGTTACG11	1	0	13	0	0	0	TLCs
TGACCCTTCGTCTCAC11	0	0	10	0	0	0	HLCs
TGACCCTTCGTTCTGC11	0	0	23	0	0	0	HLCs
TGACCCTTCTGTCGTC11	0	0	22	0	0	0	HLCs
TGACTCCAGCATTGAA11	0	0	1	0	0	0	HLCs
TGACTCCCAGCAGATG11	4	1	26	0	0	0	HLCs
TGAGACTAGGAACGCT11	0	0	20	0	0	0	TLCs
TGAGACTGTTCAATCG11	0	0	37	0	0	0	HLCs
TGAGACTTCGTAATGC11	0	0	23	0	0	0	HLCs
TGAGACTTCTGGACCG11	3	0	24	5	0	0	HLCs
TGAGCATAGACGTCCC11	0	0	16	0	0	0	HLCs
TGAGCATAGGGCAACT11	0	0	3	0	0	0	ELCs
TGAGCATAGTCTAGAA11	0	0	45	0	0	0	HLCs
TGAGCATCAATACCTG11	0	0	7	0	0	0	HLCs
TGAGCATTCTTCTGTA11	0	0	8	0	0	0	HLCs
TGAGCGCTCCATCTGC11	0	0	1	0	0	0	HLCs
TGAGGAGAGCCTGACC11	0	0	24	0	0	0	HLCs
TGAGGAGGTCCAAATC11	0	0	13	0	0	0	HLCs
TGAGGGAAGTTCACTG11	0	0	47	0	0	0	HLCs
TGAGTCATCGCAGAGA11	0	0	1	0	0	0	ELCs
TGATCTTAGCTTCTAG11	0	0	10	0	0	0	HLCs
TGATGCATCTCGTCGT11	0	0	14	0	0	0	HLCs
TGATGGTAGACAGCTG11	0	0	20	0	0	0	HLCs
TGATGGTCATGGATCT11	0	0	13	0	0	0	ELCs
TGATGGTTCAGTCAGT11	0	0	27	0	0	0	TLCs
TGATGGTTCCGTGCGA11	0	0	23	0	0	0	HLCs
TGATTCTCATCGCTGG11	0	0	31	0	0	0	HLCs
TGATTTCTCACTTGGA11	0	0	10	0	0	0	ELCs
TGCACGGCACATTCTT11	0	0	7	0	0	0	ELCs
TGCAGTAAGTAAAGCT11	0	0	32	0	0	0	HLCs
TGCAGTATCCGATGCG11	0	0	99	0	0	0	HLCs
TGCATCCAGACCCTTA11	0	0	12	0	0	0	HLCs
TGCATCCAGCAGGCAT11	0	0	34	0	0	0	ELCs
TGCATGACACACACTA11	0	0	13	0	0	0	HLCs
TGCCGAGCAGCGTTTA11	0	0	72	0	0	3	TLCs
TGCCGAGTCGCCTTTG11	0	0	8	0	0	0	HLCs
TGCGACGAGCCAAGGT11	0	0	4	0	0	0	HLCs
TGCGACGCAGTATACC11	0	0	2	0	0	0	ELCs
TGCGACGTCCAGTGTA11	0	0	9	0	0	0	ELCs
TGCGACGTCTGGTGCG11	0	0	34	0	0	0	HLCs
TGCGGCAGTATTCTCT11	0	0	9	0	0	0	ELCs
TGCTCGTGTAACATGA11	0	0	1	0	0	0	HLCs
TGCTGAACAGTGCCTG11	0	0	57	0	0	0	HLCs
TGCTGAAGTTGAAGTA11	0	0	63	0	0	0	HLCs
TGCTTCGCACACCAGC11	0	0	52	0	0	0	ELCs
TGCTTCGGTCGAGCTC11	0	0	2	0	0	0	ELCs
TGCTTGCAGGCTGAAC11	0	0	77	0	0	0	HLCs
TGCTTGCGTTAATCGC11	0	0	51	0	0	0	HLCs
TGCTTGCTCACCGCTT11	1	0	36	0	0	0	HLCs
TGCTTGCTCTTACACT11	0	0	34	0	0	0	HLCs
TGGAACTCACAGTCGC11	0	0	25	0	0	0	ELCs
TGGAGAGAGGGACAGG11	0	0	4	0	0	0	HLCs
TGGAGAGCAGTCACGC11	0	0	24	0	0	0	HLCs
TGGAGAGTCTAGGCAT11	0	0	12	0	0	0	HLCs
TGGAGAGTCTTCCACG11	0	0	8	0	0	0	HLCs
TGGAGGAAGAAACCAT11	0	0	0	0	0	0	HLCs
TGGATCAAGTCATCGT11	1	0	2	0	0	0	ELCs
TGGATCACACATGTTG11	0	0	56	0	0	0	HLCs
TGGATGTCAATATCCG11	0	0	7	0	0	0	ELCs
TGGCGTGAGACATATG11	0	0	15	0	0	0	HLCs
TGGGAAGTCCCATGGG11	2	0	20	0	1	5	ELCs
TGGGATTAGCGGTATG11	0	0	4	0	0	0	ELCs
TGGGCTGCACACCTAA11	0	0	26	0	0	0	HLCs
TGGGCTGTCTGTCTCG11	0	0	16	0	0	0	ELCs
TGGGTTAAGTCATGCT11	0	0	41	0	0	0	HLCs
TGGTACAGTCGCATCG11	0	0	11	0	0	0	HLCs
TGGTACAGTGCTTATG11	0	0	1	0	0	0	ELCs
TGGTGATCAATGCTCA11	0	0	11	0	0	0	HLCs
TGTAACGTCTAGAACC11	0	0	10	0	0	0	HLCs
TGTAAGCGTGAGTAAT11	0	0	19	0	0	0	ELCs
TGTACAGCACAACGCC11	0	0	9	0	0	0	HLCs
TGTACAGGTATCACGT11	0	0	12	0	0	0	TLCs
TGTACAGTCCCATAAG11	0	0	51	0	0	0	TLCs
TGTCAGAAGAATCTAG11	0	0	27	0	0	0	HLCs
TGTCAGACAAATCGGG11	0	0	35	0	0	0	HLCs
TGTCAGACACATTCGA11	0	0	3	0	0	0	ELCs
TGTCAGAGTGACTATC11	0	0	8	0	0	0	ELCs
TGTCAGATCATCTACT11	0	0	17	0	0	0	HLCs
TGTCCCACACCAGCTG11	0	0	6	0	0	0	HLCs
TGTCCTGCACAACCGC11	0	0	12	0	0	0	HLCs
TGTCCTGCAGAAATTG11	0	0	47	0	0	0	HLCs
TGTCCTGCAGCGGTTC11	0	0	64	0	0	0	HLCs
TGTCCTGCATAATCGC11	0	0	2	0	0	0	HLCs
TGTCCTGGTGAAGCTG11	0	0	28	0	0	0	HLCs
TGTGAGTGTTGGGCCT11	1	0	17	0	0	0	HLCs
TGTGATGAGTACAGCG11	0	0	17	0	0	0	ELCs
TGTGATGGTAATCAGA11	1	0	30	0	0	0	HLCs
TGTGCGGAGTCCGTCG11	0	0	4	0	0	0	HLCs
TGTGCGGTCTCTCTTC11	0	0	9	0	0	0	ELCs
TGTGTGAAGCTTTCTT11	0	0	7	0	0	0	HLCs
TGTGTGAGTCTTACTT11	0	0	17	0	0	0	HLCs
TGTTACTCAACACGAG11	0	0	58	0	0	2	ELCs
TGTTCATAGCCTGTGC11	0	0	41	0	0	0	HLCs
TGTTCATCACACCTAA11	0	0	1	0	0	0	ELCs
TGTTCATTCCGCCTAT11	0	0	0	0	0	0	HLCs
TGTTCCGTCGTTCAGA11	0	0	52	0	0	0	HLCs
TGTTCTACAAGACTGG11	0	0	7	0	0	0	HLCs
TGTTCTACACACCAGC11	0	0	38	0	0	0	HLCs
TGTTGAGGTCGCACGT11	0	0	16	0	0	0	TLCs
TGTTTGTAGCAAGGAA11	1	0	38	0	0	0	HLCs
TGTTTGTAGTCTGGAG11	0	0	4	0	0	0	ELCs
TGTTTGTTCTCTGAGA11	0	0	11	0	0	0	ELCs
TTAATCCAGGTAACTA11	0	0	26	0	0	0	HLCs
TTAATCCCACAAACGG11	0	0	0	0	0	0	HLCs
TTACAGGTCGAATCCA11	0	0	7	0	0	0	HLCs
TTACCATGTTCGGTCG11	0	0	14	0	0	0	HLCs
TTACCGCAGAGCAAGA11	0	0	10	0	0	0	ELCs
TTACCGCCACATATCG11	0	0	11	0	0	0	ELCs
TTACCGCGTACGACTT11	1	0	15	0	0	0	ELCs
TTACCGCGTAGAGACC11	0	0	6	0	0	0	HLCs
TTACGCCAGGTAGTAT11	0	0	52	0	0	0	TLCs
TTACGCCTCTACACAG11	0	0	49	0	0	0	HLCs
TTACGTTAGGACAGTC11	1	0	1	0	0	0	HLCs
TTACGTTGTCATAACC11	0	0	8	0	0	0	ELCs
TTACGTTTCGGCTATA11	0	0	59	0	0	0	HLCs
TTAGGCAGTTGTACGT11	0	0	10	0	0	0	HLCs
TTAGGCAGTTTCCATT11	1	0	3	0	0	0	HLCs
TTAGGCATCATACGGT11	0	0	6	0	0	0	HLCs
TTAGGCATCTCCCATG11	0	0	39	0	0	0	ELCs
TTAGGGTCAGGTGTGA11	0	0	20	0	0	0	ELCs
TTAGTCTAGAAGCCTG11	0	0	6	0	0	0	HLCs
TTAGTCTAGTAATCCC11	0	0	9	0	0	0	HLCs
TTAGTCTAGTCATCCA11	0	0	47	0	0	0	TLCs
TTATTGCCATCCGAAT11	0	0	72	0	0	0	HLCs
TTCAATCAGACCAGCA11	0	0	50	0	0	0	HLCs
TTCAATCTCATTCGTT11	0	0	8	0	0	0	ELCs
TTCAATCTCCGTGCGA11	0	0	22	0	0	0	HLCs
TTCACCGGTCCAATCA11	0	0	26	0	0	0	TLCs
TTCACGCGTATCCCAA11	0	0	68	0	0	0	ELCs
TTCAGGAAGGTGAGAA11	0	0	24	0	0	0	HLCs
TTCAGGAAGTGGATTA11	0	1	15	0	1	3	ELCs
TTCATGTCACGACGTC11	0	0	7	0	0	0	HLCs
TTCATGTGTATCGTAC11	0	0	63	0	0	0	TLCs
TTCATGTTCGTGGCTG11	0	0	2	0	0	0	TLCs
TTCATTGTCAGGAGAC11	0	0	45	0	0	0	HLCs
TTCCAATGTTGCATCA11	0	0	8	0	0	0	HLCs
TTCCACGAGCCAAGCA11	0	0	2	0	0	0	HLCs
TTCCACGAGTCGAATA11	0	0	14	0	0	0	HLCs
TTCCGTGAGAAGTCAT11	0	0	34	0	0	0	HLCs
TTCCGTGGTCAGTCCG11	0	0	12	0	0	0	HLCs
TTCCTAATCTTCTTCC11	0	0	1	0	1	0	HLCs
TTCCTCTCACGTGAGA11	0	0	63	0	0	0	HLCs
TTCCTCTTCCATAAGC11	0	0	47	0	0	0	HLCs
TTCCTCTTCGGCACTG11	0	0	14	0	0	0	HLCs
TTCCTTCGTGCCGTAC11	0	0	6	0	0	0	HLCs
TTCGCTGCACCTTCCA11	0	0	74	4	0	0	HLCs
TTCGCTGGTCATTGCA11	0	0	9	2	0	2	ELCs
TTCTAACCATCCTTCG11	0	0	19	0	0	0	ELCs
TTCTAACGTACGCTTA11	0	0	13	0	0	0	HLCs
TTCTAGTCATTGGGAG11	0	0	18	0	0	0	HLCs
TTCTAGTGTCGCTTAA11	0	0	4	0	0	0	HLCs
TTCTCTCTCTCAAAGC11	0	0	16	0	0	0	TLCs
TTCTTCCAGAGGTGCT11	1	0	74	0	0	0	HLCs
TTCTTCCGTCCCAAAT11	0	0	6	0	0	0	HLCs
TTCTTCCGTGATCGTT11	0	0	3	0	0	0	HLCs
TTCTTCCTCATCGTAG11	0	0	2	0	0	0	HLCs
TTCTTGACAACCGCCA11	0	0	46	0	0	0	HLCs
TTCTTGACAATCAGCT11	0	0	40	0	0	0	HLCs
TTGAACGAGCGTATGG11	0	0	1	0	0	0	HLCs
TTGAACGGTCGGTGTC11	0	0	9	1	0	0	HLCs
TTGAACGTCACTCCGT11	0	0	40	0	0	0	ELCs
TTGACCCAGGAACGCT11	0	0	13	0	0	0	ELCs
TTGATGGAGCTGACTT11	0	0	7	0	0	0	HLCs
TTGATGGCAGCAGAAC11	0	0	10	0	0	0	HLCs
TTGCCTGGTATGATCC11	0	0	33	0	0	0	HLCs
TTGCGTCAGAACGTGC11	0	0	2	0	0	0	HLCs
TTGCTGCGTTTACACG11	0	0	14	0	0	0	HLCs
TTGGATGAGCTGCCAC11	0	0	3	0	0	0	HLCs
TTGGATGTCCGGTAAT11	0	0	12	1	0	0	HLCs
TTGGGATTCTCGACCT11	0	0	7	0	0	0	HLCs
TTGTGGAAGAGTGTTA11	0	0	56	0	0	0	HLCs
TTGTGGAAGGACTAAT11	0	0	83	0	0	0	HLCs
TTGTGTTGTAAGGCCA11	0	0	29	0	0	0	ELCs
TTGTGTTGTCTGTGTA11	0	0	45	0	0	0	ELCs
TTGTTCAAGGGAGGGT11	0	0	0	0	0	0	ELCs
TTGTTGTAGGGAGGAC11	0	0	17	0	0	0	ELCs
TTTACCAAGAGGCTGT11	1	0	9	0	0	0	HLCs
TTTACCAGTATTCCTT11	1	0	37	0	3	0	ELCs
TTTACGTGTCATCCGG11	0	0	28	1	0	0	HLCs
TTTACTGGTAAGGCTG11	0	0	8	0	0	0	HLCs
TTTACTGGTCCACTCT11	0	0	14	0	1	0	HLCs
TTTACTGGTCGTCATA11	0	0	37	0	0	0	ELCs
TTTATGCCAAATGCTC11	0	0	0	0	0	0	HLCs
TTTATGCCAACAGTGG11	0	0	43	0	0	0	HLCs
TTTCACACAAACTCGT11	0	0	4	0	0	0	HLCs
TTTCACACACGACCTG11	0	0	15	0	0	0	HLCs
TTTCACAGTACGAGCA11	0	0	0	0	0	0	ELCs
TTTCACAGTGGAATGC11	0	0	5	0	0	0	HLCs
TTTCACATCGCGTAGC11	0	0	5	0	0	0	HLCs
TTTCAGTGTGCTCGTG11	0	0	18	0	0	0	HLCs
TTTCATGAGATCACTC11	0	0	62	0	0	0	HLCs
TTTCGATAGATGCCGA11	1	0	5	0	0	0	HLCs
TTTCGATAGGATTTAG11	0	0	26	0	0	0	HLCs
TTTCGATAGGTGGTTG11	0	0	27	0	0	1	HLCs
TTTCGATGTCAACATC11	0	0	9	0	1	0	HLCs
TTTGACTTCTAGCCAA11	0	0	67	0	0	0	HLCs
TTTGATCAGTACAGAT11	0	0	18	0	0	0	HLCs
TTTGATCCAGAGGACT11	0	0	2	0	0	0	TLCs
TTTGGAGAGTAGCATA11	0	0	19	0	0	0	ELCs
TTTGGAGTCCATAGAC11	0	0	14	0	0	0	ELCs
TTTGGTTCAGTATGAA11	0	0	32	0	0	0	TLCs
TTTGGTTCATACCGTA11	0	0	5	0	0	0	HLCs

## Sheet: Fig. 5e
cell barcode	GATA4	PDGFRA	GATA6	SOX2	NANOG	POU5F1	GATA3	GATA2	KRT18	name
AAACCCACATCGCTCT11	0	0	0	1	0	0	0	0	187	ELCs
AAACGCTGTTAGGGTG11	0	0	1	0	0	0	1	0	6	HLCs
AAAGGATCAGAAGTTA11	1	1	0	0	0	0	0	0	56	ELCs
AAAGGTAAGCGACTGA11	0	0	0	0	0	0	0	0	0	HLCs
AAAGGTAAGCTAATGA11	0	0	2	0	0	0	0	0	9	HLCs
AAAGGTAGTCTCGCGA11	0	2	1	0	0	0	0	0	80	HLCs
AAAGTGAAGTGATAAC11	0	0	0	0	0	0	1	2	270	HLCs
AAAGTGATCCCATAAG11	0	0	0	0	0	0	0	0	52	ELCs
AAAGTGATCCGTATAG11	0	2	2	0	0	0	0	0	89	HLCs
AAATGGAAGCATTGAA11	3	0	1	0	0	0	0	0	12	HLCs
AACAACCGTACAGGTG11	1	0	1	0	0	0	0	0	13	HLCs
AACAACCGTACGATTC11	1	2	0	0	0	0	0	0	60	ELCs
AACAACCGTGATACCT11	0	0	0	0	0	0	0	0	14	HLCs
AACAACCTCTATTTCG11	0	0	0	0	0	0	0	0	206	ELCs
AACAAGACAGGATGAC11	0	1	0	0	0	0	0	0	57	HLCs
AACAGGGAGGCTCACC11	0	1	0	0	0	0	0	0	155	HLCs
AACCAACCAGGCATGA11	0	0	1	0	0	0	1	0	7	HLCs
AACCACATCTTTGCTA11	0	0	0	0	0	0	0	0	51	HLCs
AACCATGAGAAGGTAG11	0	0	1	0	0	0	0	0	9	ELCs
AACCATGAGGTCACTT11	0	1	0	0	0	0	0	0	33	HLCs
AACCATGGTCGACTTA11	0	0	1	0	0	0	1	0	3	TLCs
AACCCAAAGTACTGTC11	0	0	2	0	0	0	0	0	74	HLCs
AACCTTTCACAATTCG11	0	0	0	0	0	0	0	0	6	HLCs
AACCTTTCACTTGAAC11	0	0	1	0	0	0	0	0	68	HLCs
AACGAAAGTCTCGACG11	0	0	1	0	0	0	0	0	37	ELCs
AACGGGAGTACCTAGT11	0	0	0	0	0	0	3	0	33	TLCs
AACGGGAGTATCTCTT11	0	0	2	0	0	0	0	0	25	HLCs
AACGTCACATGCGTGC11	0	1	0	0	0	0	0	0	7	HLCs
AACTTCTCATTACTCT11	0	0	0	0	0	0	0	0	2	ELCs
AACTTCTTCAAGTGGG11	0	0	1	0	0	0	0	0	50	HLCs
AAGAACACATGAGATA11	1	0	0	0	0	1	0	0	24	ELCs
AAGAACATCATCTACT11	0	0	0	0	0	0	0	0	119	HLCs
AAGACAACACAAGCCC11	0	0	1	0	0	0	0	0	10	HLCs
AAGACAATCTTTCGAT11	0	0	0	0	0	0	0	0	5	HLCs
AAGATAGCAGCAAGAC11	1	0	1	0	0	0	0	0	5	HLCs
AAGATAGCAGTTTCGA11	0	0	1	0	0	0	0	0	63	ELCs
AAGATAGGTAACAAGT11	0	0	0	0	0	0	0	0	8	ELCs
AAGCATCCATCGAACT11	0	0	1	0	0	0	1	0	8	HLCs
AAGCATCTCAGGAAGC11	0	0	0	0	0	0	2	0	36	TLCs
AAGCCATAGTTTCTTC11	0	2	1	0	0	0	0	0	32	HLCs
AAGCCATCAAGTGATA11	0	0	0	0	0	0	0	0	9	HLCs
AAGCCATTCTCTGCTG11	0	0	0	0	0	0	0	0	39	HLCs
AAGCGAGAGCACTCCG11	0	0	1	0	0	0	0	0	150	TLCs
AAGCGAGAGCACTTTG11	0	0	0	0	0	0	0	0	0	HLCs
AAGCGAGTCGTGAGAG11	0	0	1	0	0	0	0	1	42	HLCs
AAGCGTTAGGACTGGT11	0	0	0	0	0	0	0	0	1	ELCs
AAGCGTTTCTAGTGTG11	0	0	0	0	0	0	0	0	137	HLCs
AAGGAATCAGTAGGAC11	0	0	2	0	0	0	0	0	149	HLCs
AAGTACCAGTTGTCGT11	0	0	0	0	0	0	0	0	89	HLCs
AAGTACCGTAGCTGAG11	0	0	1	0	0	0	0	0	67	HLCs
AAGTACCGTTGCAAGG11	0	0	1	0	0	0	0	0	13	HLCs
AAGTCGTCAGATCCAT11	1	0	1	0	0	0	0	0	1	HLCs
AAGTGAATCATACGGT11	0	0	1	0	0	1	0	0	67	ELCs
AAGTTCGAGAATTTGG11	1	0	1	0	0	1	0	0	122	HLCs
AAGTTCGAGTCTTCCC11	0	0	1	0	0	0	0	0	0	HLCs
AAGTTCGTCTTCTGTA11	1	0	0	0	0	0	0	0	14	HLCs
AATCACGGTGAATGAT11	0	0	0	0	0	1	0	0	9	HLCs
AATCGTGCAGTAACGG11	0	1	0	0	0	0	0	0	89	TLCs
AATCGTGGTGCAACAG11	0	1	3	0	0	0	0	0	84	HLCs
AATGACCCACAGCCAC11	0	1	1	0	0	0	0	0	126	HLCs
AATGACCTCAGCATTG11	1	0	1	0	0	0	0	0	171	HLCs
AATGCCACACATTCTT11	0	0	0	0	0	0	0	0	195	HLCs
AATGCCACAGAGGCAT11	0	0	0	0	0	0	0	0	4	ELCs
AATGCCAGTATCACCA11	0	0	1	0	0	0	0	0	119	HLCs
AATGCCATCCCATGGG11	0	0	0	0	0	0	0	0	10	ELCs
AATGGAAGTGTAAATG11	0	0	0	0	0	0	1	0	7	HLCs
AATGGCTCAATGCTCA11	0	0	1	0	0	0	0	0	88	HLCs
AATGGCTTCAAGATAG11	0	0	1	0	0	0	0	0	89	HLCs
AATGGCTTCCCTCTCC11	1	2	2	0	0	0	0	0	6	ELCs
AATTCCTCAGAGTTGG11	0	1	0	5	0	15	0	0	11	ELCs
ACAAGCTCAGCAGATG11	0	0	2	0	0	0	2	0	19	HLCs
ACAAGCTGTTTGGGTT11	0	1	2	0	0	1	0	0	100	HLCs
ACAAGCTTCAGAGCAG11	1	1	0	0	0	0	0	0	55	HLCs
ACACAGTAGGCGCTTC11	0	0	0	0	0	0	0	0	306	TLCs
ACACAGTCAATCCTTT11	0	0	0	0	0	0	0	0	52	HLCs
ACACAGTTCCCATACC11	0	1	0	0	0	0	0	0	2	HLCs
ACACCAACATCGTGCG11	0	0	0	0	0	0	0	0	63	HLCs
ACACCAATCATTGTTC11	0	0	0	0	0	0	0	0	16	ELCs
ACACTGACACTATCGA11	0	0	0	0	0	0	0	0	273	HLCs
ACAGAAAGTGCACAAG11	0	0	2	0	0	0	0	0	11	HLCs
ACATCCCAGTGTTCCA11	0	3	0	0	0	0	0	0	2	ELCs
ACATCCCTCTTGCGCT11	1	1	1	0	0	0	0	0	34	HLCs
ACATCGACAGCAGTGA11	0	0	0	0	0	0	0	0	183	HLCs
ACATTTCAGCTAGAGC11	0	0	1	0	0	0	0	2	59	HLCs
ACCAAACCAAATGGAT11	0	0	2	0	0	0	0	0	8	HLCs
ACCAAACCAGAGCCCT11	1	2	2	0	0	0	0	0	180	HLCs
ACCAACAAGACCAGAC11	1	0	0	0	0	0	0	0	18	ELCs
ACCAACATCGCTTGCT11	0	0	2	0	0	0	0	0	3	ELCs
ACCACAAAGCTGTTAC11	1	1	0	0	0	0	0	0	30	HLCs
ACCACAATCGAACACT11	0	0	0	0	0	0	0	0	0	TLCs
ACCATTTCAACTCCAA11	0	0	1	0	0	0	0	0	93	HLCs
ACCATTTGTTGCCGAC11	0	0	2	0	0	0	0	0	154	HLCs
ACCATTTTCCGACATA11	0	0	0	0	0	0	0	0	2	ELCs
ACCCAAACAGCTTTCC11	1	1	4	0	0	0	0	0	9	HLCs
ACCCAAAGTTGCCGAC11	0	0	1	0	0	0	0	1	95	HLCs
ACCCAAATCACGGGCT11	0	0	0	0	0	0	0	0	17	HLCs
ACCCTCAAGACACACG11	0	2	0	0	0	0	2	0	39	HLCs
ACCCTCAAGGTAAGGA11	0	0	0	0	0	0	0	0	0	HLCs
ACCCTCACAGGAATCG11	0	0	2	0	0	0	0	0	6	ELCs
ACCCTTGAGATCCAAA11	0	0	2	0	0	0	0	0	3	HLCs
ACCCTTGCAGCTGTGC11	0	1	1	0	0	0	0	0	103	HLCs
ACCCTTGTCAGAGCAG11	0	0	0	0	0	0	1	0	29	HLCs
ACCGTTCAGACCAGCA11	0	4	0	0	0	0	0	0	54	HLCs
ACCGTTCTCTCCCAAC11	0	0	0	0	0	0	1	0	6	ELCs
ACCTACCAGTTCGGTT11	0	1	0	0	0	0	0	0	110	ELCs
ACCTACCTCGTGTCAA11	0	0	1	0	0	0	1	0	83	ELCs
ACCTACCTCTTTGCTA11	0	0	0	0	0	0	0	0	117	HLCs
ACGATCACACCAAAGG11	0	0	0	0	0	0	0	0	0	ELCs
ACGATCACAGGGATAC11	0	1	0	0	1	0	0	1	89	HLCs
ACGATCAGTAGCTTAC11	1	1	2	0	0	0	0	0	138	HLCs
ACGATCATCATAAGGA11	0	1	0	0	0	0	0	0	3	HLCs
ACGGAAGTCCTGCCAT11	0	0	0	0	0	0	0	0	4	ELCs
ACGGTTAAGAGGCGTT11	0	1	1	0	0	0	0	0	45	HLCs
ACGGTTAGTCCCACGA11	0	0	0	0	0	0	0	0	13	HLCs
ACGTAACAGCGTATGG11	0	0	0	0	0	0	0	0	2	HLCs
ACGTAACGTCATTCCC11	0	0	1	0	0	0	0	0	11	HLCs
ACGTACATCGTAATGC11	1	0	0	0	0	0	0	0	6	HLCs
ACGTAGTAGTCGAAAT11	0	3	0	0	0	0	0	0	120	HLCs
ACGTTCCAGACCATGG11	0	0	1	0	0	0	1	0	71	HLCs
ACGTTCCGTATGCTAC11	0	0	3	0	0	0	0	0	12	HLCs
ACGTTCCGTGCATGTT11	0	0	1	0	0	0	0	0	114	HLCs
ACTACGAAGTCGGCCT11	0	0	0	0	0	0	0	0	14	HLCs
ACTACGAGTGGTTTAC11	0	0	0	0	0	0	0	0	12	HLCs
ACTATCTAGTAGTCAA11	0	0	0	0	0	0	0	0	0	HLCs
ACTATCTCAATTTCGG11	0	0	0	0	0	0	0	0	1	ELCs
ACTATCTTCTGCGGAC11	0	0	0	0	0	0	0	0	103	HLCs
ACTATGGAGAGTTGTA11	0	0	2	0	0	0	0	0	3	HLCs
ACTATGGAGCAGATAT11	0	0	1	0	0	0	0	0	2	HLCs
ACTATGGCACCGAATT11	0	0	1	0	0	0	0	0	155	HLCs
ACTATGGGTCACTTCC11	0	0	0	0	0	0	0	0	49	HLCs
ACTATGGTCATTACCT11	1	1	3	0	0	0	0	0	132	HLCs
ACTATGGTCCTGGTCT11	0	0	1	0	0	0	0	0	6	HLCs
ACTATTCCAGCAAGAC11	0	0	0	0	0	0	1	0	51	ELCs
ACTCCCATCCACGTAA11	0	0	0	0	0	0	0	0	5	ELCs
ACTCCCATCCCGAATA11	0	0	0	0	0	0	1	0	85	HLCs
ACTCCCATCCTATTTG11	0	0	3	0	0	0	0	0	21	HLCs
ACTCTCGCAGCGGATA11	0	0	2	0	0	0	0	0	11	HLCs
ACTCTCGGTTAAGCAA11	0	0	0	0	0	0	0	0	2	ELCs
ACTGATGAGGCAGGGA11	0	0	0	0	0	0	12	6	478	TLCs
ACTGATGAGTAGGTTA11	0	0	1	0	0	0	0	0	4	HLCs
ACTGCAAAGATGAAGG11	0	0	1	0	0	0	0	0	2	HLCs
ACTGCAACAGAACATA11	0	2	0	0	0	0	0	0	37	HLCs
ACTGTCCTCCGATGTA11	0	0	0	0	0	0	0	0	0	ELCs
ACTGTGATCAGCACCG11	1	0	0	0	0	0	0	0	135	TLCs
ACTGTGATCTGCGATA11	0	0	2	0	0	0	0	0	52	HLCs
ACTTAGGGTCCTTGTC11	0	4	0	0	0	0	1	0	58	HLCs
ACTTATCAGGCTAGCA11	1	1	0	0	0	0	0	0	52	HLCs
ACTTTCAGTCGTCGGT11	0	0	2	0	0	0	0	0	2	ELCs
ACTTTGTCAAGTGACG11	0	0	0	0	0	0	0	0	82	ELCs
AGAACAACAATGCAGG11	0	0	2	0	0	0	0	0	14	ELCs
AGAACAAGTGGCTTGC11	0	2	0	0	0	0	0	0	80	HLCs
AGAACCTAGATCCGAG11	0	0	0	0	0	0	0	0	0	ELCs
AGAACCTCAATCGCAT11	0	0	1	0	0	0	0	1	13	HLCs
AGAACCTGTTGTAAAG11	0	1	0	0	0	0	0	0	93	HLCs
AGAAGCGGTTGTCCCT11	0	1	1	0	0	0	0	0	60	TLCs
AGAAGTACAAAGACTA11	0	0	1	0	0	0	0	0	13	HLCs
AGAAGTACATAACCCA11	0	2	0	0	0	0	0	0	4	HLCs
AGAAGTATCGGCTGGT11	0	0	0	0	0	0	0	0	3	ELCs
AGACAAACATCGCTCT11	0	0	0	0	0	0	0	0	5	ELCs
AGACACTAGGCTCTAT11	0	0	2	1	0	0	0	0	81	HLCs
AGACACTAGGTCCCGT11	0	0	2	0	0	0	0	0	4	HLCs
AGACACTCACGGTGCT11	0	0	0	0	0	0	0	0	68	HLCs
AGACAGGGTAATGATG11	0	0	0	0	0	0	0	0	69	ELCs
AGACCATCAGCTTTGA11	0	1	0	0	0	1	0	0	47	HLCs
AGACCATTCTGGGAGA11	1	0	1	0	0	0	1	0	66	HLCs
AGACCCGGTCCAGCAC11	0	0	1	0	0	0	0	0	21	ELCs
AGACTCAAGTCTGCGC11	0	0	0	0	0	0	0	0	36	ELCs
AGACTCACAATACAGA11	0	0	0	0	0	0	0	0	132	TLCs
AGAGAATCACTTGACA11	1	0	1	0	0	0	0	0	88	HLCs
AGAGCAGAGATTTGCC11	0	0	0	0	0	0	1	0	51	HLCs
AGAGCAGTCTCCGAGG11	1	0	3	0	0	0	0	0	27	HLCs
AGAGCCCAGCGAGTCA11	0	0	0	0	0	0	0	0	110	TLCs
AGAGCCCGTAAGTTGA11	0	0	0	0	0	0	0	0	173	ELCs
AGAGCCCTCTACCAGA11	0	0	0	0	0	0	1	2	10	HLCs
AGATAGAAGCAGCCCT11	0	0	1	0	0	0	0	0	12	ELCs
AGATAGACATTCTGTT11	2	0	1	0	0	0	0	0	7	HLCs
AGATAGAGTACCAGAG11	0	0	0	0	0	0	0	0	6	ELCs
AGATGAAGTTTACACG11	0	1	0	0	0	0	0	0	37	TLCs
AGCATCAAGAGGTGCT11	0	0	1	0	0	0	0	0	4	HLCs
AGCATCACAACCAGAG11	0	0	0	0	0	0	0	0	5	ELCs
AGCATCACACGCGCTA11	0	0	0	0	0	0	0	0	115	HLCs
AGCCAATTCCACTTTA11	0	2	3	0	0	0	0	0	113	HLCs
AGCCAATTCGAAACAA11	0	0	2	0	0	1	0	0	63	ELCs
AGCCACGCACACCAGC11	0	0	0	0	0	0	0	0	5	HLCs
AGCCACGCACACGTGC11	0	0	0	0	0	0	0	0	60	HLCs
AGCCAGCCAAAGGGCT11	0	0	0	0	0	0	0	0	7	HLCs
AGCCAGCTCGAGAACG11	0	0	0	0	0	0	0	0	1	HLCs
AGCGATTAGCGAGAAA11	0	0	0	0	0	0	0	0	2	HLCs
AGCGATTCAGTAGATA11	0	2	3	0	0	0	0	0	13	ELCs
AGCGCCACAACTCGAT11	1	1	1	0	0	0	0	0	103	ELCs
AGCGCCATCGCTGTTC11	0	0	1	0	0	0	0	0	8	HLCs
AGCGCTGAGTACAGCG11	0	0	0	0	0	0	0	0	77	HLCs
AGCGCTGGTTCCACAA11	0	0	0	0	0	0	0	0	13	ELCs
AGCGCTGGTTTGGGTT11	0	0	0	0	0	0	3	0	21	TLCs
AGCGCTGTCAGCCTCT11	1	1	0	0	0	0	0	0	67	HLCs
AGCGTATGTCAGGCAA11	1	0	4	0	0	1	0	0	22	HLCs
AGCGTCGCAGTAGAAT11	0	0	1	0	0	0	0	0	3	HLCs
AGCGTCGCATCCGAAT11	0	0	1	0	0	0	0	0	22	HLCs
AGCTACACAGGTTCAT11	0	0	1	0	0	0	0	0	145	TLCs
AGCTACATCAATCCAG11	0	0	0	0	0	1	0	0	55	HLCs
AGCTCAAGTTCATCTT11	0	2	0	0	0	0	0	0	86	ELCs
AGCTTCCAGAGCATAT11	0	0	0	0	0	0	0	0	1	ELCs
AGCTTCCAGCGTGTTT11	0	0	0	0	0	0	0	0	88	TLCs
AGCTTCCAGTGATGGC11	0	0	0	0	0	0	2	0	35	TLCs
AGCTTCCGTCGCATGC11	1	0	3	0	0	0	0	0	6	HLCs
AGGAAATAGCCTGACC11	0	0	3	0	0	0	0	0	3	HLCs
AGGAAATCAACGTAAA11	0	0	0	0	0	0	1	0	12	HLCs
AGGAAATTCATTGAGC11	1	0	0	0	0	0	0	0	50	HLCs
AGGAAATTCTCTGCCA11	0	0	1	0	0	0	0	0	8	ELCs
AGGATCTAGTCAGCGA11	0	1	1	0	0	0	0	0	9	ELCs
AGGCATTGTGACAACG11	0	0	1	0	0	0	0	0	8	HLCs
AGGCCACAGACGAGCT11	0	0	0	0	0	0	0	0	50	HLCs
AGGCCACAGGCCTGAA11	0	0	1	0	0	0	0	0	69	HLCs
AGGCCACGTTCGAAGG11	0	1	1	0	0	0	0	0	4	HLCs
AGGCTGCAGGAAACGA11	0	0	0	0	0	0	0	0	0	ELCs
AGGGAGTGTCTCTCTG11	0	1	0	0	0	0	0	0	50	TLCs
AGGGCCTGTAGACACG11	0	0	0	0	0	0	0	0	2	HLCs
AGGGCCTGTCTGTCAA11	0	0	0	0	0	0	0	0	0	ELCs
AGGGCCTGTGGTTCTA11	1	1	1	0	0	0	0	0	27	HLCs
AGGGCCTGTTTATGCG11	0	1	1	0	0	0	0	0	179	HLCs
AGGGCTCAGTCGAAAT11	0	0	0	0	0	0	0	0	7	HLCs
AGGGCTCCAGCTGTAT11	0	0	0	0	0	0	0	0	4	ELCs
AGGGCTCTCACTACGA11	0	0	0	0	0	0	0	0	0	HLCs
AGGGTCCAGGTGCCAA11	0	0	0	0	0	0	0	0	14	ELCs
AGGGTCCAGTGGTTAA11	0	1	1	0	0	0	0	0	45	HLCs
AGGGTCCTCCGCGGAT11	0	0	0	7	1	39	0	0	79	ELCs
AGGGTCCTCTCCCTAG11	0	0	1	0	0	0	0	1	29	ELCs
AGGGTGAGTAGTTCCA11	0	0	0	0	0	0	0	0	78	HLCs
AGGGTGATCGCAACAT11	0	0	0	0	0	0	1	0	0	ELCs
AGGGTTTCACAGCCAC11	0	1	0	0	0	0	0	0	51	HLCs
AGGGTTTTCCCATAGA11	0	0	1	0	0	0	0	0	4	HLCs
AGGTAGGCAGCCTACG11	0	0	2	0	0	0	0	0	8	HLCs
AGGTCATCAGAGTCAG11	3	0	2	0	0	0	0	0	11	HLCs
AGGTCATGTGAGATCG11	0	0	0	0	0	0	0	0	43	ELCs
AGGTCATGTGAGGCAT11	1	0	3	0	0	0	0	0	58	HLCs
AGGTCTATCATCGCAA11	0	0	0	0	0	0	0	0	1	HLCs
AGGTGTTAGCCTGTGC11	0	0	0	0	0	0	0	1	12	HLCs
AGGTGTTAGCGCATCC11	0	0	1	0	0	0	0	0	71	HLCs
AGGTGTTGTTCACGAT11	0	0	1	0	0	0	0	0	104	HLCs
AGGTTACAGTTCATCG11	0	0	0	0	0	0	0	1	229	HLCs
AGGTTACTCGTAACCA11	0	2	1	0	0	0	0	0	109	HLCs
AGTAACCAGCCTTGAT11	0	1	0	0	0	0	0	0	2	HLCs
AGTAACCGTGAGGCAT11	0	0	0	0	0	0	0	0	10	HLCs
AGTAACCTCTGCATGA11	0	0	0	0	0	1	0	0	8	HLCs
AGTACCATCCAGCTCT11	0	0	3	0	0	0	1	0	128	HLCs
AGTACTGAGTGCCCGT11	0	2	1	0	0	0	0	0	31	HLCs
AGTACTGCACCAGCTG11	0	0	0	0	0	1	0	0	9	HLCs
AGTAGCTGTTGTGCAT11	0	0	0	0	0	0	0	0	73	HLCs
AGTCAACCAACGACTT11	0	0	1	0	0	0	0	0	1	ELCs
AGTCAACTCGGATAAA11	1	0	4	0	0	0	0	0	10	HLCs
AGTCACACATCACAGT11	0	1	0	0	1	0	0	0	48	ELCs
AGTCACAGTGTGGTCC11	1	0	1	0	0	0	0	0	14	HLCs
AGTCATGCACTAGAGG11	0	1	0	0	0	0	0	0	108	HLCs
AGTCATGCAGCAGTAG11	0	0	0	0	0	0	0	0	0	HLCs
AGTCTCCCAGCATTGT11	1	2	0	0	0	0	0	0	62	HLCs
AGTCTCCTCAAGATAG11	0	0	0	0	0	0	0	0	144	ELCs
AGTGACTGTAATCAGA11	0	0	1	0	0	0	0	0	5	ELCs
AGTGATCCAAGTCGTT11	0	0	0	0	0	0	0	0	0	HLCs
AGTGATCTCTGGAGAG11	1	0	2	0	0	0	1	0	8	HLCs
AGTGCCGCACCTTCCA11	0	0	1	0	0	0	0	0	4	HLCs
AGTGTTGGTACGATTC11	0	0	0	0	0	0	0	0	0	ELCs
AGTTAGCAGCAGTAAT11	0	1	0	0	0	0	1	0	2	ELCs
AGTTAGCGTGTCCCTT11	0	0	0	0	0	0	0	0	4	ELCs
AGTTCCCCAGGTCCCA11	0	0	0	0	0	0	1	0	42	ELCs
AGTTCGACACTCAAGT11	0	0	0	0	0	0	0	0	144	HLCs
AGTTCGATCCAAGAGG11	1	6	2	0	0	0	0	0	114	HLCs
ATACCGACATTGTCGA11	0	0	1	0	0	0	0	0	86	HLCs
ATACCGATCACTACGA11	0	0	0	0	0	0	0	0	72	HLCs
ATACCTTAGTTTCAGC11	0	0	0	0	0	0	0	0	12	HLCs
ATACCTTGTGTTTACG11	0	0	3	0	0	0	0	0	175	HLCs
ATACCTTTCACGGTCG11	0	1	0	0	0	0	1	0	35	HLCs
ATAGACCAGCAACTTC11	0	0	0	0	0	0	0	0	0	TLCs
ATAGACCTCCACGGGT11	0	0	1	0	0	0	0	0	114	HLCs
ATAGAGAAGCGCGTTC11	0	0	1	0	0	0	0	0	11	HLCs
ATAGGCTTCTGCGTCT11	1	0	0	0	0	0	0	0	6	HLCs
ATATCCTAGCGCCTCA11	0	0	0	0	0	0	0	0	104	HLCs
ATCACGAAGGGATCTG11	0	0	1	0	0	0	0	0	50	ELCs
ATCACGAAGTAATTGG11	0	0	4	0	0	0	0	0	31	HLCs
ATCACGAGTCACAATC11	0	1	0	0	0	0	0	0	15	HLCs
ATCACGAGTCACCTTC11	1	0	1	0	0	0	0	0	108	HLCs
ATCACGATCTGAATCG11	0	0	0	0	0	0	0	0	112	HLCs
ATCATTCCAAATGCTC11	0	0	0	0	0	0	0	0	0	ELCs
ATCCACCCACACCTAA11	0	1	2	0	0	0	0	0	28	HLCs
ATCCACCCATGAAGGC11	0	0	0	0	0	0	0	0	86	HLCs
ATCCACCGTCGCTTAA11	0	0	0	0	0	0	0	0	8	HLCs
ATCCACCGTGACTATC11	0	0	1	0	0	0	0	0	217	HLCs
ATCCATTCACAATGAA11	0	1	2	0	0	0	0	0	2	HLCs
ATCCGTCAGATTGGGC11	0	1	0	0	0	0	0	0	14	HLCs
ATCCTATCAATGGCAG11	0	0	0	0	0	0	0	0	1	HLCs
ATCGCCTTCTGGTGCG11	0	0	0	0	0	0	0	0	55	HLCs
ATCGGCGAGGGTAATT11	1	0	0	0	0	0	0	0	1	ELCs
ATCGGCGGTGTCCCTT11	0	0	1	0	0	0	0	0	48	HLCs
ATCGTAGTCCTTGGAA11	0	0	0	0	0	0	0	0	68	HLCs
ATCGTCCCAAGCAGGT11	1	0	0	0	0	0	0	0	110	HLCs
ATCTCTACACCAACAT11	0	0	0	0	0	0	0	0	0	HLCs
ATCTCTAGTCTACAAC11	0	0	0	0	0	0	0	0	13	HLCs
ATCTTCAAGTATGACA11	0	0	1	0	0	0	0	0	7	HLCs
ATCTTCACATGACTAC11	0	0	1	0	0	0	0	0	72	TLCs
ATGACCAAGGTCTGGA11	0	0	1	0	0	0	1	0	8	HLCs
ATGACCACACAGTCAT11	1	0	4	0	0	0	0	1	11	ELCs
ATGACCAGTGCGAACA11	0	0	0	0	0	0	0	0	29	HLCs
ATGACCATCAACTGAC11	0	0	0	0	0	0	1	0	69	TLCs
ATGAGGGAGTCTAACC11	0	0	0	0	0	0	0	0	32	HLCs
ATGAGGGCATACCACA11	0	1	1	0	0	0	0	0	3	ELCs
ATGATCGTCATCCCGT11	1	0	0	0	0	0	0	0	5	HLCs
ATGCATGTCAGGACGA11	0	0	0	0	0	0	0	0	165	ELCs
ATGCCTCAGCAACAAT11	0	3	1	0	0	0	0	0	3	HLCs
ATGCCTCGTCTAGGCC11	0	0	2	0	0	0	0	0	3	HLCs
ATGCGATAGTAAAGCT11	0	1	0	1	0	0	0	0	52	HLCs
ATGCGATCAATACGAA11	0	0	0	0	0	0	0	0	9	HLCs
ATGCGATGTGTGTGGA11	0	0	1	0	0	0	0	0	5	HLCs
ATGCGATTCTTTCAGT11	0	1	0	0	0	0	2	0	35	HLCs
ATGGAGGCAAACGAGC11	0	2	0	0	0	0	0	0	103	HLCs
ATGGAGGCACAGTATC11	0	0	0	0	1	0	0	1	4	TLCs
ATGGAGGTCGGTCAGC11	0	0	2	0	0	0	0	0	4	HLCs
ATGGATCAGCGTTACT11	0	1	1	0	0	0	0	0	85	HLCs
ATGGGTTAGAGTTCGG11	0	0	0	0	0	0	0	0	12	HLCs
ATGGTTGGTCCGTACG11	0	0	0	0	0	0	0	0	64	ELCs
ATTACCTAGGTCCGAA11	0	0	0	0	0	0	0	0	1	ELCs
ATTACCTCACGCCACA11	0	2	2	0	0	0	0	0	131	HLCs
ATTACCTGTCAGACTT11	0	0	2	0	0	0	0	0	8	HLCs
ATTACCTGTGACTCTA11	0	0	2	0	0	0	1	0	4	HLCs
ATTACTCGTGGCACTC11	0	0	2	0	0	0	0	0	267	TLCs
ATTACTCTCGGTCTGG11	2	0	0	0	0	0	0	0	90	HLCs
ATTATCCCACATCATG11	0	0	1	0	0	0	0	0	1	HLCs
ATTATCCCACTTCTCG11	0	2	2	0	0	0	0	0	95	HLCs
ATTATCCGTCGTTATG11	0	0	1	0	0	0	0	0	180	ELCs
ATTCACTCAGAGTCAG11	0	1	0	0	0	0	0	0	119	ELCs
ATTCAGGAGGAACGAA11	0	0	1	0	0	0	0	0	2	HLCs
ATTCAGGTCATTCGTT11	1	0	0	0	0	0	0	0	15	TLCs
ATTCATCGTAATACCC11	0	0	1	0	0	0	0	0	15	ELCs
ATTCATCTCGACCCAG11	0	0	0	0	0	0	0	0	70	ELCs
ATTCCATAGGCACTAG11	0	0	0	0	0	0	0	0	91	HLCs
ATTCCCGAGTATTCCG11	1	0	0	0	0	1	0	1	11	HLCs
ATTCCCGGTTAAGAAC11	1	0	0	0	0	0	0	0	82	HLCs
ATTCCTACAATTGTGC11	0	0	0	0	0	0	0	0	4	HLCs
ATTCCTATCAGTAGGG11	0	0	0	0	0	0	0	0	84	TLCs
ATTCGTTAGGACTATA11	0	0	3	4	1	13	1	0	19	ELCs
ATTCTTGGTTCGCGTG11	0	0	1	0	0	0	3	1	44	TLCs
ATTCTTGTCATGTCTT11	0	0	1	0	0	0	0	0	2	HLCs
ATTGGGTGTACAGCGA11	0	0	0	0	0	0	0	0	6	ELCs
ATTGGGTGTCAACGCC11	0	0	1	0	0	0	0	1	115	HLCs
ATTGTTCCATCATCTT11	0	2	1	0	0	1	0	0	28	ELCs
ATTGTTCCATTGTGCA11	0	0	0	0	0	0	0	0	59	HLCs
ATTGTTCGTTAGTCGT11	0	0	0	0	0	0	0	0	0	HLCs
ATTTCACAGAATTGTG11	1	0	0	0	0	0	0	0	25	HLCs
ATTTCACCAAGTTTGC11	0	0	3	0	0	0	0	0	2	ELCs
ATTTCACCACTAGGTT11	0	0	0	0	0	0	0	0	35	HLCs
ATTTCACGTCGAACAG11	0	0	1	0	0	0	1	0	4	HLCs
ATTTCTGAGGCACTCC11	0	0	1	0	0	0	0	0	98	ELCs
ATTTCTGTCGCCTATC11	0	0	0	0	0	0	0	0	1	HLCs
CAAAGAAAGCACTAAA11	0	0	1	0	0	0	0	0	4	ELCs
CAAAGAAAGTCTTGGT11	0	2	1	0	0	0	0	0	75	HLCs
CAACAACAGCTTTCTT11	0	0	0	0	0	0	0	0	2	HLCs
CAACAGTAGACATCCT11	0	1	3	0	0	0	0	0	124	HLCs
CAACAGTTCATAAGGA11	0	0	0	0	0	1	0	0	4	ELCs
CAACGATCACTAGGCC11	0	0	1	0	0	0	1	0	5	ELCs
CAACGATGTGAGAACC11	0	0	0	0	0	0	0	0	0	HLCs
CAACGGCAGCCAGACA11	1	0	1	0	0	0	0	0	226	HLCs
CAACGGCCAGCAGTGA11	0	0	0	0	0	0	3	0	22	TLCs
CAACGGCTCTTAGGAC11	0	0	1	0	0	0	0	0	5	HLCs
CAAGACTCACTCACTC11	0	1	0	0	0	0	0	0	51	HLCs
CAAGACTCAGCTAACT11	0	0	0	0	0	0	0	0	24	TLCs
CAAGACTGTCTCACAA11	0	0	1	0	0	0	0	0	113	HLCs
CAAGAGGGTCTTGTCC11	1	0	0	0	0	0	0	0	4	HLCs
CAAGAGGTCCACAAGT11	0	0	0	0	0	0	0	0	6	HLCs
CAAGCTACAGGCTTGC11	1	0	1	0	0	0	0	1	164	HLCs
CAAGGGACATATACCG11	1	0	1	0	0	0	0	0	109	HLCs
CAATCGACATCGCTAA11	0	2	1	0	0	0	0	0	68	HLCs
CAATGACAGATACATG11	0	0	2	0	0	0	0	0	55	HLCs
CAATGACAGTTTCGGT11	0	0	0	0	0	0	0	0	84	ELCs
CAATGACTCACGACTA11	0	0	0	0	0	0	1	0	3	HLCs
CAATTTCAGGTCTACT11	1	0	0	0	0	1	0	0	6	ELCs
CACAGATAGTTCAACC11	0	0	0	0	0	0	0	0	97	HLCs
CACAGATGTCTACATG11	0	0	1	0	0	0	1	0	14	HLCs
CACAGGCCAACCTAAC11	0	0	0	0	0	0	0	0	1	HLCs
CACATGATCCCGATCT11	0	1	3	0	0	0	0	0	60	HLCs
CACCAAAAGGACGCAT11	0	0	0	0	0	0	0	0	21	HLCs
CACCAAAAGTGAACAT11	0	0	0	0	0	0	0	0	4	ELCs
CACCAAACACTTGGCG11	0	0	1	0	0	0	0	0	40	HLCs
CACCGTTCACTACCGG11	0	1	1	0	0	0	0	0	5	HLCs
CACCGTTGTCCGGACT11	1	0	0	0	0	0	0	0	72	HLCs
CACGAATCAAATGAAC11	1	0	0	0	0	0	0	0	124	HLCs
CACGAATCATTCTTCA11	0	0	0	0	0	0	0	0	1	HLCs
CACGAATGTGACGCCT11	0	0	0	0	0	0	0	0	5	ELCs
CACGTGGAGGTTACAA11	0	0	0	0	0	0	2	0	34	ELCs
CACGTGGAGTTGGCGA11	0	0	0	0	0	0	0	0	43	ELCs
CACGTGGTCCTTATAC11	0	0	1	0	0	0	0	0	115	HLCs
CACGTTCCAGGAATCG11	2	1	0	0	0	0	0	0	12	HLCs
CACGTTCGTACGTTCA11	0	0	0	0	0	0	0	1	63	ELCs
CACGTTCTCCGCTTAC11	0	0	3	0	0	0	0	0	1	ELCs
CACTAAGAGCACGATG11	0	0	0	0	0	0	0	0	4	HLCs
CACTAAGAGCACTCCG11	0	0	1	0	0	0	0	0	7	ELCs
CACTAAGGTTTCACTT11	0	0	0	0	0	0	0	0	2	HLCs
CAGAGCCAGCACCGTC11	0	0	0	0	0	0	0	0	183	HLCs
CAGAGCCTCGGAGTGA11	0	0	0	0	0	0	0	0	20	HLCs
CAGATACCACAAGCCC11	1	0	2	0	0	0	0	0	9	HLCs
CAGATACTCGCCTCTA11	0	0	0	0	0	0	0	0	5	ELCs
CAGATCAAGGTTACAA11	0	0	0	0	0	0	0	0	75	ELCs
CAGATCAAGTAAGAGG11	1	0	2	0	0	0	0	0	19	ELCs
CAGATCACAGGTATGG11	0	0	0	0	0	0	0	0	38	HLCs
CAGCAATCAATACGCT11	0	1	3	0	0	0	0	0	69	HLCs
CAGCAATCAGTAGAAT11	1	0	0	0	0	0	0	0	12	HLCs
CAGCAATGTACTCCGG11	1	1	0	0	0	1	0	0	99	HLCs
CAGCAATTCTTAGCCC11	0	0	0	0	0	0	0	0	177	HLCs
CAGCACGCAAGTTCGT11	0	0	2	0	0	0	0	0	15	HLCs
CAGCACGCAATTGCAC11	0	0	0	0	0	0	0	0	14	HLCs
CAGCACGCATAATCGC11	0	0	1	0	0	0	0	0	11	HLCs
CAGCACGTCGGACAAG11	0	0	2	0	0	0	0	0	120	ELCs
CAGCAGCCAATGTCAC11	0	0	3	0	0	0	0	0	151	HLCs
CAGCCAGAGCCTGCCA11	0	0	1	0	0	0	0	0	113	HLCs
CAGCCAGAGTCATCCA11	1	0	1	0	0	0	1	0	3	HLCs
CAGCCAGCAGTCAACT11	0	0	5	0	0	0	0	0	29	HLCs
CAGCCAGGTCAGACTT11	0	0	2	0	0	0	0	0	14	HLCs
CAGCCAGGTCCACACG11	0	0	1	0	0	0	0	0	15	HLCs
CAGCGTGCATGCCGCA11	0	0	0	0	0	0	0	0	42	ELCs
CAGCGTGGTCGCTGCA11	0	0	0	0	0	0	0	0	98	TLCs
CAGGCCAAGCCATTCA11	0	0	0	0	0	0	0	0	5	ELCs
CAGGCCACAATACGCT11	2	2	3	0	0	0	0	0	85	HLCs
CAGGCCAGTGAACTAA11	0	1	0	0	0	0	0	0	52	HLCs
CAGTTAGAGAATCGCG11	0	0	0	0	0	0	0	0	83	HLCs
CAGTTAGTCTCCCATG11	0	1	0	0	0	0	0	0	11	HLCs
CAGTTCCCATGGCTAT11	0	1	1	0	0	0	0	0	104	TLCs
CAGTTCCGTATACGGG11	0	0	1	0	0	0	0	0	75	HLCs
CATAAGCAGATGCTGG11	0	0	0	0	0	0	0	0	3	HLCs
CATAAGCAGTTGGGAC11	0	0	0	0	0	0	0	0	5	HLCs
CATAAGCCACCTTCGT11	0	0	0	0	0	0	0	0	71	HLCs
CATAAGCTCATGCCCT11	0	1	0	0	0	0	0	0	89	HLCs
CATACAGGTGCACAAG11	0	1	0	0	0	0	1	0	31	HLCs
CATACAGTCCGTATAG11	0	0	0	0	0	0	0	1	19	ELCs
CATACCCTCCACTAGA11	0	1	1	0	0	0	0	0	68	HLCs
CATACTTAGGCGAAGG11	0	0	1	0	0	0	0	0	6	HLCs
CATACTTGTGCCTTCT11	0	0	2	0	0	0	0	0	2	HLCs
CATAGACTCGGTCGAC11	0	0	0	0	0	0	0	0	69	TLCs
CATCAAGAGCCTATCA11	0	0	1	0	0	0	0	0	43	HLCs
CATCAAGCACAATTCG11	0	1	0	0	0	0	0	0	82	HLCs
CATCAAGTCCGATCTC11	0	1	0	0	0	0	0	0	13	HLCs
CATCCACAGCTAGCCC11	0	1	1	0	0	0	1	0	122	HLCs
CATCCCAGTCCAGTTA11	0	2	0	0	0	0	0	0	61	HLCs
CATCGGGGTATTCCTT11	0	0	1	0	0	0	0	0	82	HLCs
CATCGGGGTTTAAGGA11	1	1	1	1	0	19	0	0	39	ELCs
CATCGTCAGGCAGGTT11	0	0	0	0	0	0	0	0	6	ELCs
CATCGTCAGTTCTACG11	0	2	1	0	0	0	0	0	13	ELCs
CATGAGTCATAGTCAC11	0	0	1	0	0	0	0	0	1	ELCs
CATGAGTGTCTGCATA11	0	0	2	0	0	0	0	0	65	ELCs
CATGAGTTCGAACTCA11	0	1	0	0	0	0	0	0	2	HLCs
CATGCAATCCGCAGTG11	0	0	0	0	0	0	0	0	1	HLCs
CATGCCTAGCTGCGAA11	0	0	0	0	0	0	0	0	0	HLCs
CATGCCTCAGGTTTAC11	0	1	0	0	0	0	0	1	74	HLCs
CATGCCTCATCAGTCA11	0	1	1	0	0	0	0	0	28	ELCs
CATGCCTGTGTCTTCC11	0	0	1	0	0	0	0	0	8	HLCs
CATGCGGAGGAAGTAG11	0	2	0	0	0	0	0	0	108	HLCs
CATGCGGAGGTGTGAC11	0	0	0	0	0	0	0	0	6	ELCs
CATGCGGGTAACTAAG11	0	0	3	0	0	0	0	0	10	ELCs
CATGCTCCAACAGATA11	0	0	1	0	0	1	0	0	5	ELCs
CATTCCGCATTGTGCA11	0	0	0	0	0	0	1	0	22	HLCs
CATTCTAGTATCGAAA11	1	0	1	0	0	0	0	0	95	HLCs
CATTGAGGTTTCTTAC11	0	0	2	0	1	3	0	0	159	ELCs
CATTGCCAGCATGCAG11	0	2	1	0	0	0	1	0	177	HLCs
CATTGTTTCCATTCGC11	0	0	0	0	0	0	0	1	87	ELCs
CATTTCATCCTGTAAG11	0	0	0	0	0	0	0	0	32	HLCs
CCAATGATCTGTCCGT11	1	0	0	0	0	0	0	0	13	HLCs
CCAATTTTCATTTGGG11	0	1	1	0	0	0	0	0	4	ELCs
CCACAAAAGCCATTCA11	0	0	0	0	0	0	0	0	112	HLCs
CCACACTTCTGGAGAG11	0	0	1	0	0	1	0	0	15	HLCs
CCACGAGAGACCTTTG11	0	3	0	0	0	0	1	1	150	HLCs
CCACGAGGTCCGGATC11	1	0	3	0	0	0	0	0	7	HLCs
CCACGAGGTTCCGCGA11	1	0	0	0	0	0	1	0	192	HLCs
CCACGTTAGATTAGAC11	0	0	0	0	0	0	0	0	60	HLCs
CCACGTTAGTCGCCAC11	0	0	2	0	0	0	0	0	10	HLCs
CCACTTGGTCTCTCAC11	0	0	0	1	0	0	0	0	162	HLCs
CCATAAGCACAATTCG11	0	0	1	0	0	0	0	0	9	HLCs
CCATAAGGTCAAGCCC11	0	0	1	0	0	0	0	0	192	HLCs
CCATAAGTCAATCTCT11	0	3	0	0	0	0	0	0	41	HLCs
CCATAAGTCCGATTAG11	0	0	0	0	0	0	0	0	52	HLCs
CCATCACAGATGGCAC11	0	0	0	0	0	0	0	0	94	HLCs
CCATCACAGCTCGCAC11	0	0	0	0	0	0	0	1	1	ELCs
CCCAACTTCAAGGAGC11	0	0	0	0	0	0	0	0	14	HLCs
CCCATTGTCAACACGT11	0	0	1	0	0	0	0	0	0	ELCs
CCCATTGTCTGGTGCG11	0	0	0	0	0	0	0	0	1	HLCs
CCCGAAGGTCTTGTCC11	0	0	0	0	0	0	0	0	1	ELCs
CCCGGAAAGAGCTTTC11	0	1	0	0	0	0	0	0	32	HLCs
CCCGGAAGTACAGGTG11	1	1	1	0	0	0	0	0	39	HLCs
CCCGGAATCGGCATAT11	0	2	2	0	0	0	0	0	96	TLCs
CCCTCAAAGATGAATC11	0	0	2	3	0	18	1	0	106	ELCs
CCCTCTCGTCGCTTGG11	1	0	0	0	0	0	0	0	101	HLCs
CCCTCTCGTGAGTTGG11	0	0	0	0	0	0	0	0	0	HLCs
CCCTGATCACCCTCTA11	0	1	0	0	0	0	0	0	76	HLCs
CCCTGATCATGACTAC11	0	0	1	0	0	0	0	0	4	HLCs
CCCTTAGAGCACTCTA11	0	0	0	0	0	0	0	0	14	HLCs
CCCTTAGAGCCATCCG11	2	2	1	0	0	0	1	0	2	HLCs
CCCTTAGGTAGCCAGA11	0	0	2	0	0	0	0	0	41	HLCs
CCGAACGCAACCCGCA11	0	0	2	0	0	0	0	0	19	HLCs
CCGAACGTCTTCTTCC11	0	0	0	0	0	0	0	0	38	HLCs
CCGATGGTCCGTTTCG11	1	0	1	0	0	0	0	0	108	HLCs
CCGATGGTCTATGTGG11	0	1	0	0	0	0	0	0	1	ELCs
CCGCAAGAGTCGTTAC11	0	0	0	1	0	0	0	0	14	ELCs
CCGCAAGTCACCGCTT11	1	0	2	0	0	0	0	0	24	HLCs
CCGGACAAGACATATG11	0	0	0	0	0	0	0	1	36	HLCs
CCGGGTACAGGACGAT11	0	0	0	0	0	0	0	0	6	ELCs
CCGGTAGCAGGATCTT11	0	0	0	0	0	0	2	0	65	TLCs
CCGGTGAAGATGGCAC11	0	0	0	0	0	0	0	0	6	ELCs
CCGGTGAGTCTCTCAC11	0	0	0	0	0	0	0	0	2	ELCs
CCGTAGGAGCCTCCAG11	0	0	0	0	0	0	0	0	63	HLCs
CCGTGAGAGACTTGTC11	0	0	0	0	0	0	0	0	68	HLCs
CCGTTCAGTCCACAGC11	1	0	0	0	0	0	0	0	4	HLCs
CCTACGTCATCGCTCT11	0	1	1	0	0	0	0	0	39	HLCs
CCTACGTCATTGAGGG11	0	0	1	0	0	0	0	0	18	HLCs
CCTACGTGTTGCTCAA11	0	0	1	0	0	0	0	0	4	HLCs
CCTATCGGTGGAATGC11	1	1	0	0	0	0	0	0	86	HLCs
CCTATCGGTTGATCGT11	0	1	0	0	0	0	0	0	51	ELCs
CCTATCGTCAACGTGT11	0	0	1	0	0	0	0	0	1	HLCs
CCTCAACTCATTTGCT11	0	0	0	0	0	0	0	0	180	HLCs
CCTCACAAGCCATATC11	0	1	1	0	0	0	0	0	67	HLCs
CCTCACAGTAGGTTTC11	1	0	0	0	0	0	0	0	90	HLCs
CCTCACATCCGGGACT11	1	0	3	0	0	0	0	0	13	ELCs
CCTCACATCGAACTCA11	1	0	1	0	0	0	0	0	6	ELCs
CCTCACATCTTCACGC11	0	0	2	0	0	0	0	0	22	HLCs
CCTCAGTGTAGTCGGA11	0	0	0	0	0	0	0	0	12	HLCs
CCTCATGAGTAGAATC11	0	0	0	0	0	0	0	0	66	ELCs
CCTCATGGTACAAAGT11	0	0	1	0	0	0	0	0	88	ELCs
CCTCATGTCAATCTCT11	0	0	2	0	0	0	1	0	7	ELCs
CCTCCAAAGGAATCGC11	0	0	2	0	0	0	0	0	9	HLCs
CCTCCAACACTTACAG11	0	2	0	0	0	0	0	0	59	HLCs
CCTCCTCTCAACACGT11	0	0	1	0	0	0	0	0	12	HLCs
CCTCCTCTCCACATAG11	0	0	0	0	0	0	0	0	3	HLCs
CCTCCTCTCCGAAGGA11	0	0	0	0	0	0	0	0	29	ELCs
CCTCTCCAGCGAATGC11	1	0	0	0	0	0	0	0	18	ELCs
CCTCTCCGTCGATTCA11	0	0	0	0	0	0	0	0	127	HLCs
CCTGTTGAGGTTCAGG11	0	0	0	0	0	0	0	0	83	HLCs
CCTGTTGGTCGCTTAA11	0	1	1	0	0	0	0	0	66	HLCs
CCTGTTGTCGTAACAC11	0	0	2	0	0	0	0	0	7	ELCs
CCTTGTGTCTATACGG11	0	0	0	0	0	0	0	0	59	HLCs
CCTTTGGCAAATACGA11	0	0	0	0	0	0	0	0	0	HLCs
CGAAGGAGTAGTGTGG11	0	0	1	0	0	0	0	0	144	HLCs
CGAAGTTGTTCGTACA11	0	0	0	0	0	1	0	0	0	ELCs
CGAAGTTTCGCAGTGC11	0	0	0	0	0	0	0	0	306	TLCs
CGAATTGAGTATCCTG11	1	1	0	0	0	0	0	0	54	HLCs
CGAATTGGTGTAAATG11	0	0	0	0	0	0	0	0	6	HLCs
CGACAGCAGTCCCGAC11	0	0	3	0	0	0	0	0	113	HLCs
CGACAGCGTACCCACG11	0	1	1	0	0	0	0	1	86	HLCs
CGACAGCGTACCTAAC11	0	0	0	0	0	0	0	0	7	HLCs
CGACAGCTCTGCTCTG11	1	1	0	0	0	0	0	0	207	HLCs
CGAGGAACAAATTGGA11	0	1	1	0	0	0	0	0	43	HLCs
CGAGGAACATACACCA11	0	0	0	0	0	0	0	0	6	HLCs
CGAGGAATCGACGCTG11	0	0	0	0	0	0	0	0	6	HLCs
CGAGTGCAGCGGTATG11	0	0	1	0	0	0	0	0	25	HLCs
CGAGTGCGTAGACTGG11	0	0	0	0	0	0	0	0	4	HLCs
CGAGTGCGTTGGACCC11	0	1	0	0	0	0	0	0	17	HLCs
CGAGTGCTCTCTAGGA11	1	1	4	0	0	0	0	0	152	HLCs
CGAGTTACAGGCATTT11	2	0	1	0	0	0	0	0	87	ELCs
CGAGTTATCTACGGTA11	1	1	0	0	0	0	0	1	95	HLCs
CGATCGGCACTGCATA11	0	0	0	0	0	0	0	0	3	ELCs
CGATGCGAGAAGGGAT11	0	0	0	0	0	0	0	0	4	ELCs
CGATGCGAGCGATTCT11	0	0	0	0	0	0	0	0	2	HLCs
CGATGCGTCGTCGATA11	0	0	0	0	0	0	0	0	0	HLCs
CGATGGCAGAATTCAG11	1	0	3	0	0	0	0	0	17	ELCs
CGATGGCGTCCTTTGC11	0	0	0	0	0	0	0	0	0	ELCs
CGCAGGTAGTGGCCTC11	0	0	1	0	0	0	0	0	93	HLCs
CGCAGGTCACCAGCGT11	0	0	0	0	0	0	0	0	1	HLCs
CGCAGGTGTTATTCCT11	0	0	1	0	0	0	0	0	155	ELCs
CGCATAAAGTGGTCAG11	0	0	1	0	0	0	0	0	54	TLCs
CGCATAAGTGGGAGAG11	0	3	0	0	0	0	0	0	101	ELCs
CGCATGGGTGTCCACG11	2	0	2	0	0	0	0	0	15	HLCs
CGCATGGGTGTTTCTT11	1	0	2	0	0	0	0	0	52	HLCs
CGCCATTGTGAGTAAT11	0	1	0	0	0	0	0	0	63	HLCs
CGCCATTTCCAGGACC11	0	0	0	0	0	0	1	0	42	HLCs
CGGAATTCACCAGTTA11	1	0	0	0	0	0	0	0	4	ELCs
CGGACACAGGAGAGGC11	0	0	1	0	0	0	0	0	87	TLCs
CGGACACCAAAGCACG11	0	0	0	0	0	1	1	0	2	ELCs
CGGACACCATCCGCGA11	1	5	1	0	0	0	1	0	3	HLCs
CGGACACGTGGCGCTT11	1	0	2	0	0	0	0	0	59	HLCs
CGGACACGTTACCCTC11	1	0	1	0	0	0	0	0	32	HLCs
CGGAGAACAGCGCTTG11	1	0	1	0	0	0	0	0	13	ELCs
CGGAGAAGTCAGATTC11	0	0	1	0	0	0	0	0	7	ELCs
CGGAGAATCCGCTAGG11	0	0	0	0	0	0	0	0	9	TLCs
CGGCAGTAGCAGAAAG11	0	1	0	0	0	0	0	0	2	HLCs
CGGCAGTAGGTCATAA11	0	0	0	0	0	0	0	0	18	ELCs
CGGCAGTGTCGTCAGC11	0	0	1	0	0	0	0	0	127	HLCs
CGGGACTAGGTCGACA11	0	0	0	0	0	0	0	0	23	ELCs
CGGGTCATCGGTTCAA11	0	0	0	0	0	0	0	0	0	HLCs
CGGGTGTGTCGATTCA11	0	0	0	0	0	0	1	0	2	ELCs
CGGGTGTGTGCATTAC11	0	0	0	0	0	0	0	0	32	TLCs
CGTCCATAGTATGATG11	0	0	4	0	0	0	0	0	11	HLCs
CGTCCATCAAATAAGC11	0	0	0	0	0	0	0	0	10	HLCs
CGTGATAAGCACGTCC11	1	0	0	0	0	0	0	0	4	ELCs
CGTGATAGTAGCTGTT11	0	2	0	0	0	0	0	0	50	HLCs
CGTGCTTAGTCACGCC11	0	0	1	0	0	0	0	0	105	HLCs
CGTGTCTCAAGATGTA11	0	0	0	0	0	0	0	0	20	HLCs
CGTGTCTTCATCTACT11	0	1	0	0	0	0	0	0	68	ELCs
CGTTAGACAACAGCCC11	0	0	2	0	0	0	0	0	3	HLCs
CGTTAGAGTTCGAACT11	1	0	0	0	0	0	0	0	2	HLCs
CGTTCTGAGTAGATCA11	1	1	5	0	0	0	0	0	16	ELCs
CGTTCTGCAACTTGCA11	1	0	0	0	0	0	0	0	17	HLCs
CTAACTTTCAACGCTA11	0	0	1	0	0	0	0	0	5	ELCs
CTAACTTTCGGAGCAA11	0	0	1	0	0	0	0	0	12	HLCs
CTACATTGTTGCCATA11	0	0	0	0	0	0	0	0	91	HLCs
CTACCCAGTCTCCCTA11	2	1	1	0	0	0	2	0	6	HLCs
CTACCCATCTAGCCAA11	0	0	1	0	0	0	0	0	188	ELCs
CTACCCATCTCCGAGG11	0	0	0	0	0	0	0	0	2	HLCs
CTACGGGCAAGCTGTT11	0	0	0	0	0	0	0	0	23	ELCs
CTACGGGGTTTGTTGG11	1	0	0	0	0	1	0	0	0	ELCs
CTACTATTCGGCTCTT11	0	0	2	0	0	0	0	0	88	HLCs
CTAGACAGTGCAATGG11	0	0	2	0	0	0	0	0	8	HLCs
CTAGGTATCCGTATAG11	1	0	2	0	0	0	0	0	220	HLCs
CTATAGGCACTGCTTC11	0	0	1	0	0	0	0	0	8	ELCs
CTATAGGGTGCTGATT11	0	0	1	0	0	0	0	0	146	HLCs
CTATAGGTCGTGCGAC11	0	0	0	0	0	0	0	0	6	ELCs
CTATCCGCACAGACGA11	0	0	1	0	0	0	0	1	81	HLCs
CTATCTACATGGCCAC11	0	0	1	0	0	0	0	0	44	HLCs
CTCAACCCAAGCTGCC11	1	0	1	0	0	0	0	0	11	HLCs
CTCAAGAGTATTTCGG11	1	0	1	0	0	0	0	0	51	HLCs
CTCACTGGTCCAATCA11	1	0	0	0	0	0	0	0	14	HLCs
CTCACTGGTTAGTTCG11	0	0	0	0	0	0	0	0	3	HLCs
CTCACTGGTTGCCAAT11	0	1	1	0	0	0	0	0	59	HLCs
CTCACTGTCACAACCA11	0	0	2	0	0	0	0	0	13	HLCs
CTCACTGTCAGACCTA11	2	0	2	0	0	0	0	0	15	ELCs
CTCAGGGTCAATCAGC11	0	0	0	0	0	0	0	0	11	HLCs
CTCAGTCCAACGTATC11	0	0	0	0	0	0	0	0	16	HLCs
CTCAGTCGTCGTTATG11	0	0	0	0	0	0	0	0	0	ELCs
CTCAGTCTCGGTCTGG11	0	0	1	0	0	0	0	0	141	HLCs
CTCATCGAGCTGAGCA11	0	0	0	0	0	0	0	0	51	TLCs
CTCATCGCAGTTGTCA11	0	0	0	0	0	0	1	0	36	TLCs
CTCATCGGTATCCTTT11	0	0	0	0	0	0	0	0	0	HLCs
CTCATTAAGCAACTTC11	1	0	0	0	0	0	0	0	67	TLCs
CTCATTACAATATCCG11	0	0	0	0	0	0	0	0	33	HLCs
CTCATTACAGAACTCT11	0	1	1	0	0	0	0	1	56	HLCs
CTCCAACAGTTGCCTA11	0	1	3	0	0	0	0	0	74	HLCs
CTCCCAATCGGATAAA11	0	0	0	0	0	0	0	0	30	HLCs
CTCCCTCAGACACACG11	0	1	1	0	0	0	1	0	43	ELCs
CTCCCTCAGTATGCAA11	0	0	0	0	0	0	0	0	97	HLCs
CTCCGATAGGTCCCTG11	0	2	3	0	0	0	0	0	90	HLCs
CTCCTCCAGACAGCTG11	1	0	0	0	0	0	1	0	60	HLCs
CTCCTTTAGACTCCGC11	0	0	4	0	0	0	0	0	29	HLCs
CTCCTTTGTAGATTAG11	0	0	0	0	0	0	1	0	70	TLCs
CTCGAGGCAACACACT11	0	0	2	0	0	0	0	0	12	ELCs
CTCGAGGCAATTCTCT11	0	0	0	0	0	0	11	3	243	TLCs
CTCGAGGGTCAGTTTG11	0	0	1	0	0	0	0	0	189	HLCs
CTCTCAGAGTCTTCCC11	0	1	2	0	0	0	0	0	55	HLCs
CTCTCAGGTTAATGAG11	0	0	0	0	0	0	0	0	7	HLCs
CTCTCGACAAAGGAGA11	0	0	0	0	0	0	0	0	28	HLCs
CTCTGGTTCGTGTGGC11	0	0	0	0	0	0	0	0	4	HLCs
CTGAATGCATCAGTGT11	1	2	1	0	0	0	0	0	50	HLCs
CTGAGCGCAATGCAAA11	0	0	0	0	0	0	0	0	25	HLCs
CTGAGCGTCACATACG11	1	0	0	0	0	0	0	0	24	HLCs
CTGATCCGTGTGCCTG11	0	1	2	0	0	0	0	0	124	HLCs
CTGATCCTCGTCCTCA11	0	0	0	0	0	0	1	0	123	TLCs
CTGCAGGAGACTTGTC11	0	0	1	0	0	0	1	0	228	TLCs
CTGCAGGTCGATTTCT11	0	1	0	0	0	0	0	0	111	HLCs
CTGCATCGTAAGATAC11	0	0	0	0	0	0	1	0	52	TLCs
CTGCATCTCCGCGAGT11	0	0	1	0	0	0	0	0	2	HLCs
CTGCCATAGTCGGCCT11	0	0	1	0	0	0	0	0	6	HLCs
CTGCCTAAGCGTCTCG11	0	0	1	0	0	0	0	0	138	HLCs
CTGCCTACAAGAGTAT11	0	0	0	0	0	0	0	0	115	HLCs
CTGCCTAGTACTAACC11	0	0	1	0	1	0	1	1	4	HLCs
CTGCCTAGTTTGCCGG11	0	1	0	0	0	0	0	0	2	ELCs
CTGCGAGAGCCAGACA11	0	0	0	0	0	0	0	0	10	HLCs
CTGCGAGTCAGGAACG11	0	0	6	0	0	0	0	0	10	HLCs
CTGCTCAGTCGATTAC11	0	0	1	0	0	0	0	0	5	ELCs
CTGCTCATCGGTGTTA11	0	0	1	0	0	0	0	0	83	HLCs
CTGGACGAGTTGAATG11	0	1	0	0	0	0	0	0	51	HLCs
CTGGTCTGTCCCGGTA11	0	0	0	0	0	0	0	0	72	HLCs
CTGGTCTTCCCTCATG11	0	0	0	0	0	1	0	0	0	HLCs
CTGTACCAGATACAGT11	0	0	0	0	0	0	0	0	0	ELCs
CTGTAGAGTTCGCGTG11	0	0	0	0	0	1	0	0	0	HLCs
CTGTAGATCTGCTGAA11	0	1	0	0	0	0	0	0	1	ELCs
CTGTATTCACTGGAAG11	0	1	1	0	0	0	0	0	49	HLCs
CTGTCGTCATCCTAAG11	0	0	1	0	0	0	0	1	17	HLCs
CTGTCGTGTCGCAGTC11	0	0	0	0	0	1	0	0	4	TLCs
CTGTCGTGTGCAACAG11	0	1	0	0	0	0	0	0	47	HLCs
CTGTCGTTCGGACGTC11	2	0	0	0	0	0	1	0	36	HLCs
CTGTGAACAGTGTGCC11	0	0	0	0	0	0	0	0	6	HLCs
CTGTGAATCATCACTT11	0	0	1	0	0	0	0	0	175	ELCs
CTGTGGGCATTCTCTA11	0	0	1	0	0	0	0	0	2	ELCs
CTTACCGAGTGTACCT11	0	0	3	0	0	0	0	0	25	TLCs
CTTACCGGTATCTCGA11	0	0	0	0	0	0	2	0	47	HLCs
CTTAGGATCGCTCCTA11	0	0	1	0	0	0	0	0	4	HLCs
CTTCAATAGACCATTC11	0	0	0	0	0	1	1	0	7	HLCs
CTTCAATCAGTCGTTA11	1	0	0	0	0	0	1	0	45	HLCs
CTTCAATGTTAAGAAC11	0	1	1	0	0	0	1	0	66	TLCs
CTTCAATTCGTCCATC11	0	3	0	0	0	0	0	0	68	HLCs
CTTCCGAAGTTTGAGA11	0	0	0	0	0	0	0	0	6	HLCs
CTTCCGAGTCAGTCCG11	0	0	1	0	0	1	1	0	30	ELCs
CTTCCTTAGTTTGGCT11	0	0	2	0	0	0	0	0	143	HLCs
CTTCCTTGTAGACACG11	0	0	0	0	0	0	0	0	4	ELCs
CTTCGGTAGTGGAATT11	0	0	0	0	0	0	0	0	29	TLCs
CTTCGGTGTACTTCCC11	0	0	1	0	0	0	0	0	78	HLCs
CTTCTAATCCGACGGT11	0	0	1	0	0	0	0	1	40	HLCs
CTTCTCTGTATAATGG11	0	0	0	0	0	0	0	0	73	HLCs
CTTGAGACATGTCTAG11	0	1	0	0	0	0	0	0	29	HLCs
CTTGAGAGTGCACATT11	1	0	1	0	0	0	1	0	17	HLCs
CTTGAGAGTGTACAGG11	0	0	1	0	0	0	0	0	2	HLCs
CTTTCGGAGTGTCATC11	0	0	1	0	0	0	0	0	2	ELCs
CTTTCGGGTTAAGCAA11	0	0	1	0	0	0	0	0	9	ELCs
GAAACCTAGCGGCTCT11	0	0	0	0	0	0	0	0	96	HLCs
GAAACCTGTATTAAGG11	0	2	0	0	0	0	0	0	33	ELCs
GAAACCTGTGGCTTAT11	1	0	0	0	0	0	0	0	17	ELCs
GAACACTAGGGACAGG11	0	1	0	0	0	0	0	0	31	ELCs
GAACACTGTGAACTAA11	0	0	0	0	0	0	1	0	19	HLCs
GAACGTTCAACGCCCA11	1	0	0	0	0	0	0	0	79	HLCs
GAACGTTGTCCTGTCT11	0	0	1	0	0	0	0	0	43	HLCs
GAACGTTTCCGTTGGG11	1	0	0	0	0	0	0	0	2	HLCs
GAACTGTCAACACACT11	2	0	2	0	0	0	1	0	7	HLCs
GAACTGTCAGTCTTCC11	0	0	0	0	0	0	0	0	136	HLCs
GAAGAATAGGGTAGCT11	0	0	1	0	0	0	1	0	2	HLCs
GAAGAATGTGGCTACC11	0	0	1	0	0	0	0	0	1	ELCs
GAAGAATTCGGCTCTT11	0	0	0	0	0	0	0	0	106	TLCs
GAAGCCCGTATGCTTG11	0	1	0	0	0	0	0	0	41	HLCs
GAAGCGAGTAAGGCCA11	0	0	0	0	0	0	0	0	44	HLCs
GAAGGACAGCGCACAA11	0	0	0	0	0	0	0	0	42	HLCs
GAAGGACGTCCTTAAG11	0	0	0	0	0	0	0	0	86	ELCs
GAAGGGTCAACCGCCA11	0	1	0	0	0	0	0	1	9	ELCs
GAAGGGTGTTCTCGTC11	0	0	1	0	0	0	0	0	5	HLCs
GAATAGAAGCATACTC11	0	0	0	0	0	0	0	0	1	HLCs
GAATAGATCAGCTTGA11	0	0	0	0	0	0	0	0	53	HLCs
GAATCACAGCCGTTGC11	0	0	0	0	0	0	0	0	1	HLCs
GAATCGTTCCGCGGAT11	0	0	1	0	0	0	0	1	59	HLCs
GAATCGTTCTGGCCGA11	0	0	1	0	0	0	0	0	0	HLCs
GACACGCTCGATTGGT11	0	0	0	0	0	0	0	0	144	TLCs
GACAGCCGTAGAGACC11	0	0	0	0	0	0	0	0	76	TLCs
GACAGCCTCGTGGCTG11	0	3	0	0	0	0	0	1	32	HLCs
GACATCACAGGTGTTT11	0	0	0	0	0	0	0	0	8	ELCs
GACCAATAGCAACAAT11	0	0	0	0	0	0	0	0	6	HLCs
GACCAATGTTCCCAAA11	0	1	4	0	0	0	0	0	12	ELCs
GACCCAGGTAGTACGG11	0	0	1	0	0	0	0	0	106	HLCs
GACCCTTGTGGCTTAT11	0	0	1	0	0	0	0	0	54	HLCs
GACCCTTGTGTCCAAT11	0	0	2	0	0	0	0	0	64	HLCs
GACCGTGAGAACGTGC11	0	1	1	0	0	0	0	0	146	ELCs
GACGCTGTCACATTGG11	0	0	0	0	0	0	1	0	41	TLCs
GACTCTCTCGAATGCT11	1	0	0	0	0	0	0	0	81	HLCs
GACTCTCTCGCTTACC11	0	0	3	0	0	0	0	0	20	HLCs
GACTCTCTCTTGTTAC11	0	0	0	0	0	0	0	0	26	TLCs
GACTGATAGCATTGTC11	0	0	1	0	0	0	0	0	11	ELCs
GACTGATAGGCCACTC11	0	0	0	0	0	0	0	0	10	ELCs
GACTGATCACGCTTAA11	0	0	1	0	0	0	0	0	4	HLCs
GACTGATCATGAATCC11	0	0	0	0	0	0	0	0	7	HLCs
GACTGATGTACCGGAA11	1	3	3	0	0	0	0	0	70	HLCs
GACTGATGTCCACTTC11	0	0	2	0	0	0	0	1	3	ELCs
GACTGATTCTTCTGTA11	0	0	2	0	0	0	0	0	5	HLCs
GAGAAATTCTGCCTCA11	0	0	0	0	0	0	1	0	4	HLCs
GAGACCCAGCGCTTCG11	1	0	3	0	0	0	0	0	201	HLCs
GAGACCCCAAGAGGCT11	0	0	0	0	0	0	0	0	248	HLCs
GAGACCCCAATAGTGA11	0	0	2	0	0	0	1	0	109	HLCs
GAGACCCGTTATTCTC11	1	0	0	0	0	0	1	0	19	ELCs
GAGAGGTTCTGAGGCC11	0	0	0	0	0	0	0	0	6	ELCs
GAGATGGAGTAAATGC11	0	0	0	0	0	0	0	0	3	ELCs
GAGATGGTCAGATGCT11	0	3	1	0	0	0	0	0	78	HLCs
GAGATGGTCCCTCAAC11	0	0	0	0	0	0	0	0	5	HLCs
GAGCCTGCAAGAGTGC11	0	0	0	0	0	0	0	0	1	ELCs
GAGCCTGGTATAGCTC11	0	0	0	0	0	0	0	0	85	TLCs
GAGCTGCCAATGCAAA11	0	1	0	0	0	0	0	0	102	HLCs
GAGCTGCCATCGGTTA11	0	1	1	0	0	0	0	0	2	HLCs
GAGCTGCTCAGATGCT11	0	0	1	0	0	0	0	0	17	HLCs
GAGGCAAGTAGCGCTC11	0	0	0	0	0	0	1	0	1	HLCs
GAGGCAAGTTGCGGCT11	0	0	6	0	0	0	1	0	28	HLCs
GAGGGATCACAGTATC11	0	1	0	0	0	0	0	0	3	HLCs
GAGGGATGTGGTTTAC11	0	0	0	0	0	0	0	0	3	HLCs
GAGGGTAAGAGTACCG11	0	0	0	0	0	0	0	0	36	HLCs
GAGGGTACAATGGCAG11	0	0	7	0	0	0	0	0	13	HLCs
GAGGGTAGTGTTTGCA11	0	1	0	0	0	0	0	0	33	HLCs
GAGGGTAGTTCAGCGC11	0	0	0	0	0	0	0	0	23	ELCs
GAGGGTATCGAGCCAC11	0	0	0	0	0	0	0	0	81	ELCs
GAGTCATAGAAGGCTC11	1	0	2	0	0	0	0	0	12	HLCs
GAGTCATCAAGTTGGG11	0	0	0	0	0	0	1	0	151	HLCs
GAGTGAGAGGAAGTGA11	0	0	0	0	0	0	0	0	41	HLCs
GAGTGTTCAAGACGAC11	0	0	1	0	0	0	0	0	24	HLCs
GAGTGTTCATTGACCA11	0	0	2	0	0	0	0	0	9	HLCs
GAGTGTTGTTACGGAG11	0	0	3	0	0	0	0	0	9	HLCs
GAGTTACAGCTTCTAG11	1	0	3	0	0	0	0	0	5	HLCs
GAGTTACCATTGCTGA11	0	0	0	0	0	0	0	0	31	HLCs
GAGTTGTCAGGCCCTA11	0	3	0	0	0	0	0	0	36	HLCs
GAGTTGTGTCGTACTA11	0	1	1	0	0	0	1	0	65	HLCs
GATAGAAAGACGCCCT11	0	1	1	0	0	0	0	0	53	HLCs
GATAGAAAGTCCGCGT11	0	3	0	0	0	0	0	0	64	HLCs
GATAGCTAGCTGAGTG11	0	2	1	0	0	0	0	0	94	HLCs
GATAGCTAGTGTGTTC11	1	0	2	0	0	0	0	1	35	HLCs
GATAGCTTCCAGCAAT11	0	0	3	0	0	0	0	0	7	HLCs
GATAGCTTCTCTAAGG11	0	0	2	0	0	0	0	0	77	HLCs
GATCACAAGACCCGCT11	0	1	0	0	0	0	0	0	253	ELCs
GATCACACATATACCG11	0	1	1	0	0	0	0	0	126	HLCs
GATCACAGTCAGGAGT11	0	0	0	0	0	0	5	3	48	TLCs
GATCACAGTCATAACC11	0	0	0	0	0	0	0	0	51	HLCs
GATCACAGTCCAGCCA11	0	0	2	0	0	0	0	0	5	HLCs
GATCAGTAGTCATGAA11	1	2	0	0	0	0	0	0	78	HLCs
GATCAGTTCGCCGAGT11	0	1	1	0	0	0	0	0	327	HLCs
GATCATGCAGACCAAG11	0	0	3	0	0	2	0	0	13	HLCs
GATCATGGTACTAGCT11	0	2	1	0	0	0	1	1	16	HLCs
GATCATGTCATTTCGT11	0	1	0	0	0	0	0	0	11	HLCs
GATCCCTAGAGGTCAC11	0	2	1	0	0	0	0	0	90	HLCs
GATCCCTCAGGCTTGC11	0	0	0	0	0	0	0	0	69	HLCs
GATCCCTGTTTGCCGG11	0	0	0	0	0	0	0	0	92	HLCs
GATCGTAAGAGGTCAC11	0	0	0	0	0	0	0	0	9	ELCs
GATCGTACACAAGTGG11	0	0	1	0	0	0	0	0	12	ELCs
GATCGTATCAACACCA11	0	1	0	0	0	0	0	0	1	HLCs
GATCGTATCCTATTGT11	1	0	1	0	0	0	0	0	66	TLCs
GATGACTGTCTGTTAG11	0	0	1	0	0	0	0	0	0	TLCs
GATGACTTCTGGTGCG11	0	0	0	0	0	0	0	0	27	ELCs
GATGAGGTCATAGGCT11	0	0	0	0	0	0	1	0	38	TLCs
GATGATCCACAGAGCA11	0	0	0	0	0	0	0	0	7	HLCs
GATGCTAGTCTAGGCC11	0	0	0	0	0	0	0	0	0	HLCs
GATGCTATCAACCTTT11	0	0	0	0	0	0	0	0	6	HLCs
GATGGAGGTGTTCAGT11	0	0	0	0	0	0	0	0	5	HLCs
GATGTTGAGACTAGAT11	0	1	0	0	0	0	0	0	50	HLCs
GATGTTGAGCTGTGCC11	0	0	2	0	0	0	0	0	77	ELCs
GATGTTGGTCTCTCTG11	0	0	1	0	0	0	0	0	0	ELCs
GATTCGACACTTCATT11	0	0	1	0	0	0	0	0	7	HLCs
GATTCGAGTACTTGTG11	0	0	1	0	0	0	0	0	7	ELCs
GATTCGATCATTCACT11	0	0	0	0	0	0	0	0	48	HLCs
GATTCGATCGTGCACG11	0	1	0	0	0	1	0	0	111	ELCs
GATTCTTAGAAAGTCT11	0	0	0	0	0	0	1	1	51	TLCs
GATTCTTCATTGTAGC11	0	0	0	0	0	0	0	0	12	HLCs
GATTCTTTCCTATGGA11	0	0	1	3	1	38	0	0	41	ELCs
GATTGGTAGAGCAACC11	0	0	0	0	0	1	0	0	149	TLCs
GATTGGTAGAGGTCGT11	1	0	0	0	0	0	0	0	46	HLCs
GATTTCTTCCAGTACA11	0	2	1	0	0	0	1	0	17	HLCs
GCAACCGCACGGGCTT11	0	0	0	0	0	0	0	0	147	TLCs
GCAACCGGTTGCATAC11	0	0	0	0	0	0	0	0	3	ELCs
GCAACCGTCGTTATCT11	1	0	0	0	0	0	0	0	13	HLCs
GCACATACAGTCGGAA11	1	2	1	0	0	0	0	0	112	HLCs
GCACGGTGTTGCAAGG11	0	0	0	0	0	0	0	0	6	HLCs
GCACTAACATGTTTGG11	0	0	0	0	0	0	0	0	4	HLCs
GCACTAAGTGTATCCA11	0	0	0	0	0	0	0	0	11	HLCs
GCAGCCATCTCTTAAC11	1	0	0	0	0	0	1	1	22	ELCs
GCAGCTGCAGCTGAGA11	0	0	0	0	0	0	0	0	184	HLCs
GCAGCTGCATCGAACT11	0	0	0	0	0	0	0	0	1	HLCs
GCAGCTGTCTCAATCT11	2	0	1	0	0	0	0	0	10	HLCs
GCAGTTAAGCACTGGA11	0	1	0	0	0	0	0	0	5	HLCs
GCAGTTAGTCGTCAGC11	0	0	0	0	0	0	0	0	14	ELCs
GCATGATAGCGCCATC11	0	0	0	0	0	0	0	0	0	ELCs
GCATTAGCACTGTCGG11	0	1	0	0	0	0	0	1	33	HLCs
GCATTAGCATCAGCAT11	0	4	2	0	0	0	1	0	56	HLCs
GCATTAGGTCACTCTC11	0	0	0	0	0	0	0	0	8	HLCs
GCCAACGCATTCAGCA11	0	0	1	0	0	0	0	0	3	HLCs
GCCAACGTCGGCCCAA11	0	0	1	0	0	0	0	0	6	HLCs
GCCAACGTCTCTAGGA11	0	0	0	0	0	1	2	0	38	TLCs
GCCAGCAGTACTCCCT11	0	0	0	0	0	1	0	0	5	ELCs
GCCAGCATCCGTCCTA11	0	1	1	0	0	0	0	0	34	HLCs
GCCAGCATCTAAACGC11	1	0	0	0	0	0	0	0	16	HLCs
GCCAGGTCAGCTACTA11	0	0	0	0	0	0	0	0	4	ELCs
GCCAGGTTCCGACGGT11	0	0	2	0	0	0	1	0	82	HLCs
GCCATGGTCCACGGGT11	2	0	0	0	0	0	0	0	151	HLCs
GCCATGGTCCTGGGAC11	0	0	0	0	0	0	0	0	75	TLCs
GCCATTCTCCTAAGTG11	2	1	1	0	0	0	0	0	4	HLCs
GCCCAGAAGAGCCGAT11	0	0	0	0	0	0	0	0	5	HLCs
GCCCAGAAGTGCCAGA11	0	0	0	0	0	0	0	0	18	HLCs
GCCCAGACAATTCTTC11	0	0	0	0	0	0	0	0	105	ELCs
GCCCGAAAGTAGCCAG11	0	0	0	0	0	0	0	0	8	HLCs
GCCCGAAGTGAGTCAG11	0	0	0	0	0	0	1	0	13	HLCs
GCCCGAATCATGCTAG11	0	2	0	0	0	0	0	0	43	HLCs
GCCCGAATCCGCGATG11	0	0	0	0	0	0	1	0	60	HLCs
GCCGTGACAGCGCTTG11	0	1	0	0	0	0	0	1	38	HLCs
GCCGTGAGTCGAATGG11	0	0	0	0	0	0	0	0	2	HLCs
GCCTGTTGTGTTTGCA11	0	0	0	0	0	0	0	0	8	HLCs
GCCTGTTTCCGTGACG11	0	0	0	0	0	0	0	0	0	HLCs
GCGATCGAGATAGGGA11	1	0	0	0	0	0	0	0	0	HLCs
GCGATCGAGGCTTTCA11	0	0	0	0	0	0	0	0	12	HLCs
GCGATCGCAAAGAACT11	7	0	0	0	0	0	0	1	1	ELCs
GCGGAAATCATCGCAA11	1	1	0	0	0	0	0	0	83	HLCs
GCGGATCAGCAGCACA11	0	0	0	0	0	0	1	0	0	HLCs
GCGGATCGTCATATGC11	0	1	1	0	0	0	1	0	39	HLCs
GCGTGCAGTGTCTTGA11	0	0	1	0	0	0	0	0	50	HLCs
GCGTTTCCAATACCTG11	0	0	4	0	0	0	0	0	178	HLCs
GCTACAAAGCCTGCCA11	0	0	0	0	0	0	0	0	27	HLCs
GCTACAAAGGGCAGAG11	0	0	0	0	0	0	0	1	0	HLCs
GCTACAAGTGGGAGAG11	0	0	1	0	0	0	0	0	84	ELCs
GCTACCTCAAAGGATT11	0	0	2	0	0	0	1	0	8	HLCs
GCTGAATCAATGAGCG11	0	0	1	0	0	0	0	0	7	HLCs
GCTGAATCAGGCATTT11	0	0	1	0	0	2	0	1	32	HLCs
GCTGCAGCAATTCTCT11	0	0	0	0	0	0	0	0	11	ELCs
GCTGGGTAGCGTCAAG11	0	0	0	0	0	0	0	0	15	HLCs
GCTGGGTTCGTAACCA11	0	0	0	0	0	0	0	0	79	HLCs
GCTTTCGTCCCTTCCC11	0	0	0	0	0	0	0	0	18	ELCs
GCTTTCGTCCTAGCGG11	0	0	0	0	0	0	0	0	152	HLCs
GCTTTCGTCTGCTGAA11	0	0	1	0	0	0	0	0	3	ELCs
GGAAGTGCAATAGTCC11	0	1	1	0	0	0	0	0	3	HLCs
GGAATCTTCTAGATCG11	0	0	0	0	0	0	0	0	63	ELCs
GGAATGGCACCACTGG11	1	0	0	0	0	0	0	0	21	HLCs
GGAATGGGTTGGGTTT11	0	0	1	0	0	0	0	0	9	ELCs
GGACGTCCAACCTATG11	1	0	0	0	0	0	0	0	125	HLCs
GGACGTCGTGGTTCTA11	0	0	0	0	0	1	0	0	57	ELCs
GGAGAACAGGCAGTCA11	0	2	2	0	0	0	0	0	159	HLCs
GGAGAACTCAGCTCTC11	0	0	1	0	0	0	0	0	67	ELCs
GGAGATGAGCCGTTGC11	0	0	4	0	0	0	0	0	10	HLCs
GGAGATGCATGGAGAC11	0	0	1	0	0	0	0	0	2	HLCs
GGAGCAATCCTTCTAA11	0	0	0	0	0	0	0	0	22	HLCs
GGAGGATCAGACACAG11	0	0	0	0	0	0	0	0	2	HLCs
GGAGGTAAGCCGCACT11	1	0	1	0	0	0	0	0	4	HLCs
GGAGGTACAGGACTTT11	0	1	1	0	0	0	0	0	5	HLCs
GGAGGTAGTAAGTTGA11	0	0	0	0	0	0	1	0	17	HLCs
GGAGGTAGTGTGACCC11	0	0	1	0	0	0	0	0	4	HLCs
GGATGTTCAGATCCAT11	0	0	1	0	0	0	1	0	5	HLCs
GGATGTTTCCATCGTC11	0	1	0	0	0	1	0	0	20	TLCs
GGCACGTAGGGCGAAG11	0	0	0	0	0	0	0	0	131	TLCs
GGCACGTAGTGGCAGT11	1	0	0	0	0	1	0	1	90	HLCs
GGCACGTTCTCGACGG11	0	0	0	0	0	0	0	0	9	HLCs
GGCAGTCCAGCTCGGT11	0	0	0	0	0	0	0	0	2	HLCs
GGCAGTCTCTAGTGTG11	0	0	1	0	0	1	1	0	12	HLCs
GGCGTCACAAGGGTCA11	0	0	2	0	0	0	0	0	109	ELCs
GGCTGTGCAACGCCCA11	0	0	0	0	0	0	0	0	97	HLCs
GGCTGTGCATGAAGGC11	0	0	0	0	0	0	0	0	10	HLCs
GGCTGTGGTGTAGGAC11	0	0	2	0	0	0	0	0	64	TLCs
GGCTTGGGTCAGGTGA11	0	0	0	0	0	0	0	0	51	HLCs
GGCTTTCAGATCCCAT11	0	0	1	0	0	0	0	0	30	HLCs
GGGACAAGTAGACGTG11	0	0	0	0	0	0	0	0	1	HLCs
GGGACTCAGGGCAACT11	1	0	1	0	0	0	0	0	80	HLCs
GGGACTCTCGCAGTCG11	0	0	1	0	0	0	0	0	176	TLCs
GGGAGATAGTGTTCCA11	0	0	0	0	0	0	0	0	1	HLCs
GGGAGATCAAGAGATT11	0	0	0	0	0	0	0	0	48	ELCs
GGGAGATCAGTTCCAA11	0	0	0	0	0	0	1	0	37	TLCs
GGGAGATTCCCATAAG11	0	0	3	0	0	0	0	0	136	HLCs
GGGAGATTCTTCCACG11	0	0	3	0	0	0	0	0	7	HLCs
GGGAGTACAGGCATTT11	0	0	1	0	0	0	0	0	87	ELCs
GGGATCCAGAGGTGCT11	1	0	2	0	0	0	0	0	24	HLCs
GGGATCCCAATGTTGC11	0	0	0	0	0	0	0	0	71	HLCs
GGGATCCGTCTCTCCA11	1	0	0	0	0	0	0	0	168	TLCs
GGGATCCTCATCCTAT11	0	0	1	0	0	0	0	0	101	TLCs
GGGATGAAGCCTGGAA11	0	0	0	0	0	0	0	0	57	ELCs
GGGATGATCGTGGTAT11	0	0	1	0	0	0	0	0	58	ELCs
GGGCCATAGCACTAAA11	1	0	0	0	0	0	0	0	2	HLCs
GGGCGTTAGGAACGCT11	0	1	0	0	0	0	0	1	10	HLCs
GGGCGTTGTGAGTCAG11	0	0	1	0	0	0	0	0	182	HLCs
GGGCGTTGTGGCCACT11	0	0	2	0	0	0	0	0	11	HLCs
GGGCTACCACCTCTAC11	0	0	1	0	0	0	0	0	33	TLCs
GGGCTACGTTCCTAGA11	0	0	0	0	0	0	0	0	3	ELCs
GGGCTACTCCACCTCA11	0	0	6	0	0	0	0	0	3	HLCs
GGGCTCATCAAAGACA11	1	0	0	0	0	0	0	0	150	HLCs
GGGTAGAAGCCTGGAA11	0	0	0	0	0	0	0	0	39	TLCs
GGGTAGACATCGCTCT11	0	0	0	0	0	0	0	0	117	HLCs
GGGTCACAGCTTCATG11	0	0	1	0	0	0	0	0	60	HLCs
GGGTCACAGGAACTAT11	0	0	1	0	0	0	0	0	123	TLCs
GGGTCACAGGCTCAAG11	0	0	0	0	0	0	0	0	6	HLCs
GGGTCACAGGGAGATA11	1	1	1	0	0	0	0	1	135	HLCs
GGGTCTGAGGCCTTCG11	0	0	2	0	0	0	0	0	8	ELCs
GGGTCTGCAACAAAGT11	0	0	0	0	0	0	0	0	4	HLCs
GGGTCTGTCGTTCTAT11	0	0	0	0	0	0	0	0	9	HLCs
GGGTGAATCACTGTCC11	0	0	0	0	0	0	1	0	1	ELCs
GGGTGTCAGACGCCCT11	0	0	0	0	0	0	0	0	1	HLCs
GGGTTATAGCCGTTGC11	0	1	1	0	0	1	0	0	52	HLCs
GGGTTTAGTATGGTTC11	2	0	2	0	0	0	0	0	1	HLCs
GGTAACTCAATAGGGC11	0	0	0	0	0	0	0	0	2	ELCs
GGTAATCCATAGGTAA11	0	0	0	0	0	0	0	0	101	HLCs
GGTAATCGTTTCACAG11	0	0	0	0	0	0	0	0	3	ELCs
GGTAATCTCTCGACGG11	0	0	0	0	0	0	0	0	69	HLCs
GGTAGAGAGAAACCAT11	0	0	1	0	0	0	0	0	4	HLCs
GGTCACGAGCGATGGT11	0	0	3	0	0	0	0	0	25	ELCs
GGTCTGGTCACCATAG11	0	0	1	0	0	0	0	0	20	ELCs
GGTGAAGCAATCTCGA11	0	0	0	0	0	0	0	1	21	HLCs
GGTGATTTCCCATGGG11	0	0	2	0	0	0	0	0	194	TLCs
GGTGGCTCAACGATTC11	0	0	1	0	0	0	0	0	30	HLCs
GGTGGCTCACCCTGTT11	0	0	0	0	0	1	0	0	2	TLCs
GGTGGCTGTAACTTCG11	1	0	0	0	0	0	0	0	86	HLCs
GGTGGCTGTTATAGAG11	0	0	2	0	0	0	0	0	1	HLCs
GGTGTCGAGTGCAACG11	0	0	1	0	0	0	0	0	6	HLCs
GGTTCTCCATGCCATA11	0	0	0	0	0	0	0	0	154	HLCs
GTAACACTCACCCTCA11	0	1	0	0	0	0	0	0	9	HLCs
GTAACACTCGACATTG11	0	2	0	0	0	0	0	0	64	ELCs
GTAACCATCTAACGGT11	0	0	0	0	0	0	0	0	3	HLCs
GTAATCGAGAGATCGC11	0	0	0	0	0	0	0	0	52	HLCs
GTAATCGAGGTCCAGA11	0	0	0	0	0	0	0	0	74	TLCs
GTAATCGCAAACGAGC11	0	0	0	0	0	0	0	0	98	ELCs
GTAATCGCAACACGAG11	0	4	2	0	0	1	0	0	48	HLCs
GTAATGCAGCTAAGTA11	0	0	0	0	0	0	2	0	115	ELCs
GTACAACTCCCTCAAC11	1	0	0	0	0	0	0	0	0	HLCs
GTACAACTCTGGACTA11	1	0	2	0	0	0	0	0	23	HLCs
GTACAGTAGCCATGCC11	0	0	0	0	0	0	0	0	34	HLCs
GTACAGTAGGTAGGCT11	0	0	1	0	0	0	1	0	81	HLCs
GTAGAAATCAAGCCTA11	1	1	0	0	0	0	0	0	14	ELCs
GTAGAAATCTGGAAGG11	1	0	1	0	0	0	0	0	131	TLCs
GTAGAGGTCTGAGCAT11	0	0	0	0	0	0	0	0	125	HLCs
GTAGATCAGTCAATCC11	0	0	1	0	0	0	0	0	4	HLCs
GTAGCTAAGCCTATTG11	0	0	2	0	0	0	0	0	3	HLCs
GTAGGAGCATAACCCA11	0	0	1	0	0	0	0	0	64	ELCs
GTAGGAGGTAACTTCG11	0	0	1	0	0	0	0	0	4	HLCs
GTAGGTTAGGGCAGAG11	0	0	1	0	0	0	0	0	44	HLCs
GTAGGTTCACTGCACG11	1	0	2	0	0	0	0	0	84	HLCs
GTAGTACAGGTTACAA11	0	0	0	0	0	0	0	0	103	HLCs
GTAGTACCAGTTCTAG11	0	1	0	0	0	0	0	0	14	HLCs
GTAGTACTCAATGCAC11	0	0	1	0	0	0	0	0	196	HLCs
GTAGTACTCCACTAGA11	1	0	1	0	0	0	0	0	21	HLCs
GTAGTACTCCCTCTCC11	0	0	2	0	0	0	0	0	10	TLCs
GTATTTCAGGAATTAC11	0	0	2	0	0	0	0	0	2	ELCs
GTATTTCCAGTTAGAA11	1	0	1	0	0	0	0	0	14	ELCs
GTATTTCGTCTTCATT11	0	0	0	0	0	0	0	0	115	HLCs
GTCAAACAGTTCTACG11	0	0	0	0	0	0	0	0	65	HLCs
GTCAAACGTGCAATGG11	0	0	0	0	0	0	0	0	2	HLCs
GTCAAGTCAGGCGAAT11	0	0	0	0	0	0	0	0	19	HLCs
GTCAAGTGTGGACAGT11	0	1	0	0	0	0	0	0	92	HLCs
GTCACGGCAAGTTGGG11	0	0	0	0	0	0	0	0	9	HLCs
GTCACTCCACTATGTG11	0	0	3	0	0	0	0	1	104	HLCs
GTCACTCCATGACTAC11	1	0	2	0	0	0	0	0	54	HLCs
GTCAGCGCAATAGGAT11	0	0	1	0	0	0	0	0	6	HLCs
GTCATCCGTACTGTTG11	0	0	0	0	0	0	0	0	129	HLCs
GTCATGAAGTACCCTA11	0	0	0	0	0	0	0	0	40	HLCs
GTCATGATCGCCAGAC11	0	0	1	0	0	0	0	0	6	HLCs
GTCATTTCAGCTACCG11	0	1	0	0	0	0	0	0	8	HLCs
GTCCACTCAAATGGAT11	0	0	0	0	0	0	0	0	0	HLCs
GTCCACTGTGGAGAAA11	0	0	1	0	0	0	0	0	84	TLCs
GTCCCATGTAAGGTCG11	0	0	0	0	0	0	0	0	49	HLCs
GTCCCATGTCTTACAG11	1	2	1	0	0	0	0	0	57	TLCs
GTCCTCAAGCGCCTCA11	0	0	1	0	0	0	0	0	1	HLCs
GTCGAATCAACAAAGT11	0	0	1	0	0	0	0	0	0	ELCs
GTCGAATCACGTCATA11	0	1	0	0	0	0	0	0	71	ELCs
GTCGCGAGTATTGACC11	0	0	0	0	0	0	0	0	16	HLCs
GTCGTAACATTAAGCC11	0	0	0	0	0	0	0	0	5	HLCs
GTCGTAAGTCCGTTTC11	0	0	0	0	0	0	1	0	27	TLCs
GTCGTTCTCATTGTTC11	0	0	0	0	0	0	0	0	49	ELCs
GTCTACCTCCGTATGA11	0	0	0	0	0	0	0	0	62	HLCs
GTCTAGAAGCAACAAT11	0	0	0	0	0	1	0	0	3	ELCs
GTCTCACAGGCTAAAT11	0	0	2	0	0	0	0	0	2	ELCs
GTCTGTCCAGAACTTC11	0	0	0	0	0	0	0	0	28	ELCs
GTCTGTCCATTCTGTT11	0	0	1	0	0	0	0	0	112	HLCs
GTCTGTCGTCGCTCGA11	0	0	0	0	0	0	0	0	1	ELCs
GTCTTTAAGAGGGTGG11	0	0	0	0	0	0	0	0	9	ELCs
GTCTTTATCATTGCCC11	1	1	0	0	0	0	0	0	51	ELCs
GTGACGCAGTTGCGAG11	0	0	0	0	0	0	0	0	71	ELCs
GTGACGCTCATTTACC11	0	0	0	0	0	0	0	0	36	HLCs
GTGAGCCAGGAAGAAC11	0	0	0	0	0	0	0	0	82	ELCs
GTGAGCCAGTGGTCAG11	0	0	1	0	0	0	0	0	1	HLCs
GTGAGGAAGATGTTCC11	0	0	1	0	0	0	0	0	150	HLCs
GTGAGTTTCCAACTAG11	2	2	0	0	0	0	0	0	48	HLCs
GTGATGTTCCGCAACG11	0	2	0	0	0	0	0	1	5	HLCs
GTGCACGCAACGTATC11	0	0	1	1	0	0	0	0	6	ELCs
GTGCACGCATGGGTTT11	0	0	0	0	0	0	0	0	79	HLCs
GTGCACGTCTTGAACG11	0	0	2	0	0	0	0	0	104	HLCs
GTGCAGCAGGTGTGAC11	0	0	0	0	0	0	0	0	33	TLCs
GTGCAGCGTGACCGAA11	0	0	1	0	0	0	0	0	64	HLCs
GTGCGTGTCCGCTAGG11	0	1	0	0	0	0	0	0	5	HLCs
GTGCTGGGTAAGGTCG11	1	0	0	0	0	0	1	0	2	HLCs
GTGGAAGCAAGGACAC11	0	0	3	0	0	0	0	0	3	ELCs
GTGGAGAAGATTACCC11	0	0	0	0	0	0	0	0	108	HLCs
GTGGAGATCTGCCTGT11	0	0	1	0	0	0	0	0	6	HLCs
GTGGTTATCACCACAA11	0	1	1	0	0	0	0	0	79	HLCs
GTGTAACAGTAGTCCT11	0	0	1	0	0	0	0	0	109	HLCs
GTGTAACGTCGTGGTC11	0	0	1	0	0	0	0	0	6	ELCs
GTGTAACTCAAGGACG11	0	4	0	0	0	0	0	0	201	HLCs
GTGTAACTCGATGCTA11	0	0	5	0	0	0	0	0	128	HLCs
GTGTCCTAGGGCCCTT11	0	0	0	0	0	0	0	0	1	HLCs
GTGTCCTGTTCTCACC11	1	0	2	0	0	0	0	0	7	HLCs
GTGTGATGTCGATGCC11	1	0	0	0	0	0	0	0	50	HLCs
GTGTGGCCAAGCAGGT11	1	1	0	0	0	0	0	0	27	HLCs
GTGTGGCCAAGTATCC11	2	0	0	0	0	0	0	0	80	HLCs
GTGTGGCCATCATCTT11	0	2	0	0	0	1	0	0	3	HLCs
GTGTGGCGTACAGAAT11	0	0	0	0	0	0	1	0	27	ELCs
GTGTGGCTCATCAGTG11	0	0	1	0	0	1	0	0	55	HLCs
GTGTTAGCATACTTTC11	0	0	0	0	0	0	0	0	150	TLCs
GTGTTAGCATCCGCGA11	0	0	0	0	0	0	2	0	124	HLCs
GTGTTAGTCAATGCAC11	0	0	2	0	0	0	0	0	134	HLCs
GTGTTCCCAACGCCCA11	1	1	2	0	0	0	0	0	48	HLCs
GTGTTCCGTGACTAAA11	0	0	0	0	0	0	2	0	170	TLCs
GTGTTCCTCCTCACCA11	0	0	0	0	0	0	0	0	7	HLCs
GTTACAGCACATACTG11	1	0	1	0	0	0	0	0	6	HLCs
GTTACCCCACTTCATT11	0	0	2	0	0	0	0	0	38	HLCs
GTTACCCCATGTTACG11	0	0	1	0	0	0	0	0	4	ELCs
GTTACGAAGCCTCCAG11	0	0	1	0	0	0	0	0	14	HLCs
GTTACGACATCGGAAG11	0	0	0	0	0	1	0	0	42	HLCs
GTTAGACCACACTGGC11	0	2	0	0	0	0	1	0	84	HLCs
GTTAGACTCCCAGTGG11	1	0	0	0	0	0	0	0	110	HLCs
GTTAGTGAGGGTTTCT11	0	0	0	0	0	0	0	0	64	HLCs
GTTAGTGAGTCTGTAC11	0	0	0	0	0	0	0	0	0	ELCs
GTTATGGAGCGATGAC11	0	1	1	0	0	1	0	0	140	ELCs
GTTCATTAGCCATTCA11	1	0	2	0	0	0	1	0	6	HLCs
GTTCATTAGTTGGAGC11	0	1	1	0	0	0	0	0	4	HLCs
GTTCATTCAAATCGGG11	0	0	0	0	0	0	0	0	74	TLCs
GTTCATTGTAGTGATA11	0	3	0	0	0	0	0	0	41	HLCs
GTTCATTGTCGAAGCA11	1	0	2	0	0	0	0	0	7	ELCs
GTTCATTGTGTCATGT11	0	0	1	0	0	0	0	0	9	ELCs
GTTCTATTCTGGCCTT11	0	0	0	0	0	0	0	1	43	HLCs
GTTGAACAGATTCGAA11	0	0	0	0	0	0	0	0	111	HLCs
GTTGAACAGCGTTACT11	1	0	1	0	0	0	0	0	5	ELCs
GTTGAACCAACATACC11	0	0	0	0	0	0	0	0	56	ELCs
GTTGAACCAGCTACAT11	0	0	0	0	0	0	0	0	0	ELCs
GTTGAACTCCCGAAAT11	0	1	0	1	0	2	0	0	36	ELCs
GTTGCTCAGAAGTCTA11	0	0	0	0	0	1	0	0	81	ELCs
GTTGCTCTCTAGTCAG11	0	1	1	0	0	0	0	0	7	ELCs
GTTGTAGCACTTGAGT11	0	0	0	0	0	0	0	0	173	TLCs
GTTGTCCCAAGTGGAC11	0	1	0	0	0	0	0	0	35	HLCs
GTTGTCCCATTCAGGT11	0	0	0	0	0	0	0	0	3	ELCs
GTTGTGATCAGAATAG11	0	0	1	0	0	0	0	0	40	TLCs
GTTTACTCACAAAGTA11	0	0	0	0	0	0	0	0	72	ELCs
GTTTACTTCTTAGCCC11	0	1	1	0	0	0	0	0	1	ELCs
GTTTGGAGTGCCTATA11	0	0	0	0	0	0	3	0	36	TLCs
GTTTGGATCTCGCTTG11	0	0	1	0	0	0	0	0	300	HLCs
TAACACGAGATCGGTG11	0	1	0	0	0	0	0	0	41	HLCs
TAACACGGTCTTACAG11	0	0	2	0	0	0	0	0	3	HLCs
TAACACGTCCACGGGT11	0	0	0	0	0	0	0	0	13	HLCs
TAACCAGAGTCTTCGA11	0	1	0	0	0	0	0	0	10	HLCs
TAACCAGAGTTCAACC11	0	1	0	0	0	0	0	0	16	ELCs
TAACGACAGGGCAATC11	0	0	1	0	0	0	0	0	4	HLCs
TAACGACGTCGAGCAA11	1	0	0	0	0	0	0	0	139	HLCs
TAACGACGTTGCCGCA11	0	0	0	0	0	0	0	0	0	HLCs
TAACGACTCCGTAATG11	0	0	2	0	0	0	0	0	72	HLCs
TAAGCACAGCACTGGA11	1	0	2	0	0	0	0	0	9	HLCs
TAAGCACTCAGCCCAG11	0	1	1	0	0	0	1	0	77	HLCs
TAAGCCATCTTTGATC11	0	0	0	0	0	0	0	0	1	HLCs
TAAGCGTAGACATGCG11	0	0	0	0	0	0	0	0	6	HLCs
TAAGTCGCAGAGCGTA11	0	0	0	0	0	0	0	0	0	HLCs
TAATCTCCATCTCATT11	0	0	1	0	0	0	0	0	37	HLCs
TAATTCCAGCCTCAAT11	1	1	1	0	0	0	0	0	42	HLCs
TAATTCCAGGCGAAGG11	1	1	1	0	0	0	0	0	60	HLCs
TACACCCAGTGCTCAT11	0	0	1	0	0	0	0	0	7	HLCs
TACACCCCAGCTGGTC11	0	0	1	0	0	0	0	1	9	HLCs
TACACCCGTGTCGCTG11	0	1	1	0	0	0	0	0	43	HLCs
TACAGGTGTGAGGATC11	0	0	0	0	0	0	0	0	4	ELCs
TACATTCAGCTAGATA11	0	0	0	0	0	0	0	0	87	HLCs
TACATTCTCCTGGTCT11	1	1	0	0	0	0	0	0	108	HLCs
TACCCACGTCTCGCGA11	0	0	0	0	0	0	0	0	2	ELCs
TACCCACTCCAACTAG11	0	0	0	0	0	0	0	0	61	HLCs
TACCGGGCAGTCCCGA11	0	0	0	0	0	0	0	0	8	ELCs
TACCTCGCAACCCGCA11	0	1	0	0	0	0	0	0	126	HLCs
TACCTGCAGTCATAGA11	0	0	2	0	0	0	0	0	12	ELCs
TACCTGCGTTAAACCC11	0	2	0	0	0	0	0	0	51	HLCs
TACCTGCTCCAATGCA11	0	0	1	0	0	0	1	0	69	ELCs
TACCTGCTCGGATACT11	0	0	1	0	0	0	0	0	59	HLCs
TACGCTCAGCGTCAGA11	0	0	4	0	0	0	0	0	7	HLCs
TACGGTAAGAGAGCAA11	0	0	1	0	0	0	0	0	0	HLCs
TACGTCCCAGATCCAT11	0	1	0	0	0	0	0	0	10	ELCs
TACTGCCAGGTCCTGC11	0	0	0	0	0	0	0	0	7	HLCs
TACTTACAGATGAATC11	0	0	0	0	0	0	0	0	6	HLCs
TACTTACGTCTCAGAT11	0	0	0	0	0	0	1	0	157	ELCs
TACTTACGTTCATCGA11	0	0	2	0	0	0	1	0	9	HLCs
TACTTGTAGTGGAAGA11	0	0	0	0	0	0	0	0	3	TLCs
TACTTGTCACTGTCGG11	0	0	0	0	0	0	0	0	7	HLCs
TACTTGTCATTGTAGC11	0	0	0	0	0	0	0	0	1	ELCs
TACTTGTGTCGGAACA11	0	0	0	0	0	0	0	2	160	HLCs
TACTTGTTCATGAGTC11	0	0	0	0	0	0	0	0	15	HLCs
TAGACCATCCCGTTGT11	0	0	0	0	0	0	0	0	9	ELCs
TAGACTGCACTATCCC11	0	1	1	0	0	0	0	0	27	HLCs
TAGAGTCCACTACACA11	0	0	3	0	0	0	0	0	2	HLCs
TAGAGTCTCGCCTATC11	0	0	0	0	0	0	0	0	4	ELCs
TAGATCGGTTCCTACC11	0	0	2	0	0	0	0	0	3	ELCs
TAGATCGTCTCGTGGG11	0	0	1	0	0	0	0	0	1	ELCs
TAGCACAAGTCATACC11	1	0	0	0	0	0	0	0	99	HLCs
TAGGAGGTCGTAACAC11	0	1	0	0	0	0	0	0	22	HLCs
TAGGAGGTCTTACACT11	0	1	0	0	0	1	1	0	5	ELCs
TAGGGTTCAAGCGAGT11	1	1	0	0	0	0	0	0	44	HLCs
TAGGGTTGTGTATACC11	0	1	1	0	0	0	0	0	70	HLCs
TAGGGTTTCGTGCTCT11	0	0	1	0	0	0	0	0	8	HLCs
TAGGTACCAGACAATA11	0	0	2	0	0	0	0	0	3	ELCs
TAGGTACTCTAAGCGT11	0	0	0	0	0	0	0	0	6	HLCs
TAGTGCAGTCGCGGTT11	0	0	4	0	0	0	0	0	11	HLCs
TAGTGCATCTCGAACA11	0	0	0	0	0	0	0	0	0	HLCs
TATATCCCAAGCGAGT11	0	1	1	0	0	0	0	0	81	HLCs
TATATCCCATGGAAGC11	0	0	0	0	0	0	0	0	5	HLCs
TATCAGGTCATGACAC11	0	2	0	0	0	0	0	1	61	ELCs
TATCAGGTCATTTACC11	0	0	0	0	0	0	2	0	243	HLCs
TATCAGGTCTCATTAC11	0	0	3	0	0	0	0	0	6	HLCs
TATCCTAGTCGGATTT11	0	0	1	0	0	0	0	0	4	HLCs
TATCGCCCACTGCTTC11	0	0	1	0	0	0	0	0	14	HLCs
TATCGCCTCTCCAATT11	0	3	0	0	0	0	1	0	143	HLCs
TATCTGTCACGCGTGT11	0	0	0	0	0	0	0	0	18	ELCs
TATCTTGAGCCAACCC11	0	0	1	0	0	0	0	0	180	TLCs
TATCTTGCAACTCGTA11	0	0	2	0	0	0	0	0	9	HLCs
TATCTTGGTTACCGTA11	0	0	2	0	0	0	0	0	5	HLCs
TATGTTCAGAGAGAAC11	0	0	1	0	0	0	0	0	90	HLCs
TATGTTCCAAATGATG11	0	1	2	0	0	0	0	0	63	HLCs
TATTCCAAGGTACATA11	0	0	3	0	0	0	0	0	8	ELCs
TATTCCACAAGGTCGA11	0	0	0	0	0	0	0	0	8	ELCs
TATTGCTCACTTCAGA11	0	1	1	0	0	0	0	0	68	HLCs
TATTGGGCAGCAGTTT11	0	0	1	0	0	0	0	0	82	HLCs
TATTTCGCAGGTCAAG11	0	0	1	0	0	0	0	0	25	ELCs
TCAAGCACATCATGAC11	0	2	1	0	0	0	0	0	77	HLCs
TCAAGTGGTGGTGATG11	0	0	0	0	0	0	1	0	4	ELCs
TCAAGTGTCGAGAGCA11	0	0	2	0	0	0	0	0	1	HLCs
TCAATCTCAAGTGGCA11	0	2	0	0	0	0	0	1	7	HLCs
TCAATCTGTAATCAGA11	0	2	0	0	0	0	0	0	51	HLCs
TCAATCTTCGTAGTGT11	0	0	0	0	0	0	0	0	48	ELCs
TCAATTCCAACGACAG11	0	0	0	0	0	0	0	0	5	ELCs
TCAATTCGTGCCCTTT11	0	0	0	0	0	0	0	0	8	HLCs
TCACACCAGAAGAGCA11	0	0	0	0	0	0	1	0	44	TLCs
TCACATTCATGACTAC11	1	0	1	0	0	0	1	0	10	HLCs
TCACATTTCTCCGCAT11	0	0	0	0	0	0	0	0	10	HLCs
TCACGCTCAATAGTAG11	0	1	0	1	0	0	0	0	111	HLCs
TCACGCTGTCCACGCA11	0	0	0	0	0	0	4	0	45	TLCs
TCACGCTTCTAACGCA11	2	0	1	0	0	0	0	0	175	HLCs
TCACGGGAGAGCCATG11	0	0	0	0	0	0	1	0	11	ELCs
TCACGGGAGTGAGTTA11	0	0	1	0	0	0	0	0	6	ELCs
TCACGGGGTTGGATCT11	0	0	0	0	0	0	0	0	7	HLCs
TCACGGGTCTGGCTGG11	0	1	0	0	0	0	0	0	61	HLCs
TCACTATAGTAGGTTA11	0	0	2	0	0	0	1	0	7	HLCs
TCACTATCACATATGC11	0	0	0	0	0	0	0	0	128	HLCs
TCACTATGTGTTACTG11	0	0	0	0	0	0	0	0	201	HLCs
TCACTCGCAGAGATTA11	0	0	1	0	0	0	0	0	9	ELCs
TCACTCGTCAACCTCC11	0	0	1	0	0	1	0	0	10	HLCs
TCAGCAAAGGAGAGTA11	0	0	1	0	0	0	0	0	128	ELCs
TCAGCAACACTATCCC11	0	1	0	8	2	21	1	0	176	ELCs
TCAGCAACATGTGGCC11	0	0	0	0	0	0	0	0	60	ELCs
TCAGCCTCAATAACCC11	0	3	1	0	0	0	0	0	65	HLCs
TCAGCCTCAGAAACCG11	0	1	0	0	0	0	0	0	3	HLCs
TCAGCCTCATCCGAGC11	0	0	0	0	0	0	0	0	96	HLCs
TCAGCCTGTATAGGGC11	1	0	1	0	0	0	0	0	129	HLCs
TCAGCCTTCCCGTAAA11	0	0	1	0	0	0	1	1	64	HLCs
TCAGGGCCATGACTAC11	1	0	2	0	0	0	0	0	97	ELCs
TCAGGGCGTGAGATTA11	0	0	0	0	0	0	0	1	20	HLCs
TCAGGGCGTGTTCGAT11	0	0	2	0	0	0	0	0	65	HLCs
TCAGGGCTCATCTATC11	0	1	0	0	0	0	0	0	3	ELCs
TCAGGTAAGCCACCGT11	0	0	0	0	0	0	0	0	1	ELCs
TCAGGTAAGTAAACTG11	0	0	1	0	0	0	0	0	63	HLCs
TCAGGTAAGTAGGAAG11	0	1	0	0	0	0	0	0	51	ELCs
TCAGTCCAGACTACCT11	0	0	0	0	0	0	0	0	9	HLCs
TCAGTCCCAGGTCTCG11	0	1	0	0	0	0	0	0	5	HLCs
TCAGTCCGTAGGCAGT11	0	0	0	0	0	0	0	0	1	ELCs
TCAGTTTAGTTCAACC11	0	1	0	0	0	0	0	0	126	HLCs
TCAGTTTCAACCGATT11	0	0	0	0	0	0	0	0	14	TLCs
TCATACTAGCTGACCC11	0	1	0	0	0	0	0	0	3	HLCs
TCATATCAGGAATCGC11	0	0	0	0	0	0	0	0	17	ELCs
TCATATCTCACACCGG11	0	0	2	0	0	0	0	0	138	HLCs
TCATCATAGTCAACAA11	0	0	0	0	0	0	0	0	50	HLCs
TCATCCGAGGAAACGA11	1	1	0	0	0	0	0	0	6	HLCs
TCATCCGCAAGACCTT11	0	0	1	0	0	0	0	0	10	HLCs
TCATCCGCAGCGACAA11	0	0	1	0	0	0	0	0	8	ELCs
TCATCCGGTACTGGGA11	0	0	1	0	0	0	0	0	92	HLCs
TCATGAGCAGCGGTCT11	0	0	1	0	0	0	0	0	1	TLCs
TCATGCCTCGCACGGT11	0	0	0	0	0	0	0	0	59	ELCs
TCATGGAAGGCACTCC11	0	0	2	0	0	0	0	0	120	HLCs
TCATGGACACATTGTG11	0	0	0	0	0	0	0	0	3	HLCs
TCATGTTCACAAACGG11	0	0	0	0	0	0	0	0	1	HLCs
TCATTCAAGACATATG11	0	1	0	0	0	1	0	0	90	HLCs
TCATTCACAGGACTAG11	0	0	1	0	0	0	0	0	4	HLCs
TCATTCAGTACCTAAC11	0	3	2	0	0	0	0	0	117	HLCs
TCATTGTAGACCAGCA11	0	0	0	0	0	0	1	0	6	HLCs
TCATTGTGTAGATCGG11	0	0	0	0	0	0	1	0	91	HLCs
TCATTGTTCGTCTAAG11	1	0	4	0	0	1	0	0	7	HLCs
TCATTTGCACATTCTT11	1	1	0	0	0	0	0	0	58	HLCs
TCATTTGGTCTAGGTT11	0	0	0	0	0	0	0	0	5	HLCs
TCCACCAAGACTGAGC11	1	0	0	0	0	0	0	0	4	ELCs
TCCACCATCTTGCAGA11	1	0	0	0	0	0	0	0	59	HLCs
TCCACGTAGTAGCTCT11	0	2	1	0	0	0	0	0	137	HLCs
TCCAGAACAGACATCT11	0	0	0	0	0	0	1	0	1	ELCs
TCCAGAAGTTCAAAGA11	0	0	0	0	0	0	0	0	4	HLCs
TCCAGAAGTTGGGCCT11	0	0	1	0	0	0	0	0	67	HLCs
TCCAGAATCGTTCATT11	1	2	1	0	0	1	0	0	153	HLCs
TCCATGCAGCAACTTC11	0	2	1	0	0	0	0	0	149	HLCs
TCCATGCCAAAGCTAA11	0	0	1	0	0	0	0	0	39	ELCs
TCCATGCGTACTCCCT11	1	1	3	0	0	0	0	0	132	HLCs
TCCATGCTCCTAACAG11	0	0	1	0	0	0	0	0	21	HLCs
TCCCACAAGAGTGTGC11	0	0	0	0	0	0	0	0	18	HLCs
TCCCACAAGCATGTTC11	1	0	1	0	0	0	0	0	7	HLCs
TCCCACAAGTTGTCAC11	0	0	0	0	0	0	0	0	0	ELCs
TCCCAGTGTCGTCAGC11	0	0	0	0	0	0	0	0	6	HLCs
TCCCATGGTCCTCCAT11	0	0	0	0	0	0	2	0	54	TLCs
TCCCATGGTCTTCATT11	0	0	2	0	0	0	0	0	5	HLCs
TCCGAAAGTAAGGCCA11	0	0	1	0	0	0	0	0	14	ELCs
TCCGAAAGTGGCAACA11	0	0	1	0	0	0	0	0	213	HLCs
TCCGATCTCGTTGCCT11	0	1	0	0	0	0	0	0	2	ELCs
TCCGGGAAGATGGTAT11	0	0	0	0	0	0	0	0	65	HLCs
TCCGGGAGTAATGCGG11	0	0	0	0	0	0	0	1	168	HLCs
TCCGTGTTCGCCAGAC11	0	0	0	0	0	0	0	0	2	ELCs
TCCTCCCAGGCACTAG11	0	1	1	0	0	1	0	0	5	ELCs
TCCTCCCAGGCTGGAT11	0	0	0	0	0	0	0	0	74	ELCs
TCCTCGAAGCGTGAGT11	0	0	0	0	0	0	0	0	0	HLCs
TCCTCGAGTGTTGACT11	0	0	0	0	0	0	0	0	3	HLCs
TCCTCTTTCAGCTAGT11	1	0	0	0	0	0	0	0	1	ELCs
TCCTCTTTCGATACAC11	0	0	1	0	0	0	0	0	57	TLCs
TCCTGCACACCCTTAC11	0	1	0	0	0	0	0	0	196	TLCs
TCCTTTCAGGATGTTA11	0	0	0	0	0	0	0	0	4	HLCs
TCCTTTCAGTCCTGCG11	0	0	0	0	0	0	0	0	11	HLCs
TCCTTTCCAAGAGTGC11	1	0	5	0	0	0	1	0	11	HLCs
TCCTTTCGTGTCATTG11	0	0	1	0	0	0	0	0	78	HLCs
TCCTTTCTCTTCGTGC11	1	0	0	0	0	0	0	0	70	HLCs
TCGAACAGTCAAATCC11	1	1	5	0	0	0	0	0	172	HLCs
TCGAACAGTCACGACC11	0	0	1	0	0	1	0	2	263	TLCs
TCGAACATCAATCTTC11	0	0	0	0	0	0	0	0	5	HLCs
TCGAAGTCACGCTTAA11	0	0	5	0	0	0	0	0	11	ELCs
TCGAAGTCAGTGGTGA11	0	0	0	0	0	0	0	0	1	HLCs
TCGACCTAGAAAGTCT11	0	1	3	0	0	0	0	0	2	HLCs
TCGACCTAGCACTCTA11	1	0	0	0	0	0	1	0	19	ELCs
TCGACCTCAACTTGGT11	0	0	0	0	0	0	0	0	4	HLCs
TCGACCTGTGATAGAT11	0	0	0	0	0	0	0	0	2	HLCs
TCGACGGCAACACAGG11	0	0	0	0	0	0	0	0	0	ELCs
TCGACGGGTCAAGCCC11	0	0	3	0	0	0	0	0	48	HLCs
TCGCACTAGCCTATTG11	0	0	0	0	0	0	0	0	17	ELCs
TCGCACTGTGGATCAG11	1	0	2	0	0	0	1	0	17	HLCs
TCGCAGGGTTAGGCTT11	0	0	0	0	0	0	0	0	116	HLCs
TCGCTTGTCCTACCAC11	0	0	0	0	0	0	0	0	5	ELCs
TCGGATAAGCGTTGTT11	0	0	1	0	0	0	0	0	101	TLCs
TCGGATAAGGTAGATT11	0	0	0	0	0	0	0	0	105	HLCs
TCGGATATCATAGGCT11	0	0	1	0	0	0	0	0	108	HLCs
TCGGATATCCCAACTC11	0	0	0	0	0	0	0	0	67	ELCs
TCGGGCACAGTGGGTA11	0	0	2	0	0	0	0	0	5	ELCs
TCGGGCAGTCATAACC11	0	0	0	0	0	0	0	0	106	HLCs
TCGGGTGAGTGGACTG11	0	0	1	0	0	0	0	0	5	ELCs
TCGGGTGCACTAGAGG11	0	0	0	0	0	0	0	0	3	ELCs
TCGGGTGGTGACACGA11	0	0	1	0	0	0	3	0	43	TLCs
TCGGTCTCAGACGCTC11	0	0	0	0	0	0	0	0	2	TLCs
TCGGTCTCATGAGATA11	0	1	0	0	0	0	0	0	76	HLCs
TCGGTCTGTCCATAGT11	0	0	0	0	0	0	0	0	10	HLCs
TCGTAGATCGCGCCAA11	0	1	0	0	0	0	0	0	90	ELCs
TCGTCCAAGCTCGGCT11	1	0	1	0	0	0	0	0	5	HLCs
TCGTCCACATACAGAA11	0	0	0	0	0	0	0	0	16	ELCs
TCGTGCTCATCGAAGG11	0	0	0	0	0	0	0	0	5	ELCs
TCGTGCTGTTCTCTCG11	0	1	1	0	0	0	0	0	19	HLCs
TCGTGGGCACTCTGCT11	0	0	0	0	0	0	0	0	15	HLCs
TCTAACTGTTTACTGG11	0	0	0	0	0	0	1	0	13	TLCs
TCTAACTTCACCCTTG11	0	0	2	0	0	1	0	0	10	HLCs
TCTACATAGGCGTTAG11	0	0	0	0	0	0	0	0	9	TLCs
TCTACCGCACAAATCC11	0	0	0	0	0	0	0	0	69	HLCs
TCTACCGTCACCTACC11	0	0	0	0	0	0	0	0	1	ELCs
TCTATACCATCACCAA11	1	0	0	0	0	0	0	0	7	HLCs
TCTATACGTGTACATC11	0	0	0	0	0	0	0	0	90	HLCs
TCTATCAAGCGTTAGG11	0	0	1	0	0	0	0	0	56	HLCs
TCTATCAAGTTACGTC11	0	0	0	0	0	1	0	0	32	HLCs
TCTCACGCAAAGCTCT11	1	1	2	0	0	0	0	0	120	HLCs
TCTCACGCAATAGAGT11	0	0	0	0	0	0	0	0	13	HLCs
TCTCACGCATATACCG11	0	0	1	0	0	0	0	0	3	HLCs
TCTCAGCAGGACTATA11	0	0	0	0	0	0	1	0	15	HLCs
TCTCAGCAGTTACGGG11	0	0	0	0	0	0	0	0	82	ELCs
TCTCCGAAGTATGCAA11	0	0	0	0	0	0	0	0	16	HLCs
TCTCCGACACCCTATC11	0	0	0	0	0	0	1	0	19	TLCs
TCTCCGACAGGACTTT11	0	0	1	0	0	0	0	0	26	HLCs
TCTCCGAGTTGCTCCT11	0	2	2	0	0	0	0	0	82	HLCs
TCTCTGGAGCGCTGCT11	0	0	0	0	0	0	0	1	87	HLCs
TCTCTGGGTAACGGTG11	0	0	0	1	0	0	0	0	3	ELCs
TCTGCCACAGAGATGC11	1	0	0	0	0	0	0	0	46	HLCs
TCTGCCAGTTCTCACC11	0	0	1	0	0	0	0	0	4	HLCs
TCTGCCATCGGACCAC11	0	0	1	0	0	0	0	0	20	HLCs
TCTGCCATCTCTGAGA11	0	0	0	0	0	0	0	0	126	HLCs
TCTGGCTAGCGTGAGT11	0	0	0	0	0	0	0	0	2	ELCs
TCTGGCTCAATTCTCT11	0	0	0	0	0	0	0	0	97	HLCs
TCTGTCGTCGCAGAGA11	0	0	0	0	0	0	0	0	6	ELCs
TCTTAGTAGGATTTCC11	1	0	2	0	0	0	0	0	135	HLCs
TCTTAGTCAACGTTAC11	0	0	3	0	0	0	1	0	92	TLCs
TCTTAGTGTGAGTGAC11	0	0	3	0	0	0	0	0	83	HLCs
TCTTCCTCAGCTTCCT11	0	2	1	0	0	0	0	0	20	HLCs
TCTTGCGTCCGTTGAA11	0	0	0	0	0	0	0	0	6	HLCs
TCTTTGACACCTTCGT11	0	1	6	0	0	0	0	0	22	HLCs
TGAACGTAGGCTGTAG11	0	0	4	0	0	0	0	0	3	HLCs
TGAACGTCAACCGCCA11	0	0	0	2	1	2	0	0	2	ELCs
TGAACGTGTAAGATTG11	0	0	0	0	0	0	0	0	236	HLCs
TGAATGCGTAGGACTG11	0	0	0	0	0	0	0	0	94	TLCs
TGACAGTGTATGTCAC11	0	0	1	0	0	0	0	0	4	HLCs
TGACAGTTCCGATGCG11	0	0	0	0	0	0	0	0	0	HLCs
TGACCCTCATGTTACG11	0	0	0	0	0	0	1	0	16	TLCs
TGACCCTTCGTCTCAC11	0	0	2	0	0	0	0	0	5	HLCs
TGACCCTTCGTTCTGC11	0	0	1	0	0	0	0	0	61	HLCs
TGACCCTTCTGTCGTC11	0	1	0	0	0	0	0	0	51	HLCs
TGACTCCAGCATTGAA11	0	0	0	0	0	0	0	0	2	HLCs
TGACTCCCAGCAGATG11	0	0	3	0	0	1	4	0	8	HLCs
TGAGACTAGGAACGCT11	0	1	0	0	0	0	0	0	35	TLCs
TGAGACTGTTCAATCG11	1	1	1	0	0	0	0	0	76	HLCs
TGAGACTTCGTAATGC11	0	0	0	0	0	0	0	0	12	HLCs
TGAGACTTCTGGACCG11	0	0	1	0	0	0	3	0	29	HLCs
TGAGCATAGACGTCCC11	1	0	3	0	0	0	0	0	9	HLCs
TGAGCATAGGGCAACT11	0	1	2	0	0	0	0	0	1	ELCs
TGAGCATAGTCTAGAA11	0	1	1	0	0	0	0	0	104	HLCs
TGAGCATCAATACCTG11	0	0	2	0	0	0	0	0	1	HLCs
TGAGCATTCTTCTGTA11	0	0	1	0	0	0	0	0	2	HLCs
TGAGCGCTCCATCTGC11	0	0	0	0	0	0	0	2	1	HLCs
TGAGGAGAGCCTGACC11	0	0	0	0	0	0	0	0	54	HLCs
TGAGGAGGTCCAAATC11	0	0	0	0	0	0	0	0	7	HLCs
TGAGGGAAGTTCACTG11	0	0	0	0	0	0	0	0	84	HLCs
TGAGTCATCGCAGAGA11	0	0	0	0	0	0	0	0	15	ELCs
TGATCTTAGCTTCTAG11	0	0	0	0	1	0	0	0	9	HLCs
TGATGCATCTCGTCGT11	0	0	0	0	0	0	0	0	37	HLCs
TGATGGTAGACAGCTG11	0	0	1	0	1	0	0	0	38	HLCs
TGATGGTCATGGATCT11	0	0	1	0	0	0	0	0	8	ELCs
TGATGGTTCAGTCAGT11	0	0	0	0	0	0	0	0	24	TLCs
TGATGGTTCCGTGCGA11	0	1	2	0	0	0	0	0	32	HLCs
TGATTCTCATCGCTGG11	0	0	0	0	0	0	0	0	88	HLCs
TGATTTCTCACTTGGA11	1	0	0	1	0	0	0	0	10	ELCs
TGCACGGCACATTCTT11	0	0	0	0	0	0	0	0	5	ELCs
TGCAGTAAGTAAAGCT11	0	0	1	0	0	0	0	0	74	HLCs
TGCAGTATCCGATGCG11	0	1	0	0	0	0	0	0	210	HLCs
TGCATCCAGACCCTTA11	1	0	2	0	0	0	0	0	11	HLCs
TGCATCCAGCAGGCAT11	0	2	2	0	0	0	0	0	93	ELCs
TGCATGACACACACTA11	1	0	2	0	0	0	0	0	25	HLCs
TGCCGAGCAGCGTTTA11	0	0	2	0	0	1	0	0	194	TLCs
TGCCGAGTCGCCTTTG11	0	0	2	0	0	0	0	0	7	HLCs
TGCGACGAGCCAAGGT11	0	1	1	0	0	0	0	0	43	HLCs
TGCGACGCAGTATACC11	0	0	0	0	0	0	0	0	5	ELCs
TGCGACGTCCAGTGTA11	0	0	0	0	0	0	0	0	2	ELCs
TGCGACGTCTGGTGCG11	0	0	0	0	0	0	0	1	72	HLCs
TGCGGCAGTATTCTCT11	0	0	3	0	0	0	0	0	7	ELCs
TGCTCGTGTAACATGA11	0	0	0	0	0	0	0	0	1	HLCs
TGCTGAACAGTGCCTG11	0	0	1	0	0	0	0	1	158	HLCs
TGCTGAAGTTGAAGTA11	0	0	1	0	0	0	0	0	111	HLCs
TGCTTCGCACACCAGC11	0	1	0	1	1	26	0	0	94	ELCs
TGCTTCGGTCGAGCTC11	0	0	0	0	0	0	0	0	3	ELCs
TGCTTGCAGGCTGAAC11	0	1	1	0	0	0	0	0	182	HLCs
TGCTTGCGTTAATCGC11	0	1	1	0	0	0	0	0	114	HLCs
TGCTTGCTCACCGCTT11	0	1	0	0	0	0	1	0	93	HLCs
TGCTTGCTCTTACACT11	0	0	0	0	0	0	0	0	124	HLCs
TGGAACTCACAGTCGC11	0	0	2	0	0	0	0	0	16	ELCs
TGGAGAGAGGGACAGG11	0	0	0	0	0	1	0	0	1	HLCs
TGGAGAGCAGTCACGC11	0	0	2	0	0	0	0	0	19	HLCs
TGGAGAGTCTAGGCAT11	0	0	0	0	0	0	0	0	11	HLCs
TGGAGAGTCTTCCACG11	2	0	1	0	0	0	0	0	7	HLCs
TGGAGGAAGAAACCAT11	0	0	0	0	0	0	0	0	0	HLCs
TGGATCAAGTCATCGT11	0	0	1	0	0	0	1	0	5	ELCs
TGGATCACACATGTTG11	0	0	1	0	0	1	0	0	59	HLCs
TGGATGTCAATATCCG11	0	0	1	0	0	0	0	0	5	ELCs
TGGCGTGAGACATATG11	0	1	0	0	0	0	0	0	24	HLCs
TGGGAAGTCCCATGGG11	0	0	0	0	0	0	2	0	37	ELCs
TGGGATTAGCGGTATG11	0	0	0	0	0	0	0	0	6	ELCs
TGGGCTGCACACCTAA11	0	2	1	0	0	0	0	0	50	HLCs
TGGGCTGTCTGTCTCG11	0	0	0	0	0	0	0	0	36	ELCs
TGGGTTAAGTCATGCT11	0	3	1	0	0	0	0	0	117	HLCs
TGGTACAGTCGCATCG11	0	1	0	0	0	0	0	0	45	HLCs
TGGTACAGTGCTTATG11	0	0	0	0	0	0	0	0	0	ELCs
TGGTGATCAATGCTCA11	0	0	0	0	0	0	0	0	28	HLCs
TGTAACGTCTAGAACC11	0	0	0	0	0	0	0	0	10	HLCs
TGTAAGCGTGAGTAAT11	0	0	1	0	0	0	0	0	53	ELCs
TGTACAGCACAACGCC11	0	0	2	0	0	0	0	0	6	HLCs
TGTACAGGTATCACGT11	0	0	0	0	0	0	0	0	6	TLCs
TGTACAGTCCCATAAG11	0	0	1	0	0	0	0	0	118	TLCs
TGTCAGAAGAATCTAG11	0	1	1	0	0	0	0	0	43	HLCs
TGTCAGACAAATCGGG11	0	0	0	0	0	0	0	0	135	HLCs
TGTCAGACACATTCGA11	0	0	0	0	0	0	0	0	2	ELCs
TGTCAGAGTGACTATC11	0	0	2	0	0	0	0	0	8	ELCs
TGTCAGATCATCTACT11	0	1	0	0	0	0	0	0	40	HLCs
TGTCCCACACCAGCTG11	0	0	0	0	0	0	0	0	6	HLCs
TGTCCTGCACAACCGC11	0	0	0	0	0	0	0	0	3	HLCs
TGTCCTGCAGAAATTG11	0	2	0	0	0	0	0	0	79	HLCs
TGTCCTGCAGCGGTTC11	0	1	1	0	0	0	0	0	229	HLCs
TGTCCTGCATAATCGC11	0	1	0	0	0	0	0	0	1	HLCs
TGTCCTGGTGAAGCTG11	0	1	5	0	0	0	0	0	67	HLCs
TGTGAGTGTTGGGCCT11	0	0	0	0	0	0	1	0	32	HLCs
TGTGATGAGTACAGCG11	0	0	1	0	0	0	0	1	63	ELCs
TGTGATGGTAATCAGA11	1	0	0	0	0	0	1	0	104	HLCs
TGTGCGGAGTCCGTCG11	0	0	1	0	0	0	0	0	2	HLCs
TGTGCGGTCTCTCTTC11	0	0	0	0	0	0	0	0	14	ELCs
TGTGTGAAGCTTTCTT11	1	1	0	0	0	0	0	0	22	HLCs
TGTGTGAGTCTTACTT11	1	0	1	0	0	0	0	1	46	HLCs
TGTTACTCAACACGAG11	0	0	2	0	1	0	0	0	132	ELCs
TGTTCATAGCCTGTGC11	0	2	0	0	0	1	0	0	76	HLCs
TGTTCATCACACCTAA11	0	0	1	0	0	0	0	0	5	ELCs
TGTTCATTCCGCCTAT11	1	0	0	0	0	0	0	0	3	HLCs
TGTTCCGTCGTTCAGA11	0	0	2	0	0	0	0	0	139	HLCs
TGTTCTACAAGACTGG11	1	0	1	0	0	0	0	0	19	HLCs
TGTTCTACACACCAGC11	0	1	1	0	0	0	0	0	87	HLCs
TGTTGAGGTCGCACGT11	0	0	2	0	0	0	0	0	7	TLCs
TGTTTGTAGCAAGGAA11	0	1	0	0	0	0	1	0	100	HLCs
TGTTTGTAGTCTGGAG11	0	0	0	0	0	0	0	0	1	ELCs
TGTTTGTTCTCTGAGA11	0	1	0	0	0	0	0	0	23	ELCs
TTAATCCAGGTAACTA11	0	0	1	0	0	0	0	0	63	HLCs
TTAATCCCACAAACGG11	0	1	0	0	0	0	0	0	10	HLCs
TTACAGGTCGAATCCA11	0	0	1	0	0	0	0	0	8	HLCs
TTACCATGTTCGGTCG11	0	0	0	0	0	0	0	0	5	HLCs
TTACCGCAGAGCAAGA11	0	0	0	0	0	0	0	0	3	ELCs
TTACCGCCACATATCG11	2	0	1	0	0	1	0	0	27	ELCs
TTACCGCGTACGACTT11	0	0	1	0	0	0	1	0	17	ELCs
TTACCGCGTAGAGACC11	0	0	1	0	0	0	0	0	0	HLCs
TTACGCCAGGTAGTAT11	0	0	0	0	0	0	0	0	135	TLCs
TTACGCCTCTACACAG11	1	0	0	0	0	1	0	1	64	HLCs
TTACGTTAGGACAGTC11	0	0	1	0	0	0	1	0	11	HLCs
TTACGTTGTCATAACC11	0	0	3	0	0	0	0	0	4	ELCs
TTACGTTTCGGCTATA11	0	0	1	0	0	0	0	0	157	HLCs
TTAGGCAGTTGTACGT11	0	0	1	0	0	0	0	0	41	HLCs
TTAGGCAGTTTCCATT11	0	0	0	0	0	1	1	0	10	HLCs
TTAGGCATCATACGGT11	0	0	1	0	0	0	0	0	5	HLCs
TTAGGCATCTCCCATG11	0	0	0	0	0	0	0	0	112	ELCs
TTAGGGTCAGGTGTGA11	1	0	0	0	0	0	0	0	59	ELCs
TTAGTCTAGAAGCCTG11	0	0	0	0	0	0	0	0	27	HLCs
TTAGTCTAGTAATCCC11	0	0	0	0	0	0	0	0	9	HLCs
TTAGTCTAGTCATCCA11	1	2	3	0	0	0	0	0	112	TLCs
TTATTGCCATCCGAAT11	0	0	1	0	0	0	0	1	152	HLCs
TTCAATCAGACCAGCA11	0	0	0	0	0	0	0	0	100	HLCs
TTCAATCTCATTCGTT11	0	0	0	0	0	0	0	0	13	ELCs
TTCAATCTCCGTGCGA11	0	2	0	0	0	0	0	0	45	HLCs
TTCACCGGTCCAATCA11	0	1	0	0	0	0	0	0	37	TLCs
TTCACGCGTATCCCAA11	0	0	0	0	0	0	0	0	125	ELCs
TTCAGGAAGGTGAGAA11	0	2	0	0	0	0	0	0	51	HLCs
TTCAGGAAGTGGATTA11	0	0	0	0	0	0	0	0	34	ELCs
TTCATGTCACGACGTC11	0	0	0	0	0	0	0	0	26	HLCs
TTCATGTGTATCGTAC11	0	0	2	0	0	0	0	0	117	TLCs
TTCATGTTCGTGGCTG11	0	0	0	0	0	0	0	0	0	TLCs
TTCATTGTCAGGAGAC11	0	0	1	0	0	0	0	0	121	HLCs
TTCCAATGTTGCATCA11	0	2	0	0	0	0	0	0	21	HLCs
TTCCACGAGCCAAGCA11	0	0	1	0	0	0	0	0	3	HLCs
TTCCACGAGTCGAATA11	0	0	2	0	0	0	0	0	43	HLCs
TTCCGTGAGAAGTCAT11	0	0	0	0	0	0	0	0	89	HLCs
TTCCGTGGTCAGTCCG11	0	0	1	0	0	0	0	0	9	HLCs
TTCCTAATCTTCTTCC11	0	1	2	0	0	0	0	0	2	HLCs
TTCCTCTCACGTGAGA11	0	1	4	0	0	0	0	0	129	HLCs
TTCCTCTTCCATAAGC11	1	0	0	0	0	0	0	0	54	HLCs
TTCCTCTTCGGCACTG11	0	0	0	0	0	0	0	0	14	HLCs
TTCCTTCGTGCCGTAC11	0	0	0	0	0	0	0	0	4	HLCs
TTCGCTGCACCTTCCA11	0	0	0	1	0	0	0	0	160	HLCs
TTCGCTGGTCATTGCA11	0	0	0	0	0	0	0	0	21	ELCs
TTCTAACCATCCTTCG11	0	0	1	0	0	0	0	0	4	ELCs
TTCTAACGTACGCTTA11	0	0	0	0	0	0	0	0	10	HLCs
TTCTAGTCATTGGGAG11	0	1	0	0	0	0	0	0	66	HLCs
TTCTAGTGTCGCTTAA11	0	0	0	0	0	0	0	0	18	HLCs
TTCTCTCTCTCAAAGC11	0	0	1	0	0	0	0	0	52	TLCs
TTCTTCCAGAGGTGCT11	0	0	4	0	0	0	1	0	151	HLCs
TTCTTCCGTCCCAAAT11	0	0	2	0	0	0	0	0	7	HLCs
TTCTTCCGTGATCGTT11	0	0	0	0	0	0	0	0	5	HLCs
TTCTTCCTCATCGTAG11	0	1	2	0	0	0	0	0	2	HLCs
TTCTTGACAACCGCCA11	2	1	1	0	0	0	0	0	86	HLCs
TTCTTGACAATCAGCT11	0	0	0	0	0	0	0	0	67	HLCs
TTGAACGAGCGTATGG11	0	0	0	0	0	0	0	0	1	HLCs
TTGAACGGTCGGTGTC11	0	1	1	0	0	0	0	0	29	HLCs
TTGAACGTCACTCCGT11	0	1	0	0	0	0	0	0	38	ELCs
TTGACCCAGGAACGCT11	0	0	0	0	0	0	0	0	5	ELCs
TTGATGGAGCTGACTT11	0	0	1	0	0	0	0	0	3	HLCs
TTGATGGCAGCAGAAC11	1	1	1	0	0	0	0	0	8	HLCs
TTGCCTGGTATGATCC11	0	0	1	0	0	0	0	0	76	HLCs
TTGCGTCAGAACGTGC11	0	0	0	0	0	0	0	1	3	HLCs
TTGCTGCGTTTACACG11	0	0	0	0	0	0	0	0	67	HLCs
TTGGATGAGCTGCCAC11	0	0	0	0	0	0	0	0	0	HLCs
TTGGATGTCCGGTAAT11	0	0	0	0	0	0	0	0	8	HLCs
TTGGGATTCTCGACCT11	0	0	1	0	0	0	0	0	1	HLCs
TTGTGGAAGAGTGTTA11	0	0	1	0	0	0	0	0	136	HLCs
TTGTGGAAGGACTAAT11	0	0	0	0	0	0	0	0	207	HLCs
TTGTGTTGTAAGGCCA11	0	0	0	0	0	1	0	0	87	ELCs
TTGTGTTGTCTGTGTA11	0	0	0	0	0	0	0	0	98	ELCs
TTGTTCAAGGGAGGGT11	0	0	0	0	0	0	0	0	3	ELCs
TTGTTGTAGGGAGGAC11	0	0	1	0	0	0	0	0	18	ELCs
TTTACCAAGAGGCTGT11	0	0	0	0	0	0	1	0	12	HLCs
TTTACCAGTATTCCTT11	0	1	0	0	0	0	1	0	31	ELCs
TTTACGTGTCATCCGG11	0	0	0	0	0	1	0	0	52	HLCs
TTTACTGGTAAGGCTG11	0	0	0	0	0	0	0	0	6	HLCs
TTTACTGGTCCACTCT11	0	0	0	0	0	0	0	0	14	HLCs
TTTACTGGTCGTCATA11	0	0	1	0	0	0	0	0	67	ELCs
TTTATGCCAAATGCTC11	0	0	0	0	0	0	0	0	4	HLCs
TTTATGCCAACAGTGG11	0	0	0	0	0	0	0	0	120	HLCs
TTTCACACAAACTCGT11	0	0	0	0	0	0	0	0	8	HLCs
TTTCACACACGACCTG11	0	0	0	0	0	0	0	0	23	HLCs
TTTCACAGTACGAGCA11	0	0	1	0	0	0	0	0	4	ELCs
TTTCACAGTGGAATGC11	0	0	1	0	0	0	0	0	1	HLCs
TTTCACATCGCGTAGC11	0	0	1	0	0	0	0	0	4	HLCs
TTTCAGTGTGCTCGTG11	0	0	1	0	0	0	0	0	5	HLCs
TTTCATGAGATCACTC11	1	0	0	0	0	0	0	0	126	HLCs
TTTCGATAGATGCCGA11	0	0	1	0	0	1	1	0	6	HLCs
TTTCGATAGGATTTAG11	0	0	0	0	0	0	0	0	65	HLCs
TTTCGATAGGTGGTTG11	0	0	1	0	0	0	0	0	61	HLCs
TTTCGATGTCAACATC11	1	0	0	0	0	0	0	0	0	HLCs
TTTGACTTCTAGCCAA11	0	0	1	0	0	0	0	0	125	HLCs
TTTGATCAGTACAGAT11	0	0	2	0	0	0	0	0	8	HLCs
TTTGATCCAGAGGACT11	0	0	0	0	0	0	0	0	6	TLCs
TTTGGAGAGTAGCATA11	0	1	1	0	0	0	0	0	61	ELCs
TTTGGAGTCCATAGAC11	0	0	1	0	0	1	0	0	8	ELCs
TTTGGTTCAGTATGAA11	0	0	0	0	0	0	0	0	95	TLCs
TTTGGTTCATACCGTA11	0	0	1	0	0	0	0	0	1	HLCs

## Sheet: Supp. Fig. 1b
				Frequency of cavitated structures
				#NAME?			no IVF media				Table Analyzed	ivf / no ivf
				all	w/cavity	%	all	w/cavity	%
				280	169	60.3571	152	0	0		Column B	No IVF
				110	71	64.5455	165	2	1.21212		vs.	vs.
				155	109	70.3226	166	8	4.81928		Column A	Ivf
											Unpaired t test
											P value	<0.0001
											P value summary	****
											Significantly different (P < 0.05)?	Yes
											One- or two-tailed P value?	Two-tailed
											t, df	t=19.52, df=4
											How big is the difference?
											Mean of column A	65.08
											Mean of column B	2.01
											Difference between means (B - A) ± SEM	-63.06 ± 3.231
											95% confidence interval	-72.04 to -54.09
											R squared (eta squared)	0.9896
											F test to compare variances
											F, DFn, Dfd	3.984, 2, 2
											P value	0.4013
											P value summary	ns
											Significantly different (P < 0.05)?	No
											Data analyzed
											Sample size, column A	3
											Sample size, column B	3

[truncated: 14 more sheets: Supp. Fig. 1c, Supp. Fig. 3a, Supp. Fig. 3b, Supp. Fig. 3c, Supp. Fig. 4a, Supp. Fig. 4b, Supp. Fig. 4c, Supp. Fig. 4d, Supp. Fig. 4e, Supp. Fig. 5a, Supp. Fig. 5b, Supp. Fig. 5c, Supp. Fig. 5d, Supp. Fig. 7b]
